# Supplementary material for: Full activation pattern mapping by simultaneous deep brain stimulation and fMRI with graphene fiber electrodes
Source: Nat Commun. 2020 Apr 14;11:1788. doi: 10.1038/s41467-020-15570-9 (PMC7156737; doi:10.1038/s41467-020-15570-9)
Supplement: Supplementary file 3 — Source Data [file 41467_2020_15570_MOESM3_ESM.xlsx]

## Sheet: Figure 1
Figure 1e Impedance modulus
GF								PtIr
Frequency	electrode 1	electrode 2	electrode 3	electrode 4	electrode 5			Frequency	electrode 1	electrode 2	electrode 3	electrode 4	electrode 5
99610	15790	14090	9216	11130	10230			99610	3786	3960	4497	3791	3879
82520	16240	14490	9381	11330	10420			82520	3961	4421	5055	4370	4129
68120	16590	14800	9516	11500	10590			68120	4180	4906	5678	5017	4441
56250	16820	15040	9612	11620	10730			56250	4452	5430	6394	5749	4835
46440	16960	15200	9683	11710	10820			46440	4792	6018	7236	6593	5312
38330	17100	15320	9761	11800	10910			38330	5220	6707	8248	7584	5886
31640	17230	15420	9827	11890	11000			31640	5751	7534	9470	8760	6581
26120	17340	15520	9884	11960	11090			26120	6408	8548	10970	10170	7423
21530	17480	15710	9948	12050	11180			21530	7207	9800	12790	11860	8427
17770	17610	15910	10010	12140	11260			17770	8171	11330	14980	13890	9599
14700	17710	16080	10070	12220	11340			14700	9337	13200	17610	16320	10980
12110	17790	16200	10120	12280	11420			12110	10720	15450	20650	19180	12590
10010	17860	16300	10170	12330	11490			10010	12350	18180	24380	22550	14470
8252	17980	16410	10230	12410	11580			8252	14290	21500	29010	26620	16660
6812	18100	16540	10300	12490	11660			6812	16550	25440	34500	31430	19180
5625	18210	16680	10360	12570	11750			5625	19170	30150	40970	37100	22080
4643	18320	16820	10420	12650	11840			4643	22200	35750	48550	43770	25380
3833	18420	16970	10490	12730	11940			3833	25710	42390	57540	51610	29120
3164	18550	17120	10560	12830	12040			3164	29750	50270	68210	60850	33340
2612	18680	17290	10630	12920	12130			2612	34420	59670	80860	71750	38090
2153	18810	17480	10710	13020	12240			2153	39760	70850	95830	84590	43410
1777	18960	17670	10800	13130	12370			1777	45830	83970	113400	99680	49300
1470	19150	17880	10900	13250	12500			1470	52760	99480	134300	117500	55850
1211	19340	18120	11000	13390	12650			1211	60660	118000	158900	138400	63140
1001	19530	18370	11100	13530	12810			1001	69750	139900	188000	163300	71270
825.2	19740	18630	11210	13680	12980			825.2	80180	165800	222300	192400	80330
683.6	19960	18900	11340	13850	13170			683.6	92220	196500	263000	226600	90470
561.5	20220	19210	11470	14030	13370			561.5	106200	233100	311600	267600	101900
463.9	20500	19540	11630	14230	13600			463.9	122600	276900	369500	316200	114900
380.9	20800	19910	11790	14450	13850			380.9	141700	328400	437700	373500	129700
317.4	21120	20330	11970	14700	14120			317.4	164300	390400	519100	441900	146900
258.8	21480	20770	12160	14970	14420			258.8	191000	464500	614600	522600	167100
214.8	21860	21250	12380	15270	14750			214.8	222600	553000	729500	618100	190900
175.8	22290	21770	12620	15600	15120			175.8	260100	657100	867600	733300	218700
146.5	22740	22320	12880	15960	15520			146.5	303500	775800	1031000	863100	250800
122.1	23250	22960	13170	16380	15970			122.1	357400	926400	1231000	1024000	291200
97.66	23840	23670	13520	16860	16490			97.66	420200	1111000	1460000	1219000	339000
82.54	24480	24450	13900	17380	17050			82.54	492000	1317000	1723000	1447000	394500
68.13	25180	25330	14320	17980	17690			68.13	579800	1530000	2049000	1681000	464600
56.23	25980	26280	14810	18620	18370			56.23	667100	1875000	2277000	2147000	535400
46.42	26860	27350	15360	19360	19140			46.42	772300	2259000	2768000	2607000	626400
38.31	27820	28540	15990	20220	20020			38.31	907200	2638000	3500000	2940000	749100
31.62	28880	29860	16700	21170	21000			31.62	1048000	3089000	4133000	3446000	891000
26.1	30080	31340	17520	22260	22100			26.1	1206000	3560000	5065000	3960000	1063000
21.54	31420	33000	18470	23500	23340			21.54	1409000	4576000	5732000	4952000	1242000
17.78	32920	34860	19550	24900	24750			17.78	1644000	5612000	6627000	5995000	1458000
14.68	34610	36940	20790	26500	26330			14.68	1919000	7218000	8168000	6778000	1749000
12.12	36460	39320	22250	28420	28200			12.12	2706000	7054000	7517000	5270000	1851000
10	38530	41910	23870	30520	30240			10	3424000	6599000	7976000	5801000	2102000
Figure 1f Impedance phase
GF								PtIr
Frequency	electrode 1	electrode 2	electrode 3	electrode 4	electrode 5			Frequency	electrode 1	electrode 2	electrode 3	electrode 4	electrode 5
99610	-24	-22.6	-19.4	-20.3	-20.1			99610	-34.9	-37.7	-33.1	-37.9	-35.8
82520	-20.2	-19.2	-16.3	-16.9	-16.8			82520	-35.8	-38.5	-34	-39.2	-36.7
68120	-16.9	-16.6	-13.8	-14.3	-14.2			68120	-37.4	-40	-35.7	-41.2	-38.3
56250	-14.3	-14.5	-11.8	-12.2	-12.2			56250	-39.5	-41.9	-38.1	-43.5	-40.4
46440	-12.1	-12.6	-10.1	-10.5	-10.5			46440	-42	-44.1	-40.9	-46	-42.9
38330	-10.4	-11.1	-8.8	-9.1	-9.3			38330	-44.6	-46.4	-44	-48.5	-45.5
31640	-9	-9.9	-7.7	-8	-8.3			31640	-47.2	-48.7	-47	-51	-48.1
26120	-7.8	-8.7	-6.8	-7.1	-7.4			26120	-49.6	-50.7	-50	-53.2	-50.5
21530	-6.9	-7.7	-6.1	-6.4	-6.8			21530	-51.7	-52.5	-52.8	-55.2	-52.8
17770	-6.2	-6.9	-5.6	-5.8	-6.2			17770	-53.6	-54.2	-55.3	-56.9	-54.8
14700	-5.7	-6.3	-5.2	-5.3	-5.8			14700	-55.3	-55.6	-57.6	-58.2	-56.5
12110	-5.2	-6.1	-4.9	-5	-5.4			12110	-56.7	-56.7	-59.6	-59.3	-57.9
10010	-4.8	-5.8	-4.5	-4.7	-5.1			10010	-57.8	-57.5	-61.2	-60.1	-59.1
8252	-4.5	-5.6	-4.2	-4.4	-4.9			8252	-58.7	-58.1	-62.4	-60.7	-60.2
6812	-4.3	-5.4	-4.1	-4.3	-4.8			6812	-59.5	-58.5	-63.4	-61	-61.1
5625	-4.2	-5.3	-4	-4.2	-4.8			5625	-60.2	-58.9	-64.2	-61.3	-62
4643	-4.2	-5.3	-4.1	-4.3	-4.9			4643	-60.7	-59.1	-64.9	-61.2	-62.7
3833	-4.2	-5.4	-4.1	-4.3	-5			3833	-61.2	-59.2	-65.2	-60.9	-63.3
3164	-4.3	-5.6	-4.2	-4.5	-5.2			3164	-61.5	-59.3	-65.4	-60.5	-63.8
2612	-4.5	-5.8	-4.4	-4.7	-5.4			2612	-61.6	-59.3	-65.5	-60.2	-64.1
2153	-4.7	-6	-4.6	-4.9	-5.7			2153	-61.9	-59.4	-65.7	-59.8	-64.5
1777	-4.9	-6.3	-4.8	-5.1	-5.9			1777	-62.2	-59.6	-65.8	-59.5	-65
1470	-5.1	-6.6	-5.1	-5.4	-6.3			1470	-62.7	-59.7	-65.9	-59.1	-65.4
1211	-5.4	-6.9	-5.4	-5.7	-6.7			1211	-63.2	-60	-66.1	-58.9	-65.9
1001	-5.7	-7.2	-5.7	-6	-7			1001	-63.2	-59.8	-65.8	-58.3	-65.9
825.2	-5.9	-7.5	-5.9	-6.3	-7.3			825.2	-63.2	-59.6	-65.5	-57.7	-65.8
683.6	-6.2	-8	-6.3	-6.8	-7.8			683.6	-63.7	-59.9	-65.7	-57.7	-66.1
561.5	-6.4	-8.5	-6.7	-7.3	-8.4			561.5	-64.5	-60.6	-66.3	-58.1	-66.6
463.9	-6.6	-9.1	-7.3	-8	-9			463.9	-65.6	-61.4	-67.1	-58.9	-67.2
380.9	-7.1	-9.8	-7.9	-8.6	-9.8			380.9	-66.6	-62.4	-68	-59.9	-67.7
317.4	-7.7	-10.3	-8.6	-9.4	-10.5			317.4	-68.1	-63.4	-68.9	-61.1	-68.2
258.8	-8.4	-10.9	-9.3	-10.2	-11.3			258.8	-69.2	-64.5	-69.7	-62.4	-68.6
214.8	-9.2	-11.6	-10.1	-11	-12.2			214.8	-69.7	-65.6	-70.6	-63.8	-69.1
175.8	-10	-12.4	-11	-11.9	-13.1			175.8	-70.4	-66.7	-71.4	-65.4	-69.5
146.5	-10.8	-13.3	-11.9	-12.9	-14			146.5	-71.5	-67.7	-72	-66.9	-69.9
122.1	-11.7	-14.2	-12.9	-13.9	-15			122.1	-72.3	-68.8	-72.4	-68.4	-70.2
97.66	-12.4	-15	-13.7	-14.8	-15.8			97.66	-72.6	-69.5	-72.6	-69.5	-70.4
82.54	-13	-15.8	-14.5	-15.6	-16.6			82.54	-72.7	-70.3	-72.6	-70.6	-70.8
68.13	-13.9	-16.8	-15.7	-16.7	-17.6			68.13	-73.1	-71.5	-72.7	-71.8	-71.6
56.23	-15	-17.9	-17	-18	-18.9			56.23	-72.8	-71.9	-73	-72.6	-71.5
46.42	-16.2	-19.1	-18.5	-19.4	-20.3			46.42	-72.7	-72.2	-73.1	-73.7	-72.1
38.31	-17.4	-20.4	-20.2	-21	-21.7			38.31	-73.3	-73.1	-72.8	-74.8	-73.2
31.62	-18.6	-21.6	-21.8	-22.5	-23.1			31.62	-73.7	-74	-72.7	-75.4	-73.7
26.1	-19.9	-22.8	-23.6	-24.1	-24.5			26.1	-74	-74.7	-72.8	-75.8	-73.9
21.54	-21.1	-24	-25.3	-25.7	-26			21.54	-74.1	-74.6	-73.6	-76.4	-74.8
17.78	-22.4	-25.3	-27	-27.2	-27.5			17.78	-74.1	-74.8	-74.2	-76.7	-75.1
14.68	-23.7	-26.5	-28.7	-28.8	-28.9			14.68	-73.9	-75.3	-73.2	-76.7	-75.1
12.12	-25.1	-27.7	-30.6	-30.1	-30.5			12.12	-71.7	-75.9	-77.9	-75	-71.3
10	-26.4	-28.8	-32.3	-31.4	-31.9			10	-71.3	-76.2	-79.7	-74.2	-69.2
Figure 1g Cyclic voltammetry
GF	Current							PtIr	Current
Potential	electrode 1	electrode 2	electrode 3	electrode 4	electrode 5			Potential	electrode 1	electrode 2	electrode 3	electrode 4	electrode 5
0.799	1.9e-06	2.512e-06	2.204e-06	3.08e-06	1.496e-06			0.799	2.715e-09	1.006e-08	9.201e-09	2.08e-08	2.101e-08
0.798	1.85e-06	2.429e-06	2.154e-06	2.998e-06	1.453e-06			0.798	2.583e-09	9.559e-09	8.985e-09	2.012e-08	2.023e-08
0.797	1.808e-06	2.363e-06	2.11e-06	2.928e-06	1.42e-06			0.797	2.502e-09	9.214e-09	8.824e-09	1.957e-08	1.961e-08
0.796	1.771e-06	2.308e-06	2.072e-06	2.866e-06	1.393e-06			0.796	2.43e-09	8.895e-09	8.675e-09	1.909e-08	1.906e-08
0.795	1.738e-06	2.258e-06	2.036e-06	2.81e-06	1.369e-06			0.795	2.372e-09	8.616e-09	8.537e-09	1.862e-08	1.856e-08
0.794	1.707e-06	2.215e-06	2.001e-06	2.758e-06	1.347e-06			0.794	2.309e-09	8.342e-09	8.4e-09	1.821e-08	1.809e-08
0.793	1.679e-06	2.174e-06	1.968e-06	2.71e-06	1.328e-06			0.793	2.256e-09	8.099e-09	8.269e-09	1.78e-08	1.764e-08
0.792	1.652e-06	2.137e-06	1.935e-06	2.664e-06	1.309e-06			0.792	2.203e-09	7.859e-09	8.155e-09	1.743e-08	1.722e-08
0.791	1.627e-06	2.103e-06	1.902e-06	2.62e-06	1.292e-06			0.791	2.154e-09	7.638e-09	8.037e-09	1.706e-08	1.682e-08
0.79	1.603e-06	2.071e-06	1.872e-06	2.579e-06	1.275e-06			0.79	2.103e-09	7.426e-09	7.922e-09	1.672e-08	1.644e-08
0.789	1.58e-06	2.04e-06	1.842e-06	2.54e-06	1.259e-06			0.789	2.06e-09	7.229e-09	7.803e-09	1.639e-08	1.607e-08
0.788	1.557e-06	2.011e-06	1.815e-06	2.502e-06	1.244e-06			0.788	2.008e-09	7.035e-09	7.697e-09	1.608e-08	1.571e-08
0.787	1.536e-06	1.983e-06	1.788e-06	2.465e-06	1.23e-06			0.787	1.969e-09	6.862e-09	7.585e-09	1.577e-08	1.537e-08
0.786	1.515e-06	1.957e-06	1.763e-06	2.43e-06	1.216e-06			0.786	1.915e-09	6.677e-09	7.481e-09	1.548e-08	1.505e-08
0.785	1.495e-06	1.932e-06	1.738e-06	2.396e-06	1.203e-06			0.785	1.885e-09	6.524e-09	7.371e-09	1.52e-08	1.474e-08
0.784	1.475e-06	1.907e-06	1.713e-06	2.363e-06	1.19e-06			0.784	1.836e-09	6.352e-09	7.27e-09	1.494e-08	1.445e-08
0.783	1.456e-06	1.883e-06	1.688e-06	2.332e-06	1.178e-06			0.783	1.8e-09	6.212e-09	7.16e-09	1.468e-08	1.416e-08
0.782	1.437e-06	1.861e-06	1.663e-06	2.3e-06	1.166e-06			0.782	1.755e-09	6.052e-09	7.065e-09	1.443e-08	1.389e-08
0.781	1.419e-06	1.839e-06	1.638e-06	2.27e-06	1.154e-06			0.781	1.73e-09	5.925e-09	6.962e-09	1.419e-08	1.363e-08
0.78	1.402e-06	1.818e-06	1.614e-06	2.24e-06	1.143e-06			0.78	1.683e-09	5.772e-09	6.871e-09	1.396e-08	1.338e-08
0.779	1.384e-06	1.797e-06	1.592e-06	2.211e-06	1.131e-06			0.779	1.66e-09	5.655e-09	6.778e-09	1.373e-08	1.313e-08
0.778	1.367e-06	1.777e-06	1.57e-06	2.182e-06	1.121e-06			0.778	1.613e-09	5.513e-09	6.687e-09	1.351e-08	1.289e-08
0.777	1.351e-06	1.757e-06	1.549e-06	2.155e-06	1.11e-06			0.777	1.588e-09	5.407e-09	6.598e-09	1.33e-08	1.266e-08
0.776	1.334e-06	1.738e-06	1.528e-06	2.128e-06	1.1e-06			0.776	1.539e-09	5.275e-09	6.509e-09	1.31e-08	1.244e-08
0.775	1.318e-06	1.72e-06	1.508e-06	2.101e-06	1.09e-06			0.775	1.517e-09	5.17e-09	6.418e-09	1.29e-08	1.221e-08
0.774	1.302e-06	1.702e-06	1.487e-06	2.076e-06	1.08e-06			0.774	1.485e-09	5.052e-09	6.34e-09	1.271e-08	1.201e-08
0.773	1.287e-06	1.684e-06	1.466e-06	2.05e-06	1.07e-06			0.773	1.456e-09	4.952e-09	6.251e-09	1.251e-08	1.181e-08
0.772	1.272e-06	1.666e-06	1.445e-06	2.025e-06	1.061e-06			0.772	1.421e-09	4.843e-09	6.168e-09	1.234e-08	1.162e-08
0.771	1.257e-06	1.649e-06	1.425e-06	2.001e-06	1.052e-06			0.771	1.4e-09	4.747e-09	6.089e-09	1.216e-08	1.142e-08
0.77	1.242e-06	1.633e-06	1.405e-06	1.977e-06	1.042e-06			0.77	1.366e-09	4.648e-09	6.009e-09	1.199e-08	1.123e-08
0.769	1.228e-06	1.617e-06	1.386e-06	1.953e-06	1.033e-06			0.769	1.338e-09	4.552e-09	5.928e-09	1.181e-08	1.105e-08
0.768	1.214e-06	1.601e-06	1.368e-06	1.93e-06	1.024e-06			0.768	1.311e-09	4.46e-09	5.852e-09	1.164e-08	1.087e-08
0.767	1.2e-06	1.585e-06	1.35e-06	1.907e-06	1.015e-06			0.767	1.285e-09	4.368e-09	5.77e-09	1.148e-08	1.069e-08
0.766	1.186e-06	1.57e-06	1.333e-06	1.884e-06	1.007e-06			0.766	1.258e-09	4.286e-09	5.701e-09	1.133e-08	1.053e-08
0.765	1.173e-06	1.555e-06	1.315e-06	1.862e-06	9.988e-07			0.765	1.23e-09	4.198e-09	5.622e-09	1.117e-08	1.036e-08
0.764	1.159e-06	1.54e-06	1.298e-06	1.841e-06	9.907e-07			0.764	1.198e-09	4.119e-09	5.552e-09	1.103e-08	1.02e-08
0.763	1.146e-06	1.526e-06	1.28e-06	1.819e-06	9.827e-07			0.763	1.176e-09	4.039e-09	5.477e-09	1.088e-08	1.004e-08
0.762	1.133e-06	1.511e-06	1.262e-06	1.798e-06	9.745e-07			0.762	1.143e-09	3.962e-09	5.411e-09	1.073e-08	9.889e-09
0.761	1.121e-06	1.498e-06	1.244e-06	1.778e-06	9.667e-07			0.761	1.124e-09	3.889e-09	5.336e-09	1.059e-08	9.741e-09
0.76	1.108e-06	1.484e-06	1.228e-06	1.757e-06	9.587e-07			0.76	1.099e-09	3.814e-09	5.269e-09	1.046e-08	9.59e-09
0.759	1.096e-06	1.47e-06	1.211e-06	1.737e-06	9.509e-07			0.759	1.078e-09	3.742e-09	5.194e-09	1.032e-08	9.433e-09
0.758	1.084e-06	1.457e-06	1.196e-06	1.718e-06	9.434e-07			0.758	1.051e-09	3.673e-09	5.132e-09	1.019e-08	9.293e-09
0.757	1.072e-06	1.444e-06	1.18e-06	1.699e-06	9.357e-07			0.757	1.034e-09	3.605e-09	5.06e-09	1.006e-08	9.167e-09
0.756	1.06e-06	1.431e-06	1.165e-06	1.679e-06	9.281e-07			0.756	1.008e-09	3.534e-09	4.999e-09	9.937e-09	9.041e-09
0.755	1.048e-06	1.419e-06	1.15e-06	1.66e-06	9.209e-07			0.755	9.945e-10	3.475e-09	4.932e-09	9.818e-09	8.92e-09
0.754	1.036e-06	1.406e-06	1.134e-06	1.642e-06	9.135e-07			0.754	9.633e-10	3.405e-09	4.869e-09	9.692e-09	8.791e-09
0.753	1.025e-06	1.394e-06	1.119e-06	1.624e-06	9.069e-07			0.753	9.518e-10	3.348e-09	4.803e-09	9.575e-09	8.664e-09
0.752	1.014e-06	1.381e-06	1.103e-06	1.606e-06	9.002e-07			0.752	9.24e-10	3.286e-09	4.743e-09	9.459e-09	8.544e-09
0.751	1.002e-06	1.37e-06	1.088e-06	1.588e-06	8.933e-07			0.751	9.034e-10	3.228e-09	4.679e-09	9.34e-09	8.421e-09
0.75	9.917e-07	1.358e-06	1.074e-06	1.571e-06	8.863e-07			0.75	8.81e-10	3.17e-09	4.62e-09	9.229e-09	8.308e-09
0.749	9.806e-07	1.346e-06	1.059e-06	1.554e-06	8.792e-07			0.749	8.644e-10	3.115e-09	4.557e-09	9.115e-09	8.197e-09
0.748	9.7e-07	1.334e-06	1.046e-06	1.537e-06	8.724e-07			0.748	8.442e-10	3.06e-09	4.5e-09	9.005e-09	8.08e-09
0.747	9.595e-07	1.323e-06	1.032e-06	1.52e-06	8.659e-07			0.747	8.265e-10	3.005e-09	4.441e-09	8.9e-09	7.959e-09
0.746	9.487e-07	1.312e-06	1.019e-06	1.504e-06	8.592e-07			0.746	8.085e-10	2.953e-09	4.382e-09	8.791e-09	7.843e-09
0.745	9.385e-07	1.301e-06	1.005e-06	1.488e-06	8.529e-07			0.745	7.926e-10	2.899e-09	4.327e-09	8.689e-09	7.745e-09
0.744	9.281e-07	1.29e-06	9.913e-07	1.472e-06	8.463e-07			0.744	7.741e-10	2.855e-09	4.268e-09	8.587e-09	7.64e-09
0.743	9.177e-07	1.279e-06	9.772e-07	1.456e-06	8.398e-07			0.743	7.513e-10	2.796e-09	4.216e-09	8.486e-09	7.535e-09
0.742	9.078e-07	1.268e-06	9.638e-07	1.44e-06	8.338e-07			0.742	7.416e-10	2.76e-09	4.171e-09	8.39e-09	7.439e-09
0.741	8.979e-07	1.258e-06	9.504e-07	1.424e-06	8.276e-07			0.741	7.204e-10	2.702e-09	4.11e-09	8.289e-09	7.338e-09
0.74	8.881e-07	1.247e-06	9.378e-07	1.409e-06	8.216e-07			0.74	7.052e-10	2.665e-09	4.055e-09	8.192e-09	7.24e-09
0.739	8.785e-07	1.237e-06	9.255e-07	1.394e-06	8.156e-07			0.739	6.835e-10	2.612e-09	3.999e-09	8.101e-09	7.15e-09
0.738	8.688e-07	1.227e-06	9.134e-07	1.379e-06	8.091e-07			0.738	6.709e-10	2.575e-09	3.944e-09	8.007e-09	7.05e-09
0.737	8.593e-07	1.217e-06	9.014e-07	1.364e-06	8.032e-07			0.737	6.545e-10	2.524e-09	3.889e-09	7.914e-09	6.96e-09
0.736	8.498e-07	1.207e-06	8.894e-07	1.349e-06	7.973e-07			0.736	6.388e-10	2.49e-09	3.84e-09	7.82e-09	6.866e-09
0.735	8.405e-07	1.197e-06	8.771e-07	1.334e-06	7.915e-07			0.735	6.205e-10	2.438e-09	3.786e-09	7.734e-09	6.774e-09
0.734	8.314e-07	1.187e-06	8.648e-07	1.32e-06	7.859e-07			0.734	6.119e-10	2.406e-09	3.738e-09	7.649e-09	6.689e-09
0.733	8.221e-07	1.177e-06	8.523e-07	1.305e-06	7.8e-07			0.733	5.968e-10	2.359e-09	3.682e-09	7.566e-09	6.6e-09
0.732	8.133e-07	1.168e-06	8.404e-07	1.292e-06	7.742e-07			0.732	5.806e-10	2.325e-09	3.633e-09	7.482e-09	6.518e-09
0.731	8.042e-07	1.158e-06	8.287e-07	1.278e-06	7.685e-07			0.731	5.655e-10	2.282e-09	3.581e-09	7.401e-09	6.439e-09
0.73	7.953e-07	1.149e-06	8.174e-07	1.264e-06	7.628e-07			0.73	5.525e-10	2.244e-09	3.532e-09	7.313e-09	6.354e-09
0.729	7.868e-07	1.14e-06	8.066e-07	1.25e-06	7.576e-07			0.729	5.391e-10	2.208e-09	3.485e-09	7.239e-09	6.282e-09
0.728	7.78e-07	1.13e-06	7.956e-07	1.237e-06	7.519e-07			0.728	5.232e-10	2.171e-09	3.438e-09	7.158e-09	6.212e-09
0.727	7.692e-07	1.121e-06	7.846e-07	1.223e-06	7.463e-07			0.727	5.082e-10	2.132e-09	3.388e-09	7.082e-09	6.133e-09
0.726	7.611e-07	1.113e-06	7.74e-07	1.21e-06	7.41e-07			0.726	5.001e-10	2.103e-09	3.343e-09	7.008e-09	6.052e-09
0.725	7.523e-07	1.103e-06	7.628e-07	1.197e-06	7.356e-07			0.725	4.83e-10	2.062e-09	3.295e-09	6.928e-09	5.964e-09
0.724	7.439e-07	1.094e-06	7.518e-07	1.184e-06	7.302e-07			0.724	4.707e-10	2.032e-09	3.245e-09	6.85e-09	5.892e-09
0.723	7.357e-07	1.086e-06	7.408e-07	1.172e-06	7.25e-07			0.723	4.565e-10	1.995e-09	3.203e-09	6.782e-09	5.818e-09
0.722	7.274e-07	1.077e-06	7.299e-07	1.159e-06	7.196e-07			0.722	4.472e-10	1.965e-09	3.155e-09	6.701e-09	5.734e-09
0.721	7.191e-07	1.068e-06	7.195e-07	1.146e-06	7.146e-07			0.721	4.32e-10	1.928e-09	3.112e-09	6.633e-09	5.659e-09
0.72	7.112e-07	1.06e-06	7.093e-07	1.134e-06	7.094e-07			0.72	4.235e-10	1.902e-09	3.065e-09	6.559e-09	5.584e-09
0.719	7.031e-07	1.051e-06	6.993e-07	1.122e-06	7.042e-07			0.719	4.045e-10	1.861e-09	3.022e-09	6.485e-09	5.51e-09
0.718	6.951e-07	1.043e-06	6.896e-07	1.109e-06	6.991e-07			0.718	3.981e-10	1.841e-09	2.976e-09	6.42e-09	5.439e-09
0.717	6.87e-07	1.034e-06	6.794e-07	1.097e-06	6.938e-07			0.717	3.78e-10	1.797e-09	2.934e-09	6.347e-09	5.367e-09
0.716	6.793e-07	1.026e-06	6.695e-07	1.085e-06	6.887e-07			0.716	3.703e-10	1.779e-09	2.89e-09	6.275e-09	5.298e-09
0.715	6.716e-07	1.018e-06	6.597e-07	1.073e-06	6.84e-07			0.715	3.54e-10	1.742e-09	2.857e-09	6.214e-09	5.233e-09
0.714	6.639e-07	1.01e-06	6.497e-07	1.061e-06	6.791e-07			0.714	3.489e-10	1.721e-09	2.816e-09	6.144e-09	5.155e-09
0.713	6.565e-07	1.002e-06	6.402e-07	1.05e-06	6.744e-07			0.713	3.335e-10	1.684e-09	2.775e-09	6.082e-09	5.106e-09
0.712	6.489e-07	9.938e-07	6.304e-07	1.038e-06	6.694e-07			0.712	3.256e-10	1.664e-09	2.729e-09	6.016e-09	5.048e-09
0.711	6.414e-07	9.858e-07	6.209e-07	1.027e-06	6.645e-07			0.711	3.071e-10	1.626e-09	2.689e-09	5.951e-09	4.981e-09
0.71	6.342e-07	9.781e-07	6.12e-07	1.015e-06	6.598e-07			0.71	3.057e-10	1.612e-09	2.649e-09	5.886e-09	4.934e-09
0.709	6.265e-07	9.703e-07	6.029e-07	1.004e-06	6.55e-07			0.709	2.874e-10	1.574e-09	2.607e-09	5.827e-09	4.863e-09
0.708	6.194e-07	9.625e-07	5.94e-07	9.929e-07	6.502e-07			0.708	2.807e-10	1.554e-09	2.566e-09	5.757e-09	4.798e-09
0.707	6.121e-07	9.549e-07	5.85e-07	9.82e-07	6.457e-07			0.707	2.683e-10	1.523e-09	2.526e-09	5.703e-09	4.743e-09
0.706	6.049e-07	9.473e-07	5.758e-07	9.709e-07	6.408e-07			0.706	2.613e-10	1.5e-09	2.485e-09	5.635e-09	4.677e-09
0.705	5.978e-07	9.397e-07	5.668e-07	9.601e-07	6.362e-07			0.705	2.483e-10	1.471e-09	2.449e-09	5.584e-09	4.625e-09
0.704	5.908e-07	9.32e-07	5.578e-07	9.495e-07	6.317e-07			0.704	2.39e-10	1.451e-09	2.41e-09	5.52e-09	4.568e-09
0.703	5.836e-07	9.248e-07	5.489e-07	9.387e-07	6.271e-07			0.703	2.236e-10	1.421e-09	2.373e-09	5.465e-09	4.509e-09
0.702	5.768e-07	9.173e-07	5.403e-07	9.283e-07	6.228e-07			0.702	2.196e-10	1.402e-09	2.332e-09	5.404e-09	4.456e-09
0.701	5.698e-07	9.099e-07	5.318e-07	9.177e-07	6.182e-07			0.701	2.087e-10	1.374e-09	2.296e-09	5.353e-09	4.402e-09
0.7	5.631e-07	9.028e-07	5.235e-07	9.074e-07	6.138e-07			0.7	1.991e-10	1.353e-09	2.255e-09	5.294e-09	4.346e-09
0.699	5.562e-07	8.954e-07	5.154e-07	8.969e-07	6.093e-07			0.699	1.86e-10	1.327e-09	2.224e-09	5.239e-09	4.296e-09
0.698	5.493e-07	8.879e-07	5.072e-07	8.866e-07	6.047e-07			0.698	1.801e-10	1.305e-09	2.183e-09	5.177e-09	4.242e-09
0.697	5.426e-07	8.811e-07	4.992e-07	8.765e-07	6.003e-07			0.697	1.698e-10	1.282e-09	2.154e-09	5.127e-09	4.195e-09
0.696	5.359e-07	8.739e-07	4.907e-07	8.664e-07	5.959e-07			0.696	1.649e-10	1.262e-09	2.114e-09	5.069e-09	4.14e-09
0.695	5.292e-07	8.667e-07	4.824e-07	8.563e-07	5.914e-07			0.695	1.468e-10	1.235e-09	2.079e-09	5.018e-09	4.084e-09
0.694	5.229e-07	8.599e-07	4.745e-07	8.467e-07	5.873e-07			0.694	1.464e-10	1.22e-09	2.042e-09	4.966e-09	4.035e-09
0.693	5.163e-07	8.528e-07	4.661e-07	8.367e-07	5.829e-07			0.693	1.316e-10	1.189e-09	2.01e-09	4.91e-09	3.978e-09
0.692	5.098e-07	8.457e-07	4.582e-07	8.269e-07	5.787e-07			0.692	1.284e-10	1.176e-09	1.971e-09	4.855e-09	3.924e-09
0.691	5.035e-07	8.392e-07	4.507e-07	8.174e-07	5.746e-07			0.691	1.117e-10	1.149e-09	1.941e-09	4.806e-09	3.879e-09
0.69	4.969e-07	8.323e-07	4.43e-07	8.077e-07	5.702e-07			0.69	1.08e-10	1.134e-09	1.902e-09	4.751e-09	3.829e-09
0.689	4.906e-07	8.256e-07	4.354e-07	7.983e-07	5.661e-07			0.689	9.483e-11	1.109e-09	1.872e-09	4.705e-09	3.786e-09
0.688	4.842e-07	8.191e-07	4.277e-07	7.89e-07	5.619e-07			0.688	9.615e-11	1.094e-09	1.838e-09	4.651e-09	3.734e-09
0.687	4.778e-07	8.124e-07	4.201e-07	7.795e-07	5.577e-07			0.687	7.907e-11	1.067e-09	1.804e-09	4.602e-09	3.687e-09
0.686	4.716e-07	8.056e-07	4.127e-07	7.702e-07	5.536e-07			0.686	7.756e-11	1.054e-09	1.771e-09	4.552e-09	3.634e-09
0.685	4.652e-07	7.99e-07	4.05e-07	7.608e-07	5.493e-07			0.685	6.376e-11	1.028e-09	1.737e-09	4.504e-09	3.578e-09
0.684	4.591e-07	7.924e-07	3.976e-07	7.518e-07	5.452e-07			0.684	6.175e-11	1.013e-09	1.702e-09	4.454e-09	3.53e-09
0.683	4.53e-07	7.858e-07	3.903e-07	7.427e-07	5.413e-07			0.683	5.016e-11	9.899e-10	1.674e-09	4.413e-09	3.493e-09
0.682	4.468e-07	7.794e-07	3.828e-07	7.335e-07	5.372e-07			0.682	4.258e-11	9.735e-10	1.64e-09	4.359e-09	3.454e-09
0.681	4.409e-07	7.732e-07	3.76e-07	7.248e-07	5.334e-07			0.681	3.357e-11	9.557e-10	1.611e-09	4.319e-09	3.438e-09
0.68	4.348e-07	7.664e-07	3.688e-07	7.158e-07	5.293e-07			0.68	2.83e-11	9.356e-10	1.576e-09	4.266e-09	3.366e-09
0.679	4.286e-07	7.601e-07	3.619e-07	7.068e-07	5.252e-07			0.679	1.812e-11	9.164e-10	1.545e-09	4.221e-09	3.32e-09
0.678	4.23e-07	7.54e-07	3.552e-07	6.983e-07	5.215e-07			0.678	1.398e-11	9.004e-10	1.515e-09	4.178e-09	3.278e-09
0.677	4.17e-07	7.474e-07	3.48e-07	6.894e-07	5.174e-07			0.677	2.019e-12	8.826e-10	1.486e-09	4.133e-09	3.232e-09
0.676	4.113e-07	7.412e-07	3.41e-07	6.808e-07	5.135e-07			0.676	-5.137e-12	8.63e-10	1.453e-09	4.083e-09	3.191e-09
0.675	4.059e-07	7.352e-07	3.342e-07	6.723e-07	5.099e-07			0.675	-9.481e-12	8.498e-10	1.423e-09	4.044e-09	3.16e-09
0.674	4.004e-07	7.288e-07	3.272e-07	6.637e-07	5.059e-07			0.674	-1.691e-11	8.27e-10	1.389e-09	3.994e-09	3.128e-09
0.673	3.948e-07	7.227e-07	3.206e-07	6.553e-07	5.021e-07			0.673	-2.457e-11	8.145e-10	1.365e-09	3.952e-09	3.078e-09
0.672	3.887e-07	7.166e-07	3.14e-07	6.469e-07	4.983e-07			0.672	-3.194e-11	7.958e-10	1.333e-09	3.908e-09	3.037e-09
0.671	3.827e-07	7.104e-07	3.073e-07	6.385e-07	4.944e-07			0.671	-4.283e-11	7.786e-10	1.307e-09	3.862e-09	2.988e-09
0.67	3.767e-07	7.044e-07	3.009e-07	6.302e-07	4.907e-07			0.67	-4.307e-11	7.636e-10	1.275e-09	3.822e-09	2.948e-09
0.669	3.709e-07	6.983e-07	2.943e-07	6.218e-07	4.869e-07			0.669	-5.365e-11	7.454e-10	1.247e-09	3.78e-09	2.907e-09
0.668	3.659e-07	6.925e-07	2.879e-07	6.136e-07	4.831e-07			0.668	-5.786e-11	7.305e-10	1.217e-09	3.738e-09	2.866e-09
0.667	3.609e-07	6.864e-07	2.814e-07	6.055e-07	4.794e-07			0.667	-6.985e-11	7.131e-10	1.192e-09	3.697e-09	2.833e-09
0.666	3.555e-07	6.803e-07	2.746e-07	5.972e-07	4.755e-07			0.666	-7.493e-11	6.968e-10	1.16e-09	3.652e-09	2.796e-09
0.665	3.504e-07	6.745e-07	2.684e-07	5.892e-07	4.72e-07			0.665	-8.219e-11	6.818e-10	1.138e-09	3.612e-09	2.759e-09
0.664	3.447e-07	6.685e-07	2.62e-07	5.812e-07	4.683e-07			0.664	-8.461e-11	6.685e-10	1.106e-09	3.572e-09	2.719e-09
0.663	3.388e-07	6.628e-07	2.558e-07	5.731e-07	4.646e-07			0.663	-9.608e-11	6.5e-10	1.081e-09	3.529e-09	2.68e-09
0.662	3.335e-07	6.572e-07	2.499e-07	5.655e-07	4.61e-07			0.662	-9.649e-11	6.408e-10	1.057e-09	3.493e-09	2.647e-09
0.661	3.28e-07	6.512e-07	2.437e-07	5.575e-07	4.573e-07			0.661	-1.096e-10	6.208e-10	1.028e-09	3.452e-09	2.608e-09
0.66	3.227e-07	6.455e-07	2.376e-07	5.497e-07	4.537e-07			0.66	-1.127e-10	6.068e-10	1.001e-09	3.412e-09	2.572e-09
0.659	3.176e-07	6.399e-07	2.317e-07	5.42e-07	4.503e-07			0.659	-1.162e-10	5.929e-10	9.738e-10	3.374e-09	2.538e-09
0.658	3.123e-07	6.34e-07	2.255e-07	5.341e-07	4.466e-07			0.658	-1.25e-10	5.766e-10	9.449e-10	3.334e-09	2.499e-09
0.657	3.069e-07	6.286e-07	2.196e-07	5.265e-07	4.43e-07			0.657	-1.304e-10	5.631e-10	9.229e-10	3.296e-09	2.468e-09
0.656	3.014e-07	6.228e-07	2.135e-07	5.186e-07	4.395e-07			0.656	-1.394e-10	5.484e-10	8.982e-10	3.258e-09	2.435e-09
0.655	2.965e-07	6.171e-07	2.076e-07	5.11e-07	4.359e-07			0.655	-1.446e-10	5.358e-10	8.696e-10	3.218e-09	2.4e-09
0.654	2.917e-07	6.118e-07	2.018e-07	5.04e-07	4.325e-07			0.654	-1.502e-10	5.183e-10	8.448e-10	3.181e-09	2.363e-09
0.653	2.869e-07	6.06e-07	1.96e-07	4.963e-07	4.289e-07			0.653	-1.534e-10	5.097e-10	8.177e-10	3.142e-09	2.33e-09
0.652	2.823e-07	6.005e-07	1.905e-07	4.891e-07	4.254e-07			0.652	-1.627e-10	4.895e-10	7.942e-10	3.105e-09	2.298e-09
0.651	2.773e-07	5.951e-07	1.85e-07	4.819e-07	4.22e-07			0.651	-1.661e-10	4.836e-10	7.737e-10	3.068e-09	2.265e-09
0.65	2.715e-07	5.894e-07	1.792e-07	4.744e-07	4.184e-07			0.65	-1.772e-10	4.63e-10	7.46e-10	3.03e-09	2.229e-09
0.649	2.661e-07	5.842e-07	1.738e-07	4.674e-07	4.151e-07			0.649	-1.754e-10	4.582e-10	7.243e-10	2.997e-09	2.199e-09
0.648	2.605e-07	5.788e-07	1.679e-07	4.601e-07	4.116e-07			0.648	-1.851e-10	4.363e-10	6.955e-10	2.961e-09	2.163e-09
0.647	2.555e-07	5.731e-07	1.622e-07	4.53e-07	4.081e-07			0.647	-1.89e-10	4.292e-10	6.71e-10	2.922e-09	2.127e-09
0.646	2.511e-07	5.679e-07	1.568e-07	4.46e-07	4.049e-07			0.646	-1.971e-10	4.113e-10	6.518e-10	2.891e-09	2.098e-09
0.645	2.466e-07	5.625e-07	1.512e-07	4.388e-07	4.014e-07			0.645	-2.024e-10	4.044e-10	6.281e-10	2.851e-09	2.063e-09
0.644	2.422e-07	5.572e-07	1.458e-07	4.319e-07	3.981e-07			0.644	-2.105e-10	3.85e-10	6.021e-10	2.816e-09	2.031e-09
0.643	2.377e-07	5.518e-07	1.405e-07	4.252e-07	3.947e-07			0.643	-2.115e-10	3.792e-10	5.808e-10	2.782e-09	2.002e-09
0.642	2.326e-07	5.465e-07	1.351e-07	4.182e-07	3.913e-07			0.642	-2.196e-10	3.606e-10	5.544e-10	2.747e-09	1.97e-09
0.641	2.273e-07	5.413e-07	1.298e-07	4.113e-07	3.881e-07			0.641	-2.241e-10	3.517e-10	5.353e-10	2.711e-09	1.938e-09
0.64	2.219e-07	5.358e-07	1.245e-07	4.045e-07	3.847e-07			0.64	-2.315e-10	3.368e-10	5.143e-10	2.682e-09	1.911e-09
0.639	2.167e-07	5.306e-07	1.192e-07	3.976e-07	3.814e-07			0.639	-2.374e-10	3.254e-10	4.889e-10	2.642e-09	1.879e-09
0.638	2.121e-07	5.256e-07	1.14e-07	3.909e-07	3.783e-07			0.638	-2.386e-10	3.144e-10	4.669e-10	2.615e-09	1.853e-09
0.637	2.075e-07	5.203e-07	1.087e-07	3.839e-07	3.749e-07			0.637	-2.45e-10	3.024e-10	4.428e-10	2.576e-09	1.819e-09
0.636	2.033e-07	5.153e-07	1.035e-07	3.774e-07	3.716e-07			0.636	-2.502e-10	2.895e-10	4.242e-10	2.545e-09	1.792e-09
0.635	1.991e-07	5.102e-07	9.847e-08	3.707e-07	3.684e-07			0.635	-2.555e-10	2.792e-10	4.022e-10	2.509e-09	1.761e-09
0.634	1.947e-07	5.05e-07	9.323e-08	3.637e-07	3.651e-07			0.634	-2.648e-10	2.644e-10	3.807e-10	2.478e-09	1.73e-09
0.633	1.903e-07	5e-07	8.843e-08	3.575e-07	3.62e-07			0.633	-2.654e-10	2.572e-10	3.555e-10	2.446e-09	1.703e-09
0.632	1.852e-07	4.948e-07	8.343e-08	3.509e-07	3.588e-07			0.632	-2.743e-10	2.414e-10	3.365e-10	2.413e-09	1.672e-09
0.631	1.801e-07	4.897e-07	7.832e-08	3.444e-07	3.556e-07			0.631	-2.755e-10	2.318e-10	3.136e-10	2.378e-09	1.638e-09
0.63	1.753e-07	4.85e-07	7.356e-08	3.381e-07	3.526e-07			0.63	-2.842e-10	2.197e-10	3.02e-10	2.35e-09	1.617e-09
0.629	1.702e-07	4.797e-07	6.834e-08	3.314e-07	3.492e-07			0.629	-2.868e-10	2.119e-10	2.75e-10	2.314e-09	1.584e-09
0.628	1.657e-07	4.748e-07	6.335e-08	3.249e-07	3.46e-07			0.628	-2.98e-10	1.927e-10	2.546e-10	2.284e-09	1.556e-09
0.627	1.617e-07	4.7e-07	5.856e-08	3.187e-07	3.429e-07			0.627	-2.931e-10	1.913e-10	2.333e-10	2.254e-09	1.53e-09
0.626	1.575e-07	4.648e-07	5.365e-08	3.121e-07	3.397e-07			0.626	-3.057e-10	1.685e-10	2.159e-10	2.22e-09	1.5e-09
0.625	1.536e-07	4.599e-07	4.902e-08	3.06e-07	3.366e-07			0.625	-3.023e-10	1.694e-10	1.964e-10	2.189e-09	1.473e-09
0.624	1.493e-07	4.551e-07	4.434e-08	2.996e-07	3.336e-07			0.624	-3.146e-10	1.5e-10	1.764e-10	2.162e-09	1.448e-09
0.623	1.447e-07	4.501e-07	3.961e-08	2.934e-07	3.305e-07			0.623	-3.158e-10	1.46e-10	1.518e-10	2.124e-09	1.417e-09
0.622	1.399e-07	4.452e-07	3.498e-08	2.872e-07	3.275e-07			0.622	-3.258e-10	1.292e-10	1.351e-10	2.099e-09	1.395e-09
0.621	1.351e-07	4.403e-07	3.014e-08	2.809e-07	3.243e-07			0.621	-3.257e-10	1.253e-10	1.126e-10	2.064e-09	1.365e-09
0.62	1.304e-07	4.356e-07	2.552e-08	2.747e-07	3.212e-07			0.62	-3.336e-10	1.072e-10	9.706e-11	2.038e-09	1.337e-09
0.619	1.259e-07	4.306e-07	2.078e-08	2.685e-07	3.181e-07			0.619	-3.334e-10	1.051e-10	7.76e-11	2.005e-09	1.312e-09
0.618	1.214e-07	4.257e-07	1.61e-08	2.622e-07	3.149e-07			0.618	-3.442e-10	8.643e-11	5.46e-11	1.978e-09	1.284e-09
0.617	1.175e-07	4.211e-07	1.165e-08	2.563e-07	3.12e-07			0.617	-3.447e-10	8.458e-11	3.712e-11	1.945e-09	1.258e-09
0.616	1.132e-07	4.161e-07	6.881e-09	2.501e-07	3.088e-07			0.616	-3.538e-10	6.789e-11	1.815e-11	1.918e-09	1.236e-09
0.615	1.09e-07	4.113e-07	2.225e-09	2.44e-07	3.057e-07			0.615	-3.575e-10	5.991e-11	-8.512e-13	1.882e-09	1.21e-09
0.614	1.049e-07	4.067e-07	-2.17e-09	2.38e-07	3.027e-07			0.614	-3.615e-10	4.975e-11	-1.737e-11	1.858e-09	1.19e-09
0.613	1.005e-07	4.017e-07	-6.68e-09	2.319e-07	2.997e-07			0.613	-3.636e-10	4.005e-11	-4.033e-11	1.824e-09	1.158e-09
0.612	9.608e-08	3.971e-07	-1.104e-08	2.262e-07	2.968e-07			0.612	-3.7e-10	2.855e-11	-5.562e-11	1.801e-09	1.135e-09
0.611	9.191e-08	3.926e-07	-1.537e-08	2.204e-07	2.94e-07			0.611	-3.715e-10	2.309e-11	-7.257e-11	1.769e-09	1.109e-09
0.61	8.722e-08	3.877e-07	-1.987e-08	2.144e-07	2.909e-07			0.61	-3.817e-10	9.302e-12	-8.867e-11	1.742e-09	1.083e-09
0.609	8.292e-08	3.832e-07	-2.422e-08	2.087e-07	2.88e-07			0.609	-3.825e-10	1.93e-12	-1.101e-10	1.712e-09	1.06e-09
0.608	7.864e-08	3.785e-07	-2.866e-08	2.028e-07	2.85e-07			0.608	-3.892e-10	-9.933e-12	-1.257e-10	1.688e-09	1.037e-09
0.607	7.463e-08	3.738e-07	-3.298e-08	1.971e-07	2.819e-07			0.607	-3.911e-10	-1.726e-11	-1.493e-10	1.655e-09	1.007e-09
0.606	7.076e-08	3.694e-07	-3.709e-08	1.916e-07	2.79e-07			0.606	-3.971e-10	-2.975e-11	-1.58e-10	1.633e-09	9.838e-10
0.605	6.679e-08	3.647e-07	-4.144e-08	1.858e-07	2.76e-07			0.605	-3.969e-10	-3.625e-11	-1.804e-10	1.601e-09	9.54e-10
0.604	6.29e-08	3.602e-07	-4.561e-08	1.802e-07	2.731e-07			0.604	-4.079e-10	-4.784e-11	-1.939e-10	1.576e-09	9.331e-10
0.603	5.864e-08	3.555e-07	-4.985e-08	1.746e-07	2.703e-07			0.603	-4.072e-10	-5.336e-11	-2.163e-10	1.548e-09	9.076e-10
0.602	5.427e-08	3.509e-07	-5.419e-08	1.688e-07	2.673e-07			0.602	-4.187e-10	-7.161e-11	-2.313e-10	1.519e-09	8.857e-10
0.601	5.019e-08	3.466e-07	-5.819e-08	1.635e-07	2.647e-07			0.601	-4.141e-10	-7.095e-11	-2.49e-10	1.493e-09	8.674e-10
0.6	4.581e-08	3.419e-07	-6.251e-08	1.578e-07	2.617e-07			0.6	-4.243e-10	-8.769e-11	-2.619e-10	1.468e-09	8.448e-10
0.599	4.16e-08	3.374e-07	-6.667e-08	1.521e-07	2.586e-07			0.599	-4.232e-10	-9.336e-11	-2.839e-10	1.437e-09	8.19e-10
0.598	3.788e-08	3.331e-07	-7.061e-08	1.467e-07	2.559e-07			0.598	-4.319e-10	-1.055e-10	-2.959e-10	1.417e-09	8.014e-10
0.597	3.384e-08	3.285e-07	-7.488e-08	1.411e-07	2.529e-07			0.597	-4.335e-10	-1.097e-10	-3.175e-10	1.384e-09	7.733e-10
0.596	2.986e-08	3.241e-07	-7.886e-08	1.356e-07	2.501e-07			0.596	-4.434e-10	-1.247e-10	-3.308e-10	1.359e-09	7.501e-10
0.595	2.607e-08	3.196e-07	-8.278e-08	1.303e-07	2.473e-07			0.595	-4.426e-10	-1.267e-10	-3.469e-10	1.333e-09	7.293e-10
0.594	2.208e-08	3.149e-07	-8.696e-08	1.247e-07	2.443e-07			0.594	-4.502e-10	-1.43e-10	-3.643e-10	1.305e-09	7.058e-10
0.593	1.815e-08	3.107e-07	-9.087e-08	1.194e-07	2.416e-07			0.593	-4.509e-10	-1.454e-10	-3.825e-10	1.279e-09	6.836e-10
0.592	1.399e-08	3.062e-07	-9.48e-08	1.139e-07	2.387e-07			0.592	-4.541e-10	-1.574e-10	-3.971e-10	1.255e-09	6.652e-10
0.591	9.939e-09	3.017e-07	-9.889e-08	1.085e-07	2.359e-07			0.591	-4.609e-10	-1.669e-10	-4.135e-10	1.225e-09	6.4e-10
0.59	5.832e-09	2.974e-07	-1.028e-07	1.032e-07	2.331e-07			0.59	-4.657e-10	-1.754e-10	-4.263e-10	1.204e-09	6.211e-10
0.589	1.755e-09	2.928e-07	-1.069e-07	9.769e-08	2.302e-07			0.589	-4.704e-10	-1.857e-10	-4.459e-10	1.176e-09	5.926e-10
0.588	-2.095e-09	2.886e-07	-1.107e-07	9.254e-08	2.275e-07			0.588	-4.74e-10	-1.942e-10	-4.613e-10	1.152e-09	5.71e-10
0.587	-5.851e-09	2.845e-07	-1.146e-07	8.738e-08	2.247e-07			0.587	-4.769e-10	-2.038e-10	-4.763e-10	1.127e-09	5.473e-10
0.586	-9.798e-09	2.798e-07	-1.184e-07	8.203e-08	2.219e-07			0.586	-4.816e-10	-2.128e-10	-4.901e-10	1.101e-09	5.23e-10
0.585	-1.338e-08	2.757e-07	-1.22e-07	7.714e-08	2.193e-07			0.585	-4.835e-10	-2.218e-10	-5.052e-10	1.076e-09	5.027e-10
0.584	-1.727e-08	2.714e-07	-1.26e-07	7.176e-08	2.165e-07			0.584	-4.889e-10	-2.312e-10	-5.21e-10	1.051e-09	4.794e-10
0.583	-2.126e-08	2.669e-07	-1.299e-07	6.643e-08	2.136e-07			0.583	-4.962e-10	-2.447e-10	-5.416e-10	1.023e-09	4.537e-10
0.582	-2.502e-08	2.628e-07	-1.334e-07	6.149e-08	2.11e-07			0.582	-4.975e-10	-2.492e-10	-5.494e-10	1.003e-09	4.36e-10
0.581	-2.911e-08	2.584e-07	-1.374e-07	5.62e-08	2.082e-07			0.581	-5.031e-10	-2.653e-10	-5.686e-10	9.755e-10	4.098e-10
0.58	-3.306e-08	2.542e-07	-1.411e-07	5.11e-08	2.055e-07			0.58	-5.097e-10	-2.626e-10	-5.817e-10	9.489e-10	3.887e-10
0.579	-3.686e-08	2.5e-07	-1.447e-07	4.607e-08	2.029e-07			0.579	-5.079e-10	-2.565e-10	-5.98e-10	9.285e-10	3.7e-10
0.578	-4.075e-08	2.457e-07	-1.486e-07	4.09e-08	2e-07			0.578	-5.155e-10	-2.665e-10	-6.146e-10	8.993e-10	3.455e-10
0.577	-4.438e-08	2.416e-07	-1.522e-07	3.603e-08	1.974e-07			0.577	-5.155e-10	-2.753e-10	-6.293e-10	8.782e-10	3.247e-10
0.576	-4.805e-08	2.372e-07	-1.559e-07	3.102e-08	1.948e-07			0.576	-5.22e-10	-2.858e-10	-6.399e-10	8.536e-10	3.057e-10
0.575	-5.185e-08	2.33e-07	-1.595e-07	2.605e-08	1.921e-07			0.575	-5.259e-10	-2.976e-10	-6.588e-10	8.305e-10	2.82e-10
0.574	-5.538e-08	2.289e-07	-1.63e-07	2.119e-08	1.895e-07			0.574	-5.311e-10	-3.066e-10	-6.71e-10	8.055e-10	2.648e-10
0.573	-5.933e-08	2.244e-07	-1.668e-07	1.624e-08	1.868e-07			0.573	-5.335e-10	-3.144e-10	-6.877e-10	7.826e-10	2.432e-10
0.572	-6.314e-08	2.204e-07	-1.703e-07	1.144e-08	1.841e-07			0.572	-5.406e-10	-3.257e-10	-7.008e-10	7.591e-10	2.212e-10
0.571	-6.693e-08	2.163e-07	-1.74e-07	6.325e-09	1.814e-07			0.571	-5.413e-10	-3.348e-10	-7.132e-10	7.368e-10	2.011e-10
0.57	-7.089e-08	2.119e-07	-1.778e-07	1.358e-09	1.786e-07			0.57	-5.471e-10	-3.449e-10	-7.296e-10	7.079e-10	1.784e-10
0.569	-7.447e-08	2.079e-07	-1.812e-07	-3.454e-09	1.761e-07			0.569	-5.484e-10	-3.51e-10	-7.422e-10	6.901e-10	1.618e-10
0.568	-7.823e-08	2.037e-07	-1.847e-07	-8.445e-09	1.734e-07			0.568	-5.528e-10	-3.613e-10	-7.588e-10	6.639e-10	1.398e-10
0.567	-8.199e-08	1.995e-07	-1.884e-07	-1.336e-08	1.706e-07			0.567	-5.588e-10	-3.708e-10	-7.738e-10	6.382e-10	1.176e-10
0.566	-8.537e-08	1.956e-07	-1.915e-07	-1.781e-08	1.681e-07			0.566	-5.591e-10	-3.761e-10	-7.826e-10	6.192e-10	1.028e-10
0.565	-8.924e-08	1.914e-07	-1.953e-07	-2.282e-08	1.654e-07			0.565	-5.682e-10	-3.919e-10	-7.975e-10	5.933e-10	7.898e-11
0.564	-9.29e-08	1.871e-07	-1.988e-07	-2.755e-08	1.628e-07			0.564	-5.689e-10	-3.966e-10	-8.127e-10	5.694e-10	5.852e-11
0.563	-9.658e-08	1.831e-07	-2.022e-07	-3.229e-08	1.602e-07			0.563	-5.744e-10	-4.097e-10	-8.262e-10	5.478e-10	3.984e-11
0.562	-1.003e-07	1.789e-07	-2.058e-07	-3.72e-08	1.576e-07			0.562	-5.754e-10	-4.193e-10	-8.427e-10	5.215e-10	1.839e-11
0.561	-1.039e-07	1.75e-07	-2.091e-07	-4.188e-08	1.551e-07			0.561	-5.817e-10	-4.353e-10	-8.533e-10	5.027e-10	3.012e-12
0.56	-1.076e-07	1.71e-07	-2.126e-07	-4.659e-08	1.524e-07			0.56	-5.813e-10	-4.296e-10	-8.668e-10	4.795e-10	-1.773e-11
0.559	-1.113e-07	1.669e-07	-2.16e-07	-5.138e-08	1.497e-07			0.559	-5.916e-10	-4.371e-10	-8.824e-10	4.544e-10	-3.878e-11
0.558	-1.148e-07	1.629e-07	-2.191e-07	-5.59e-08	1.471e-07			0.558	-5.896e-10	-4.38e-10	-8.97e-10	4.343e-10	-5.694e-11
0.557	-1.184e-07	1.588e-07	-2.227e-07	-6.065e-08	1.445e-07			0.557	-5.995e-10	-4.622e-10	-9.119e-10	4.116e-10	-7.792e-11
0.556	-1.219e-07	1.549e-07	-2.259e-07	-6.523e-08	1.42e-07			0.556	-5.997e-10	-4.772e-10	-9.249e-10	3.862e-10	-9.679e-11
0.555	-1.254e-07	1.508e-07	-2.292e-07	-6.984e-08	1.395e-07			0.555	-6.058e-10	-4.938e-10	-9.374e-10	3.685e-10	-1.143e-10
0.554	-1.291e-07	1.467e-07	-2.327e-07	-7.458e-08	1.368e-07			0.554	-6.074e-10	-4.911e-10	-9.51e-10	3.402e-10	-1.377e-10
0.553	-1.324e-07	1.43e-07	-2.358e-07	-7.894e-08	1.344e-07			0.553	-6.102e-10	-5.044e-10	-9.623e-10	3.246e-10	-1.52e-10
0.552	-1.361e-07	1.388e-07	-2.393e-07	-8.354e-08	1.317e-07			0.552	-6.153e-10	-5.183e-10	-9.787e-10	2.972e-10	-1.734e-10
0.551	-1.399e-07	1.347e-07	-2.427e-07	-8.828e-08	1.29e-07			0.551	-6.213e-10	-5.395e-10	-9.911e-10	2.775e-10	-1.932e-10
0.55	-1.432e-07	1.31e-07	-2.457e-07	-9.259e-08	1.267e-07			0.55	-6.212e-10	-5.489e-10	-9.998e-10	2.566e-10	-2.082e-10
0.549	-1.469e-07	1.268e-07	-2.491e-07	-9.723e-08	1.24e-07			0.549	-6.294e-10	-5.444e-10	-1.013e-09	2.356e-10	-2.284e-10
0.548	-1.504e-07	1.229e-07	-2.524e-07	-1.017e-07	1.215e-07			0.548	-6.33e-10	-5.5e-10	-1.027e-09	2.077e-10	-2.492e-10
0.547	-1.538e-07	1.19e-07	-2.554e-07	-1.06e-07	1.191e-07			0.547	-6.349e-10	-5.679e-10	-1.04e-09	1.942e-10	-2.642e-10
0.546	-1.575e-07	1.149e-07	-2.587e-07	-1.106e-07	1.164e-07			0.546	-6.4e-10	-5.988e-10	-1.06e-09	1.651e-10	-2.888e-10
0.545	-1.609e-07	1.11e-07	-2.619e-07	-1.151e-07	1.14e-07			0.545	-6.435e-10	-6.33e-10	-1.067e-09	1.479e-10	-3.034e-10
0.544	-1.644e-07	1.071e-07	-2.65e-07	-1.194e-07	1.114e-07			0.544	-6.447e-10	-6.52e-10	-1.082e-09	1.244e-10	-3.223e-10
0.543	-1.68e-07	1.03e-07	-2.683e-07	-1.238e-07	1.089e-07			0.543	-6.527e-10	-6.518e-10	-1.093e-09	1.034e-10	-3.432e-10
0.542	-1.714e-07	9.928e-08	-2.713e-07	-1.281e-07	1.064e-07			0.542	-6.502e-10	-6.343e-10	-1.108e-09	8.093e-11	-3.599e-10
0.541	-1.75e-07	9.532e-08	-2.746e-07	-1.327e-07	1.038e-07			0.541	-6.603e-10	-6.226e-10	-1.121e-09	6.202e-11	-3.78e-10
0.54	-1.784e-07	9.151e-08	-2.776e-07	-1.369e-07	1.013e-07			0.54	-6.599e-10	-6.045e-10	-1.135e-09	3.809e-11	-3.968e-10
0.539	-1.82e-07	8.748e-08	-2.809e-07	-1.412e-07	9.871e-08			0.539	-6.7e-10	-6.023e-10	-1.143e-09	1.726e-11	-4.148e-10
0.538	-1.856e-07	8.335e-08	-2.841e-07	-1.457e-07	9.617e-08			0.538	-6.698e-10	-6.043e-10	-1.16e-09	-6.011e-12	-4.337e-10
0.537	-1.889e-07	7.975e-08	-2.87e-07	-1.499e-07	9.395e-08			0.537	-6.77e-10	-6.059e-10	-1.169e-09	-2.417e-11	-4.481e-10
0.536	-1.923e-07	7.579e-08	-2.9e-07	-1.543e-07	9.148e-08			0.536	-6.741e-10	-5.985e-10	-1.187e-09	-4.71e-11	-4.705e-10
0.535	-1.959e-07	7.188e-08	-2.932e-07	-1.587e-07	8.895e-08			0.535	-6.848e-10	-5.957e-10	-1.199e-09	-6.601e-11	-4.896e-10
0.534	-1.99e-07	6.825e-08	-2.96e-07	-1.627e-07	8.671e-08			0.534	-6.797e-10	-6.104e-10	-1.208e-09	-8.83e-11	-5.016e-10
0.533	-2.026e-07	6.414e-08	-2.993e-07	-1.672e-07	8.404e-08			0.533	-6.915e-10	-6.973e-10	-1.221e-09	-1.084e-10	-5.237e-10
0.532	-2.062e-07	6.038e-08	-3.023e-07	-1.716e-07	8.153e-08			0.532	-6.914e-10	-6.171e-10	-1.236e-09	-1.32e-10	-5.423e-10
0.531	-2.095e-07	5.667e-08	-3.052e-07	-1.757e-07	7.909e-08			0.531	-6.987e-10	-6.171e-10	-1.246e-09	-1.469e-10	-5.567e-10
0.53	-2.131e-07	5.269e-08	-3.084e-07	-1.8e-07	7.649e-08			0.53	-7.004e-10	-6.304e-10	-1.264e-09	-1.746e-10	-5.789e-10
0.529	-2.164e-07	4.899e-08	-3.112e-07	-1.842e-07	7.411e-08			0.529	-7.066e-10	-6.42e-10	-1.272e-09	-1.884e-10	-5.917e-10
0.528	-2.198e-07	4.507e-08	-3.142e-07	-1.883e-07	7.168e-08			0.528	-7.071e-10	-6.403e-10	-1.284e-09	-2.134e-10	-6.109e-10
0.527	-2.231e-07	4.127e-08	-3.173e-07	-1.926e-07	6.922e-08			0.527	-7.137e-10	-6.539e-10	-1.297e-09	-2.329e-10	-6.292e-10
0.526	-2.265e-07	3.759e-08	-3.202e-07	-1.966e-07	6.69e-08			0.526	-7.152e-10	-6.512e-10	-1.311e-09	-2.562e-10	-6.474e-10
0.525	-2.3e-07	3.369e-08	-3.232e-07	-2.009e-07	6.442e-08			0.525	-7.201e-10	-6.621e-10	-1.323e-09	-2.728e-10	-6.649e-10
0.524	-2.333e-07	3.004e-08	-3.262e-07	-2.05e-07	6.205e-08			0.524	-7.226e-10	-6.682e-10	-1.336e-09	-2.951e-10	-6.843e-10
0.523	-2.367e-07	2.62e-08	-3.292e-07	-2.092e-07	5.954e-08			0.523	-7.261e-10	-6.785e-10	-1.346e-09	-3.122e-10	-6.966e-10
0.522	-2.401e-07	2.22e-08	-3.323e-07	-2.135e-07	5.701e-08			0.522	-7.317e-10	-6.856e-10	-1.361e-09	-3.388e-10	-7.199e-10
0.521	-2.433e-07	1.873e-08	-3.349e-07	-2.174e-07	5.474e-08			0.521	-7.354e-10	-6.938e-10	-1.367e-09	-3.514e-10	-7.315e-10
0.52	-2.469e-07	1.485e-08	-3.379e-07	-2.215e-07	5.22e-08			0.52	-7.391e-10	-7.063e-10	-1.385e-09	-3.774e-10	-7.546e-10
0.519	-2.503e-07	1.094e-08	-3.409e-07	-2.257e-07	4.972e-08			0.519	-7.459e-10	-7.219e-10	-1.396e-09	-3.965e-10	-7.707e-10
0.518	-2.535e-07	7.364e-09	-3.436e-07	-2.295e-07	4.745e-08			0.518	-7.454e-10	-7.228e-10	-1.41e-09	-4.151e-10	-7.85e-10
0.517	-2.57e-07	3.506e-09	-3.467e-07	-2.338e-07	4.499e-08			0.517	-7.536e-10	-7.237e-10	-1.419e-09	-4.351e-10	-8.024e-10
0.516	-2.603e-07	-2.788e-10	-3.494e-07	-2.379e-07	4.263e-08			0.516	-7.543e-10	-7.319e-10	-1.434e-09	-4.579e-10	-8.225e-10
0.515	-2.635e-07	-3.936e-09	-3.522e-07	-2.418e-07	4.037e-08			0.515	-7.595e-10	-7.342e-10	-1.441e-09	-4.73e-10	-8.341e-10
0.514	-2.671e-07	-7.805e-09	-3.553e-07	-2.459e-07	3.792e-08			0.514	-7.601e-10	-7.4e-10	-1.461e-09	-4.981e-10	-8.573e-10
0.513	-2.703e-07	-1.155e-08	-3.582e-07	-2.5e-07	3.552e-08			0.513	-7.692e-10	-7.433e-10	-1.469e-09	-5.156e-10	-8.705e-10
0.512	-2.738e-07	-1.548e-08	-3.613e-07	-2.542e-07	3.297e-08			0.512	-7.695e-10	-7.384e-10	-1.484e-09	-5.392e-10	-8.925e-10
0.511	-2.772e-07	-1.932e-08	-3.642e-07	-2.583e-07	3.046e-08			0.511	-7.815e-10	-7.498e-10	-1.491e-09	-5.593e-10	-9.093e-10
0.51	-2.803e-07	-2.29e-08	-3.667e-07	-2.619e-07	2.826e-08			0.51	-7.762e-10	-7.683e-10	-1.503e-09	-5.746e-10	-9.219e-10
0.509	-2.837e-07	-2.661e-08	-3.696e-07	-2.66e-07	2.585e-08			0.509	-7.866e-10	-7.874e-10	-1.516e-09	-5.952e-10	-9.398e-10
0.508	-2.869e-07	-3.014e-08	-3.723e-07	-2.698e-07	2.356e-08			0.508	-7.854e-10	-7.718e-10	-1.529e-09	-6.157e-10	-9.568e-10
0.507	-2.902e-07	-3.383e-08	-3.75e-07	-2.738e-07	2.123e-08			0.507	-7.922e-10	-7.937e-10	-1.541e-09	-6.322e-10	-9.719e-10
0.506	-2.935e-07	-3.772e-08	-3.779e-07	-2.778e-07	1.878e-08			0.506	-7.939e-10	-8.038e-10	-1.554e-09	-6.547e-10	-9.928e-10
0.505	-2.966e-07	-4.12e-08	-3.804e-07	-2.815e-07	1.656e-08			0.505	-7.992e-10	-8.138e-10	-1.56e-09	-6.714e-10	-1.004e-09
0.504	-3e-07	-4.497e-08	-3.833e-07	-2.856e-07	1.414e-08			0.504	-8.008e-10	-8.189e-10	-1.575e-09	-6.921e-10	-1.024e-09
0.503	-3.033e-07	-4.881e-08	-3.861e-07	-2.896e-07	1.171e-08			0.503	-8.087e-10	-8.325e-10	-1.587e-09	-7.128e-10	-1.041e-09
0.502	-3.064e-07	-5.218e-08	-3.886e-07	-2.931e-07	9.523e-09			0.502	-8.093e-10	-8.308e-10	-1.597e-09	-7.294e-10	-1.054e-09
0.501	-3.099e-07	-5.605e-08	-3.915e-07	-2.971e-07	7.032e-09			0.501	-8.164e-10	-8.413e-10	-1.612e-09	-7.515e-10	-1.073e-09
0.5	-3.132e-07	-5.971e-08	-3.942e-07	-3.01e-07	4.685e-09			0.5	-8.216e-10	-8.474e-10	-1.623e-09	-7.717e-10	-1.092e-09
0.499	-3.163e-07	-6.315e-08	-3.967e-07	-3.047e-07	2.495e-09			0.499	-8.216e-10	-8.525e-10	-1.631e-09	-7.872e-10	-1.102e-09
0.498	-3.197e-07	-6.693e-08	-3.995e-07	-3.086e-07	5.15e-11			0.498	-8.298e-10	-8.648e-10	-1.646e-09	-8.097e-10	-1.125e-09
0.497	-3.229e-07	-7.05e-08	-4.021e-07	-3.123e-07	-2.252e-09			0.497	-8.317e-10	-8.685e-10	-1.654e-09	-8.273e-10	-1.136e-09
0.496	-3.261e-07	-7.419e-08	-4.048e-07	-3.162e-07	-4.615e-09			0.496	-8.345e-10	-8.761e-10	-1.669e-09	-8.472e-10	-1.156e-09
0.495	-3.294e-07	-7.785e-08	-4.075e-07	-3.202e-07	-6.956e-09			0.495	-8.39e-10	-8.826e-10	-1.681e-09	-8.667e-10	-1.173e-09
0.494	-3.325e-07	-8.144e-08	-4.102e-07	-3.239e-07	-9.213e-09			0.494	-8.433e-10	-8.899e-10	-1.693e-09	-8.842e-10	-1.189e-09
0.493	-3.359e-07	-8.528e-08	-4.13e-07	-3.277e-07	-1.164e-08			0.493	-8.475e-10	-8.984e-10	-1.702e-09	-9.072e-10	-1.206e-09
0.492	-3.391e-07	-8.884e-08	-4.156e-07	-3.315e-07	-1.393e-08			0.492	-8.523e-10	-9.052e-10	-1.714e-09	-9.241e-10	-1.224e-09
0.491	-3.423e-07	-9.247e-08	-4.182e-07	-3.351e-07	-1.626e-08			0.491	-8.563e-10	-9.127e-10	-1.723e-09	-9.425e-10	-1.236e-09
0.49	-3.456e-07	-9.628e-08	-4.209e-07	-3.39e-07	-1.871e-08			0.49	-8.616e-10	-9.215e-10	-1.74e-09	-9.623e-10	-1.255e-09
0.489	-3.486e-07	-9.961e-08	-4.233e-07	-3.425e-07	-2.087e-08			0.489	-8.664e-10	-9.256e-10	-1.749e-09	-9.813e-10	-1.267e-09
0.488	-3.521e-07	-1.034e-07	-4.261e-07	-3.465e-07	-2.325e-08			0.488	-8.707e-10	-9.362e-10	-1.762e-09	-9.996e-10	-1.287e-09
0.487	-3.555e-07	-1.071e-07	-4.288e-07	-3.503e-07	-2.563e-08			0.487	-8.774e-10	-9.47e-10	-1.773e-09	-1.023e-09	-1.306e-09
0.486	-3.585e-07	-1.105e-07	-4.313e-07	-3.539e-07	-2.774e-08			0.486	-8.758e-10	-9.489e-10	-1.782e-09	-1.034e-09	-1.317e-09
0.485	-3.618e-07	-1.143e-07	-4.339e-07	-3.577e-07	-3.013e-08			0.485	-8.837e-10	-9.621e-10	-1.794e-09	-1.059e-09	-1.338e-09
0.484	-3.65e-07	-1.178e-07	-4.365e-07	-3.614e-07	-3.238e-08			0.484	-8.857e-10	-9.677e-10	-1.806e-09	-1.074e-09	-1.352e-09
0.483	-3.681e-07	-1.212e-07	-4.389e-07	-3.649e-07	-3.464e-08			0.483	-8.888e-10	-9.726e-10	-1.817e-09	-1.093e-09	-1.366e-09
0.482	-3.714e-07	-1.249e-07	-4.416e-07	-3.688e-07	-3.704e-08			0.482	-8.953e-10	-9.811e-10	-1.83e-09	-1.113e-09	-1.383e-09
0.481	-3.745e-07	-1.284e-07	-4.441e-07	-3.724e-07	-3.933e-08			0.481	-8.989e-10	-9.914e-10	-1.842e-09	-1.13e-09	-1.4e-09
0.48	-3.778e-07	-1.321e-07	-4.467e-07	-3.761e-07	-4.167e-08			0.48	-9.034e-10	-9.999e-10	-1.851e-09	-1.149e-09	-1.416e-09
0.479	-3.81e-07	-1.357e-07	-4.493e-07	-3.798e-07	-4.403e-08			0.479	-9.1e-10	-1.002e-09	-1.865e-09	-1.171e-09	-1.435e-09
0.478	-3.841e-07	-1.392e-07	-4.516e-07	-3.834e-07	-4.62e-08			0.478	-9.141e-10	-1.002e-09	-1.871e-09	-1.185e-09	-1.447e-09
0.477	-3.874e-07	-1.428e-07	-4.543e-07	-3.871e-07	-4.862e-08			0.477	-9.175e-10	-1.011e-09	-1.887e-09	-1.208e-09	-1.465e-09
0.476	-3.905e-07	-1.463e-07	-4.568e-07	-3.906e-07	-5.079e-08			0.476	-9.232e-10	-1.017e-09	-1.897e-09	-1.224e-09	-1.481e-09
0.475	-3.937e-07	-1.499e-07	-4.594e-07	-3.943e-07	-5.315e-08			0.475	-9.246e-10	-1.023e-09	-1.91e-09	-1.244e-09	-1.496e-09
0.474	-3.971e-07	-1.537e-07	-4.621e-07	-3.981e-07	-5.553e-08			0.474	-9.339e-10	-1.032e-09	-1.92e-09	-1.264e-09	-1.514e-09
0.473	-3.999e-07	-1.57e-07	-4.644e-07	-4.014e-07	-5.759e-08			0.473	-9.312e-10	-1.033e-09	-1.93e-09	-1.281e-09	-1.526e-09
0.472	-4.033e-07	-1.606e-07	-4.671e-07	-4.052e-07	-5.991e-08			0.472	-9.404e-10	-1.044e-09	-1.94e-09	-1.298e-09	-1.543e-09
0.471	-4.066e-07	-1.643e-07	-4.697e-07	-4.089e-07	-6.225e-08			0.471	-9.415e-10	-1.051e-09	-1.954e-09	-1.32e-09	-1.562e-09
0.47	-4.095e-07	-1.676e-07	-4.719e-07	-4.121e-07	-6.438e-08			0.47	-9.477e-10	-1.057e-09	-1.962e-09	-1.333e-09	-1.573e-09
0.469	-4.128e-07	-1.713e-07	-4.746e-07	-4.158e-07	-6.682e-08			0.469	-9.516e-10	-1.065e-09	-1.977e-09	-1.357e-09	-1.594e-09
0.468	-4.161e-07	-1.749e-07	-4.771e-07	-4.195e-07	-6.908e-08			0.468	-9.611e-10	-1.076e-09	-1.988e-09	-1.373e-09	-1.609e-09
0.467	-4.191e-07	-1.783e-07	-4.794e-07	-4.23e-07	-7.128e-08			0.467	-9.6e-10	-1.078e-09	-1.998e-09	-1.39e-09	-1.623e-09
0.466	-4.224e-07	-1.82e-07	-4.821e-07	-4.267e-07	-7.359e-08			0.466	-9.686e-10	-1.091e-09	-2.012e-09	-1.41e-09	-1.641e-09
0.465	-4.255e-07	-1.855e-07	-4.845e-07	-4.301e-07	-7.579e-08			0.465	-9.691e-10	-1.093e-09	-2.019e-09	-1.431e-09	-1.656e-09
0.464	-4.286e-07	-1.891e-07	-4.87e-07	-4.335e-07	-7.808e-08			0.464	-9.756e-10	-1.104e-09	-2.031e-09	-1.443e-09	-1.67e-09
0.463	-4.318e-07	-1.926e-07	-4.895e-07	-4.371e-07	-8.038e-08			0.463	-9.798e-10	-1.109e-09	-2.044e-09	-1.469e-09	-1.688e-09
0.462	-4.349e-07	-1.962e-07	-4.919e-07	-4.405e-07	-8.264e-08			0.462	-9.85e-10	-1.119e-09	-2.055e-09	-1.483e-09	-1.702e-09
0.461	-4.382e-07	-1.999e-07	-4.946e-07	-4.442e-07	-8.505e-08			0.461	-9.902e-10	-1.126e-09	-2.07e-09	-1.506e-09	-1.721e-09
0.46	-4.413e-07	-2.034e-07	-4.97e-07	-4.477e-07	-8.725e-08			0.46	-9.948e-10	-1.133e-09	-2.079e-09	-1.519e-09	-1.735e-09
0.459	-4.444e-07	-2.068e-07	-4.993e-07	-4.511e-07	-8.945e-08			0.459	-9.974e-10	-1.137e-09	-2.091e-09	-1.539e-09	-1.749e-09
0.458	-4.476e-07	-2.105e-07	-5.019e-07	-4.547e-07	-9.177e-08			0.458	-1.005e-09	-1.146e-09	-2.103e-09	-1.556e-09	-1.767e-09
0.457	-4.505e-07	-2.137e-07	-5.04e-07	-4.579e-07	-9.384e-08			0.457	-1.006e-09	-1.15e-09	-2.114e-09	-1.574e-09	-1.781e-09
0.456	-4.538e-07	-2.174e-07	-5.065e-07	-4.615e-07	-9.618e-08			0.456	-1.015e-09	-1.159e-09	-2.125e-09	-1.591e-09	-1.796e-09
0.455	-4.57e-07	-2.21e-07	-5.09e-07	-4.65e-07	-9.847e-08			0.455	-1.019e-09	-1.168e-09	-2.144e-09	-1.614e-09	-1.816e-09
0.454	-4.599e-07	-2.242e-07	-5.113e-07	-4.683e-07	-1.005e-07			0.454	-1.023e-09	-1.174e-09	-2.152e-09	-1.626e-09	-1.826e-09
0.453	-4.632e-07	-2.28e-07	-5.139e-07	-4.72e-07	-1.029e-07			0.453	-1.026e-09	-1.182e-09	-2.171e-09	-1.649e-09	-1.846e-09
0.452	-4.663e-07	-2.314e-07	-5.163e-07	-4.755e-07	-1.051e-07			0.452	-1.034e-09	-1.192e-09	-2.181e-09	-1.664e-09	-1.861e-09
0.451	-4.692e-07	-2.348e-07	-5.185e-07	-4.787e-07	-1.073e-07			0.451	-1.033e-09	-1.194e-09	-2.194e-09	-1.682e-09	-1.875e-09
0.45	-4.726e-07	-2.385e-07	-5.211e-07	-4.824e-07	-1.096e-07			0.45	-1.044e-09	-1.206e-09	-2.203e-09	-1.703e-09	-1.893e-09
0.449	-4.757e-07	-2.42e-07	-5.234e-07	-4.858e-07	-1.118e-07			0.449	-1.043e-09	-1.209e-09	-2.215e-09	-1.72e-09	-1.909e-09
0.448	-4.788e-07	-2.455e-07	-5.259e-07	-4.893e-07	-1.14e-07			0.448	-1.053e-09	-1.219e-09	-2.219e-09	-1.735e-09	-1.921e-09
0.447	-4.82e-07	-2.489e-07	-5.283e-07	-4.927e-07	-1.164e-07			0.447	-1.054e-09	-1.225e-09	-2.234e-09	-1.757e-09	-1.94e-09
0.446	-4.85e-07	-2.523e-07	-5.305e-07	-4.959e-07	-1.184e-07			0.446	-1.063e-09	-1.234e-09	-2.239e-09	-1.77e-09	-1.952e-09
0.445	-4.882e-07	-2.559e-07	-5.329e-07	-4.994e-07	-1.206e-07			0.445	-1.064e-09	-1.239e-09	-2.254e-09	-1.792e-09	-1.971e-09
0.444	-4.911e-07	-2.593e-07	-5.352e-07	-5.027e-07	-1.228e-07			0.444	-1.073e-09	-1.251e-09	-2.261e-09	-1.809e-09	-1.985e-09
0.443	-4.944e-07	-2.629e-07	-5.377e-07	-5.061e-07	-1.25e-07			0.443	-1.072e-09	-1.253e-09	-2.272e-09	-1.828e-09	-2.002e-09
0.442	-4.976e-07	-2.666e-07	-5.402e-07	-5.097e-07	-1.274e-07			0.442	-1.083e-09	-1.266e-09	-2.282e-09	-1.846e-09	-2.02e-09
0.441	-5.005e-07	-2.699e-07	-5.423e-07	-5.128e-07	-1.294e-07			0.441	-1.081e-09	-1.267e-09	-2.293e-09	-1.862e-09	-2.032e-09
0.44	-5.039e-07	-2.735e-07	-5.448e-07	-5.164e-07	-1.318e-07			0.44	-1.091e-09	-1.281e-09	-2.304e-09	-1.881e-09	-2.048e-09
0.439	-5.07e-07	-2.771e-07	-5.472e-07	-5.199e-07	-1.341e-07			0.439	-1.095e-09	-1.285e-09	-2.318e-09	-1.904e-09	-2.063e-09
0.438	-5.1e-07	-2.802e-07	-5.494e-07	-5.231e-07	-1.362e-07			0.438	-1.099e-09	-1.292e-09	-2.325e-09	-1.913e-09	-2.072e-09
0.437	-5.133e-07	-2.839e-07	-5.52e-07	-5.265e-07	-1.385e-07			0.437	-1.104e-09	-1.3e-09	-2.34e-09	-1.939e-09	-2.098e-09
0.436	-5.164e-07	-2.875e-07	-5.544e-07	-5.3e-07	-1.407e-07			0.436	-1.112e-09	-1.309e-09	-2.349e-09	-1.954e-09	-2.111e-09
0.435	-5.194e-07	-2.909e-07	-5.567e-07	-5.331e-07	-1.429e-07			0.435	-1.114e-09	-1.314e-09	-2.359e-09	-1.973e-09	-2.127e-09
0.434	-5.227e-07	-2.945e-07	-5.592e-07	-5.367e-07	-1.452e-07			0.434	-1.122e-09	-1.325e-09	-2.368e-09	-1.99e-09	-2.144e-09
0.433	-5.256e-07	-2.977e-07	-5.613e-07	-5.398e-07	-1.472e-07			0.433	-1.124e-09	-1.328e-09	-2.379e-09	-2.008e-09	-2.158e-09
0.432	-5.287e-07	-3.013e-07	-5.636e-07	-5.431e-07	-1.494e-07			0.432	-1.129e-09	-1.337e-09	-2.387e-09	-2.022e-09	-2.174e-09
0.431	-5.318e-07	-3.048e-07	-5.659e-07	-5.465e-07	-1.517e-07			0.431	-1.134e-09	-1.345e-09	-2.403e-09	-2.047e-09	-2.193e-09
0.43	-5.349e-07	-3.082e-07	-5.681e-07	-5.497e-07	-1.539e-07			0.43	-1.14e-09	-1.353e-09	-2.409e-09	-2.06e-09	-2.203e-09
0.429	-5.381e-07	-3.119e-07	-5.705e-07	-5.531e-07	-1.563e-07			0.429	-1.145e-09	-1.359e-09	-2.424e-09	-2.079e-09	-2.224e-09
0.428	-5.411e-07	-3.152e-07	-5.729e-07	-5.565e-07	-1.584e-07			0.428	-1.151e-09	-1.368e-09	-2.43e-09	-2.095e-09	-2.236e-09
0.427	-5.442e-07	-3.186e-07	-5.751e-07	-5.597e-07	-1.606e-07			0.427	-1.154e-09	-1.374e-09	-2.442e-09	-2.115e-09	-2.253e-09
0.426	-5.474e-07	-3.223e-07	-5.774e-07	-5.631e-07	-1.629e-07			0.426	-1.164e-09	-1.385e-09	-2.453e-09	-2.135e-09	-2.269e-09
0.425	-5.503e-07	-3.255e-07	-5.796e-07	-5.661e-07	-1.649e-07			0.425	-1.164e-09	-1.388e-09	-2.463e-09	-2.15e-09	-2.283e-09
0.424	-5.535e-07	-3.292e-07	-5.821e-07	-5.696e-07	-1.672e-07			0.424	-1.175e-09	-1.399e-09	-2.475e-09	-2.17e-09	-2.299e-09
0.423	-5.568e-07	-3.327e-07	-5.845e-07	-5.729e-07	-1.695e-07			0.423	-1.178e-09	-1.407e-09	-2.495e-09	-2.19e-09	-2.32e-09
0.422	-5.596e-07	-3.359e-07	-5.864e-07	-5.76e-07	-1.716e-07			0.422	-1.183e-09	-1.413e-09	-2.503e-09	-2.202e-09	-2.327e-09
0.421	-5.628e-07	-3.395e-07	-5.889e-07	-5.794e-07	-1.74e-07			0.421	-1.185e-09	-1.42e-09	-2.52e-09	-2.222e-09	-2.348e-09
0.42	-5.659e-07	-3.43e-07	-5.91e-07	-5.826e-07	-1.762e-07			0.42	-1.196e-09	-1.432e-09	-2.528e-09	-2.24e-09	-2.362e-09
0.419	-5.689e-07	-3.463e-07	-5.932e-07	-5.858e-07	-1.784e-07			0.419	-1.194e-09	-1.434e-09	-2.537e-09	-2.255e-09	-2.375e-09
0.418	-5.721e-07	-3.5e-07	-5.956e-07	-5.892e-07	-1.807e-07			0.418	-1.206e-09	-1.447e-09	-2.552e-09	-2.275e-09	-2.396e-09
0.417	-5.751e-07	-3.534e-07	-5.979e-07	-5.924e-07	-1.828e-07			0.417	-1.207e-09	-1.45e-09	-2.561e-09	-2.292e-09	-2.41e-09
0.416	-5.783e-07	-3.569e-07	-6.003e-07	-5.957e-07	-1.849e-07			0.416	-1.216e-09	-1.462e-09	-2.572e-09	-2.311e-09	-2.424e-09
0.415	-5.813e-07	-3.604e-07	-6.026e-07	-5.989e-07	-1.872e-07			0.415	-1.221e-09	-1.466e-09	-2.585e-09	-2.329e-09	-2.443e-09
0.414	-5.843e-07	-3.638e-07	-6.047e-07	-6.022e-07	-1.897e-07			0.414	-1.226e-09	-1.477e-09	-2.594e-09	-2.345e-09	-2.458e-09
0.413	-5.875e-07	-3.674e-07	-6.071e-07	-6.055e-07	-1.921e-07			0.413	-1.23e-09	-1.483e-09	-2.604e-09	-2.365e-09	-2.474e-09
0.412	-5.905e-07	-3.707e-07	-6.093e-07	-6.086e-07	-1.942e-07			0.412	-1.236e-09	-1.493e-09	-2.616e-09	-2.382e-09	-2.488e-09
0.411	-5.937e-07	-3.743e-07	-6.115e-07	-6.12e-07	-1.966e-07			0.411	-1.24e-09	-1.498e-09	-2.626e-09	-2.4e-09	-2.505e-09
0.41	-5.97e-07	-3.779e-07	-6.14e-07	-6.153e-07	-1.99e-07			0.41	-1.247e-09	-1.51e-09	-2.641e-09	-2.419e-09	-2.522e-09
0.409	-6e-07	-3.811e-07	-6.161e-07	-6.185e-07	-2.01e-07			0.409	-1.252e-09	-1.516e-09	-2.649e-09	-2.438e-09	-2.537e-09
0.408	-6.031e-07	-3.846e-07	-6.183e-07	-6.217e-07	-2.029e-07			0.408	-1.256e-09	-1.524e-09	-2.661e-09	-2.456e-09	-2.551e-09
0.407	-6.062e-07	-3.882e-07	-6.206e-07	-6.249e-07	-2.05e-07			0.407	-1.265e-09	-1.533e-09	-2.675e-09	-2.474e-09	-2.571e-09
0.406	-6.09e-07	-3.914e-07	-6.225e-07	-6.278e-07	-2.071e-07			0.406	-1.267e-09	-1.537e-09	-2.681e-09	-2.487e-09	-2.58e-09
0.405	-6.121e-07	-3.95e-07	-6.249e-07	-6.312e-07	-2.095e-07			0.405	-1.276e-09	-1.549e-09	-2.694e-09	-2.507e-09	-2.6e-09
0.404	-6.152e-07	-3.985e-07	-6.272e-07	-6.344e-07	-2.117e-07			0.404	-1.281e-09	-1.556e-09	-2.706e-09	-2.525e-09	-2.614e-09
0.403	-6.182e-07	-4.018e-07	-6.294e-07	-6.376e-07	-2.137e-07			0.403	-1.285e-09	-1.563e-09	-2.717e-09	-2.541e-09	-2.629e-09
0.402	-6.214e-07	-4.054e-07	-6.318e-07	-6.409e-07	-2.16e-07			0.402	-1.292e-09	-1.573e-09	-2.731e-09	-2.563e-09	-2.647e-09
0.401	-6.245e-07	-4.087e-07	-6.339e-07	-6.439e-07	-2.181e-07			0.401	-1.296e-09	-1.58e-09	-2.742e-09	-2.576e-09	-2.661e-09
0.4	-6.275e-07	-4.121e-07	-6.36e-07	-6.47e-07	-2.204e-07			0.4	-1.301e-09	-1.589e-09	-2.752e-09	-2.595e-09	-2.676e-09
0.399	-6.307e-07	-4.156e-07	-6.383e-07	-6.503e-07	-2.226e-07			0.399	-1.309e-09	-1.599e-09	-2.765e-09	-2.613e-09	-2.697e-09
0.398	-6.337e-07	-4.19e-07	-6.406e-07	-6.533e-07	-2.248e-07			0.398	-1.314e-09	-1.605e-09	-2.774e-09	-2.632e-09	-2.709e-09
0.397	-6.369e-07	-4.225e-07	-6.429e-07	-6.566e-07	-2.27e-07			0.397	-1.32e-09	-1.613e-09	-2.788e-09	-2.649e-09	-2.727e-09
0.396	-6.398e-07	-4.258e-07	-6.449e-07	-6.597e-07	-2.288e-07			0.396	-1.327e-09	-1.622e-09	-2.798e-09	-2.668e-09	-2.743e-09
0.395	-6.429e-07	-4.293e-07	-6.472e-07	-6.629e-07	-2.31e-07			0.395	-1.33e-09	-1.628e-09	-2.809e-09	-2.683e-09	-2.759e-09
0.394	-6.461e-07	-4.328e-07	-6.494e-07	-6.661e-07	-2.336e-07			0.394	-1.338e-09	-1.639e-09	-2.825e-09	-2.707e-09	-2.78e-09
0.393	-6.489e-07	-4.36e-07	-6.514e-07	-6.689e-07	-2.36e-07			0.393	-1.34e-09	-1.645e-09	-2.832e-09	-2.719e-09	-2.79e-09
0.392	-6.522e-07	-4.396e-07	-6.538e-07	-6.722e-07	-2.384e-07			0.392	-1.348e-09	-1.656e-09	-2.849e-09	-2.743e-09	-2.811e-09
0.391	-6.553e-07	-4.432e-07	-6.561e-07	-6.753e-07	-2.407e-07			0.391	-1.356e-09	-1.665e-09	-2.859e-09	-2.76e-09	-2.83e-09
0.39	-6.582e-07	-4.465e-07	-6.582e-07	-6.784e-07	-2.429e-07			0.39	-1.358e-09	-1.672e-09	-2.869e-09	-2.775e-09	-2.843e-09
0.389	-6.616e-07	-4.502e-07	-6.605e-07	-6.817e-07	-2.453e-07			0.389	-1.368e-09	-1.681e-09	-2.882e-09	-2.794e-09	-2.861e-09
0.388	-6.646e-07	-4.536e-07	-6.627e-07	-6.849e-07	-2.473e-07			0.388	-1.374e-09	-1.69e-09	-2.897e-09	-2.814e-09	-2.876e-09
0.387	-6.676e-07	-4.569e-07	-6.647e-07	-6.879e-07	-2.489e-07			0.387	-1.379e-09	-1.696e-09	-2.906e-09	-2.829e-09	-2.887e-09
0.386	-6.708e-07	-4.605e-07	-6.671e-07	-6.912e-07	-2.51e-07			0.386	-1.384e-09	-1.708e-09	-2.922e-09	-2.85e-09	-2.909e-09
0.385	-6.739e-07	-4.639e-07	-6.692e-07	-6.943e-07	-2.536e-07			0.385	-1.391e-09	-1.717e-09	-2.929e-09	-2.866e-09	-2.923e-09
0.384	-6.769e-07	-4.675e-07	-6.716e-07	-6.974e-07	-2.561e-07			0.384	-1.394e-09	-1.723e-09	-2.943e-09	-2.885e-09	-2.937e-09
0.383	-6.801e-07	-4.711e-07	-6.738e-07	-7.006e-07	-2.583e-07			0.383	-1.406e-09	-1.734e-09	-2.953e-09	-2.903e-09	-2.951e-09
0.382	-6.829e-07	-4.743e-07	-6.758e-07	-7.036e-07	-2.604e-07			0.382	-1.407e-09	-1.74e-09	-2.965e-09	-2.921e-09	-2.966e-09
0.381	-6.86e-07	-4.779e-07	-6.781e-07	-7.068e-07	-2.629e-07			0.381	-1.419e-09	-1.751e-09	-2.979e-09	-2.939e-09	-2.986e-09
0.38	-6.89e-07	-4.813e-07	-6.802e-07	-7.098e-07	-2.651e-07			0.38	-1.421e-09	-1.757e-09	-2.994e-09	-2.958e-09	-3.003e-09
0.379	-6.922e-07	-4.847e-07	-6.824e-07	-7.13e-07	-2.67e-07			0.379	-1.428e-09	-1.768e-09	-3.004e-09	-2.973e-09	-3.017e-09
0.378	-6.953e-07	-4.883e-07	-6.848e-07	-7.163e-07	-2.688e-07			0.378	-1.433e-09	-1.776e-09	-3.019e-09	-2.997e-09	-3.036e-09
0.377	-6.983e-07	-4.916e-07	-6.869e-07	-7.194e-07	-2.706e-07			0.377	-1.44e-09	-1.786e-09	-3.026e-09	-3.009e-09	-3.049e-09
0.376	-7.015e-07	-4.951e-07	-6.891e-07	-7.227e-07	-2.73e-07			0.376	-1.443e-09	-1.794e-09	-3.039e-09	-3.032e-09	-3.063e-09
0.375	-7.047e-07	-4.987e-07	-6.914e-07	-7.259e-07	-2.755e-07			0.375	-1.454e-09	-1.808e-09	-3.054e-09	-3.047e-09	-3.082e-09
0.374	-7.074e-07	-5.019e-07	-6.934e-07	-7.288e-07	-2.775e-07			0.374	-1.457e-09	-1.809e-09	-3.063e-09	-3.066e-09	-3.098e-09
0.373	-7.108e-07	-5.056e-07	-6.957e-07	-7.321e-07	-2.799e-07			0.373	-1.468e-09	-1.824e-09	-3.077e-09	-3.083e-09	-3.119e-09
0.372	-7.139e-07	-5.09e-07	-6.979e-07	-7.351e-07	-2.823e-07			0.372	-1.472e-09	-1.833e-09	-3.091e-09	-3.106e-09	-3.135e-09
0.371	-7.169e-07	-5.124e-07	-6.999e-07	-7.381e-07	-2.847e-07			0.371	-1.476e-09	-1.84e-09	-3.098e-09	-3.116e-09	-3.145e-09
0.37	-7.202e-07	-5.16e-07	-7.022e-07	-7.414e-07	-2.871e-07			0.37	-1.484e-09	-1.85e-09	-3.114e-09	-3.142e-09	-3.167e-09
0.369	-7.232e-07	-5.192e-07	-7.043e-07	-7.445e-07	-2.889e-07			0.369	-1.49e-09	-1.858e-09	-3.123e-09	-3.155e-09	-3.182e-09
0.368	-7.261e-07	-5.227e-07	-7.065e-07	-7.475e-07	-2.906e-07			0.368	-1.497e-09	-1.868e-09	-3.139e-09	-3.177e-09	-3.204e-09
0.367	-7.293e-07	-5.262e-07	-7.088e-07	-7.505e-07	-2.928e-07			0.367	-1.505e-09	-1.878e-09	-3.15e-09	-3.194e-09	-3.223e-09
0.366	-7.323e-07	-5.297e-07	-7.108e-07	-7.536e-07	-2.952e-07			0.366	-1.51e-09	-1.887e-09	-3.164e-09	-3.214e-09	-3.244e-09
0.365	-7.355e-07	-5.333e-07	-7.131e-07	-7.568e-07	-2.976e-07			0.365	-1.52e-09	-1.897e-09	-3.174e-09	-3.23e-09	-3.252e-09
0.364	-7.385e-07	-5.366e-07	-7.153e-07	-7.599e-07	-2.998e-07			0.364	-1.522e-09	-1.906e-09	-3.19e-09	-3.25e-09	-3.28e-09
0.363	-7.417e-07	-5.401e-07	-7.175e-07	-7.629e-07	-3.021e-07			0.363	-1.531e-09	-1.917e-09	-3.197e-09	-3.263e-09	-3.286e-09
0.362	-7.448e-07	-5.437e-07	-7.198e-07	-7.662e-07	-3.046e-07			0.362	-1.536e-09	-1.926e-09	-3.215e-09	-3.284e-09	-3.304e-09
0.361	-7.478e-07	-5.469e-07	-7.217e-07	-7.691e-07	-3.07e-07			0.361	-1.545e-09	-1.934e-09	-3.222e-09	-3.296e-09	-3.314e-09
0.36	-7.51e-07	-5.506e-07	-7.241e-07	-7.724e-07	-3.092e-07			0.36	-1.55e-09	-1.945e-09	-3.239e-09	-3.318e-09	-3.335e-09
0.359	-7.542e-07	-5.542e-07	-7.264e-07	-7.756e-07	-3.11e-07			0.359	-1.562e-09	-1.958e-09	-3.249e-09	-3.334e-09	-3.353e-09
0.358	-7.571e-07	-5.576e-07	-7.284e-07	-7.785e-07	-3.126e-07			0.358	-1.562e-09	-1.964e-09	-3.262e-09	-3.352e-09	-3.368e-09
0.357	-7.603e-07	-5.612e-07	-7.307e-07	-7.818e-07	-3.151e-07			0.357	-1.572e-09	-1.976e-09	-3.271e-09	-3.373e-09	-3.384e-09
0.356	-7.633e-07	-5.646e-07	-7.328e-07	-7.848e-07	-3.176e-07			0.356	-1.575e-09	-1.983e-09	-3.288e-09	-3.395e-09	-3.401e-09
0.355	-7.663e-07	-5.68e-07	-7.348e-07	-7.877e-07	-3.199e-07			0.355	-1.584e-09	-1.994e-09	-3.298e-09	-3.414e-09	-3.413e-09
0.354	-7.695e-07	-5.716e-07	-7.372e-07	-7.909e-07	-3.222e-07			0.354	-1.59e-09	-2.003e-09	-3.316e-09	-3.439e-09	-3.434e-09
0.353	-7.725e-07	-5.75e-07	-7.394e-07	-7.939e-07	-3.245e-07			0.353	-1.601e-09	-2.014e-09	-3.324e-09	-3.457e-09	-3.451e-09
0.352	-7.757e-07	-5.785e-07	-7.416e-07	-7.971e-07	-3.271e-07			0.352	-1.604e-09	-2.022e-09	-3.338e-09	-3.48e-09	-3.463e-09
0.351	-7.789e-07	-5.82e-07	-7.438e-07	-8.003e-07	-3.297e-07			0.351	-1.615e-09	-2.036e-09	-3.349e-09	-3.498e-09	-3.487e-09
0.35	-7.818e-07	-5.853e-07	-7.459e-07	-8.032e-07	-3.314e-07			0.35	-1.616e-09	-2.042e-09	-3.363e-09	-3.516e-09	-3.499e-09
0.349	-7.851e-07	-5.89e-07	-7.48e-07	-8.064e-07	-3.332e-07			0.349	-1.628e-09	-2.057e-09	-3.377e-09	-3.532e-09	-3.508e-09
0.348	-7.88e-07	-5.923e-07	-7.501e-07	-8.093e-07	-3.351e-07			0.348	-1.634e-09	-2.063e-09	-3.391e-09	-3.549e-09	-3.531e-09
0.347	-7.912e-07	-5.957e-07	-7.523e-07	-8.124e-07	-3.373e-07			0.347	-1.644e-09	-2.075e-09	-3.404e-09	-3.564e-09	-3.564e-09
0.346	-7.945e-07	-5.995e-07	-7.547e-07	-8.158e-07	-3.398e-07			0.346	-1.65e-09	-2.086e-09	-3.419e-09	-3.586e-09	-3.582e-09
0.345	-7.974e-07	-6.027e-07	-7.566e-07	-8.185e-07	-3.418e-07			0.345	-1.654e-09	-2.096e-09	-3.425e-09	-3.603e-09	-3.593e-09
0.344	-8.005e-07	-6.063e-07	-7.589e-07	-8.218e-07	-3.441e-07			0.344	-1.661e-09	-2.106e-09	-3.44e-09	-3.627e-09	-3.62e-09
0.343	-8.039e-07	-6.099e-07	-7.611e-07	-8.248e-07	-3.467e-07			0.343	-1.671e-09	-2.119e-09	-3.453e-09	-3.646e-09	-3.638e-09
0.342	-8.067e-07	-6.131e-07	-7.629e-07	-8.276e-07	-3.49e-07			0.342	-1.674e-09	-2.124e-09	-3.469e-09	-3.661e-09	-3.65e-09
0.341	-8.099e-07	-6.169e-07	-7.653e-07	-8.308e-07	-3.513e-07			0.341	-1.686e-09	-2.14e-09	-3.484e-09	-3.685e-09	-3.671e-09
0.34	-8.131e-07	-6.204e-07	-7.674e-07	-8.339e-07	-3.532e-07			0.34	-1.693e-09	-2.149e-09	-3.501e-09	-3.709e-09	-3.694e-09
0.339	-8.161e-07	-6.238e-07	-7.695e-07	-8.368e-07	-3.549e-07			0.339	-1.699e-09	-2.16e-09	-3.509e-09	-3.726e-09	-3.698e-09
0.338	-8.193e-07	-6.276e-07	-7.718e-07	-8.399e-07	-3.573e-07			0.338	-1.707e-09	-2.172e-09	-3.527e-09	-3.751e-09	-3.728e-09
0.337	-8.224e-07	-6.31e-07	-7.739e-07	-8.428e-07	-3.597e-07			0.337	-1.715e-09	-2.182e-09	-3.537e-09	-3.768e-09	-3.747e-09
0.336	-8.257e-07	-6.345e-07	-7.76e-07	-8.458e-07	-3.622e-07			0.336	-1.722e-09	-2.193e-09	-3.554e-09	-3.782e-09	-3.775e-09
0.335	-8.287e-07	-6.38e-07	-7.782e-07	-8.49e-07	-3.645e-07			0.335	-1.733e-09	-2.206e-09	-3.569e-09	-3.802e-09	-3.796e-09
0.334	-8.318e-07	-6.415e-07	-7.804e-07	-8.521e-07	-3.669e-07			0.334	-1.737e-09	-2.215e-09	-3.584e-09	-3.818e-09	-3.808e-09
0.333	-8.353e-07	-6.452e-07	-7.826e-07	-8.553e-07	-3.697e-07			0.333	-1.748e-09	-2.229e-09	-3.595e-09	-3.842e-09	-3.834e-09
0.332	-8.383e-07	-6.486e-07	-7.847e-07	-8.584e-07	-3.719e-07			0.332	-1.75e-09	-2.236e-09	-3.609e-09	-3.862e-09	-3.915e-09
0.331	-8.413e-07	-6.521e-07	-7.869e-07	-8.615e-07	-3.738e-07			0.331	-1.76e-09	-2.249e-09	-3.618e-09	-3.883e-09	-3.976e-09
0.33	-8.447e-07	-6.556e-07	-7.892e-07	-8.648e-07	-3.756e-07			0.33	-1.769e-09	-2.261e-09	-3.637e-09	-3.9e-09	-3.975e-09
0.329	-8.475e-07	-6.59e-07	-7.912e-07	-8.676e-07	-3.775e-07			0.329	-1.778e-09	-2.272e-09	-3.647e-09	-3.916e-09	-3.922e-09
0.328	-8.507e-07	-6.626e-07	-7.935e-07	-8.707e-07	-3.799e-07			0.328	-1.784e-09	-2.282e-09	-3.661e-09	-3.937e-09	-3.927e-09
0.327	-8.54e-07	-6.662e-07	-7.957e-07	-8.739e-07	-3.823e-07			0.327	-1.794e-09	-2.298e-09	-3.676e-09	-3.963e-09	-3.937e-09
0.326	-8.568e-07	-6.697e-07	-7.977e-07	-8.767e-07	-3.844e-07			0.326	-1.798e-09	-2.304e-09	-3.685e-09	-3.977e-09	-3.948e-09
0.325	-8.601e-07	-6.734e-07	-8.001e-07	-8.799e-07	-3.869e-07			0.325	-1.81e-09	-2.32e-09	-3.699e-09	-3.998e-09	-3.975e-09
0.324	-8.633e-07	-6.769e-07	-8.022e-07	-8.83e-07	-3.893e-07			0.324	-1.819e-09	-2.33e-09	-3.714e-09	-4.017e-09	-4e-09
0.323	-8.664e-07	-6.804e-07	-8.042e-07	-8.86e-07	-3.918e-07			0.323	-1.824e-09	-2.343e-09	-3.727e-09	-4.038e-09	-4.003e-09
0.322	-8.697e-07	-6.841e-07	-8.066e-07	-8.893e-07	-3.942e-07			0.322	-1.834e-09	-2.354e-09	-3.745e-09	-4.061e-09	-4.011e-09
0.321	-8.728e-07	-6.875e-07	-8.086e-07	-8.922e-07	-3.961e-07			0.321	-1.84e-09	-2.368e-09	-3.759e-09	-4.076e-09	-4.021e-09
0.32	-8.76e-07	-6.91e-07	-8.108e-07	-8.952e-07	-3.979e-07			0.32	-1.85e-09	-2.378e-09	-3.769e-09	-4.098e-09	-4.049e-09
0.319	-8.792e-07	-6.947e-07	-8.131e-07	-8.982e-07	-4.001e-07			0.319	-1.859e-09	-2.392e-09	-3.784e-09	-4.124e-09	-4.08e-09
0.318	-8.822e-07	-6.981e-07	-8.152e-07	-9.012e-07	-4.024e-07			0.318	-1.867e-09	-2.403e-09	-3.796e-09	-4.138e-09	-4.089e-09
0.317	-8.855e-07	-7.018e-07	-8.174e-07	-9.044e-07	-4.049e-07			0.317	-1.874e-09	-2.416e-09	-3.813e-09	-4.159e-09	-4.104e-09
0.316	-8.885e-07	-7.052e-07	-8.195e-07	-9.074e-07	-4.071e-07			0.316	-1.883e-09	-2.429e-09	-3.83e-09	-4.181e-09	-4.127e-09
0.315	-8.917e-07	-7.088e-07	-8.218e-07	-9.104e-07	-4.096e-07			0.315	-1.891e-09	-2.441e-09	-3.843e-09	-4.204e-09	-4.145e-09
0.314	-8.951e-07	-7.125e-07	-8.241e-07	-9.136e-07	-4.123e-07			0.314	-1.904e-09	-2.456e-09	-3.858e-09	-4.224e-09	-4.182e-09
0.313	-8.98e-07	-7.16e-07	-8.261e-07	-9.165e-07	-4.147e-07			0.313	-1.91e-09	-2.465e-09	-3.869e-09	-4.242e-09	-4.191e-09
0.312	-9.014e-07	-7.197e-07	-8.284e-07	-9.197e-07	-4.169e-07			0.312	-1.919e-09	-2.48e-09	-3.886e-09	-4.261e-09	-4.192e-09
0.311	-9.045e-07	-7.234e-07	-8.307e-07	-9.229e-07	-4.188e-07			0.311	-1.928e-09	-2.493e-09	-3.905e-09	-4.287e-09	-4.177e-09
0.31	-9.075e-07	-7.267e-07	-8.328e-07	-9.256e-07	-4.206e-07			0.31	-1.934e-09	-2.504e-09	-3.915e-09	-4.302e-09	-4.194e-09
0.309	-9.11e-07	-7.305e-07	-8.352e-07	-9.29e-07	-4.232e-07			0.309	-1.947e-09	-2.52e-09	-3.931e-09	-4.33e-09	-4.24e-09
0.308	-9.141e-07	-7.341e-07	-8.375e-07	-9.322e-07	-4.258e-07			0.308	-1.957e-09	-2.532e-09	-3.946e-09	-4.348e-09	-4.262e-09
0.307	-9.173e-07	-7.379e-07	-8.398e-07	-9.353e-07	-4.283e-07			0.307	-1.966e-09	-2.547e-09	-3.96e-09	-4.374e-09	-4.27e-09
0.306	-9.208e-07	-7.416e-07	-8.421e-07	-9.384e-07	-4.307e-07			0.306	-1.973e-09	-2.562e-09	-3.976e-09	-4.393e-09	-4.293e-09
0.305	-9.237e-07	-7.45e-07	-8.44e-07	-9.413e-07	-4.331e-07			0.305	-1.982e-09	-2.571e-09	-3.991e-09	-4.415e-09	-4.303e-09
0.304	-9.269e-07	-7.485e-07	-8.462e-07	-9.443e-07	-4.358e-07			0.304	-1.992e-09	-2.584e-09	-4.004e-09	-4.432e-09	-4.318e-09
0.303	-9.302e-07	-7.521e-07	-8.485e-07	-9.475e-07	-4.382e-07			0.303	-2.002e-09	-2.6e-09	-4.023e-09	-4.458e-09	-4.364e-09
0.302	-9.333e-07	-7.556e-07	-8.506e-07	-9.505e-07	-4.399e-07			0.302	-2.009e-09	-2.611e-09	-4.032e-09	-4.475e-09	-4.379e-09
0.301	-9.365e-07	-7.594e-07	-8.529e-07	-9.538e-07	-4.418e-07			0.301	-2.019e-09	-2.628e-09	-4.052e-09	-4.501e-09	-4.392e-09
0.3	-9.398e-07	-7.628e-07	-8.55e-07	-9.567e-07	-4.441e-07			0.3	-2.031e-09	-2.642e-09	-4.064e-09	-4.519e-09	-4.405e-09
0.299	-9.428e-07	-7.664e-07	-8.572e-07	-9.598e-07	-4.468e-07			0.299	-2.038e-09	-2.655e-09	-4.083e-09	-4.542e-09	-4.433e-09
0.298	-9.461e-07	-7.701e-07	-8.595e-07	-9.63e-07	-4.494e-07			0.298	-2.051e-09	-2.67e-09	-4.098e-09	-4.564e-09	-4.503e-09
0.297	-9.49e-07	-7.735e-07	-8.616e-07	-9.658e-07	-4.514e-07			0.297	-2.054e-09	-2.683e-09	-4.114e-09	-4.585e-09	-4.528e-09
0.296	-9.525e-07	-7.773e-07	-8.64e-07	-9.69e-07	-4.54e-07			0.296	-2.07e-09	-2.697e-09	-4.126e-09	-4.608e-09	-4.546e-09
0.295	-9.557e-07	-7.811e-07	-8.662e-07	-9.722e-07	-4.566e-07			0.295	-2.08e-09	-2.715e-09	-4.145e-09	-4.633e-09	-4.563e-09
0.294	-9.588e-07	-7.843e-07	-8.681e-07	-9.75e-07	-4.588e-07			0.294	-2.088e-09	-2.724e-09	-4.155e-09	-4.647e-09	-4.574e-09
0.293	-9.621e-07	-7.881e-07	-8.704e-07	-9.784e-07	-4.611e-07			0.293	-2.096e-09	-2.741e-09	-4.178e-09	-4.674e-09	-4.61e-09
0.292	-9.654e-07	-7.918e-07	-8.726e-07	-9.815e-07	-4.628e-07			0.292	-2.111e-09	-2.757e-09	-4.192e-09	-4.695e-09	-4.625e-09
0.291	-9.685e-07	-7.953e-07	-8.746e-07	-9.846e-07	-4.646e-07			0.291	-2.116e-09	-2.768e-09	-4.208e-09	-4.716e-09	-4.644e-09
0.29	-9.72e-07	-7.99e-07	-8.77e-07	-9.878e-07	-4.672e-07			0.29	-2.132e-09	-2.788e-09	-4.223e-09	-4.74e-09	-4.658e-09
0.289	-9.751e-07	-8.027e-07	-8.791e-07	-9.907e-07	-4.699e-07			0.289	-2.135e-09	-2.801e-09	-4.24e-09	-4.764e-09	-4.675e-09
0.288	-9.785e-07	-8.064e-07	-8.815e-07	-9.937e-07	-4.724e-07			0.288	-2.148e-09	-2.818e-09	-4.255e-09	-4.785e-09	-4.684e-09
0.287	-9.815e-07	-8.101e-07	-8.837e-07	-9.968e-07	-4.75e-07			0.287	-2.16e-09	-2.832e-09	-4.275e-09	-4.811e-09	-4.69e-09
0.286	-9.848e-07	-8.137e-07	-8.857e-07	-9.997e-07	-4.777e-07			0.286	-2.172e-09	-2.848e-09	-4.288e-09	-4.829e-09	-4.767e-09
0.285	-9.88e-07	-8.174e-07	-8.881e-07	-1.003e-06	-4.805e-07			0.285	-2.18e-09	-2.863e-09	-4.306e-09	-4.858e-09	-4.752e-09
0.284	-9.913e-07	-8.209e-07	-8.902e-07	-1.006e-06	-4.827e-07			0.284	-2.191e-09	-2.879e-09	-4.32e-09	-4.875e-09	-4.673e-09
0.283	-9.945e-07	-8.247e-07	-8.925e-07	-1.009e-06	-4.845e-07			0.283	-2.202e-09	-2.893e-09	-4.34e-09	-4.901e-09	-4.484e-09
0.282	-9.981e-07	-8.285e-07	-8.949e-07	-1.012e-06	-4.864e-07			0.282	-2.215e-09	-2.913e-09	-4.359e-09	-4.921e-09	-4.419e-09
0.281	-1.001e-06	-8.32e-07	-8.969e-07	-1.015e-06	-4.889e-07			0.281	-2.223e-09	-2.925e-09	-4.375e-09	-4.944e-09	-4.763e-09
0.28	-1.004e-06	-8.359e-07	-8.992e-07	-1.018e-06	-4.92e-07			0.28	-2.234e-09	-2.943e-09	-4.389e-09	-4.965e-09	-4.973e-09
0.279	-1.008e-06	-8.396e-07	-9.016e-07	-1.022e-06	-4.948e-07			0.279	-2.246e-09	-2.96e-09	-4.409e-09	-4.996e-09	-5.061e-09
0.278	-1.01e-06	-8.429e-07	-9.035e-07	-1.025e-06	-4.971e-07			0.278	-2.256e-09	-2.973e-09	-4.419e-09	-5.012e-09	-5.188e-09
0.277	-1.013e-06	-8.469e-07	-9.057e-07	-1.028e-06	-5.006e-07			0.277	-2.268e-09	-2.993e-09	-4.443e-09	-5.043e-09	-5.208e-09
0.276	-1.016e-06	-8.506e-07	-9.081e-07	-1.031e-06	-5.046e-07			0.276	-2.28e-09	-3.01e-09	-4.459e-09	-5.064e-09	-5.182e-09
0.275	-1.018e-06	-8.542e-07	-9.103e-07	-1.034e-06	-5.073e-07			0.275	-2.289e-09	-3.024e-09	-4.478e-09	-5.087e-09	-5.129e-09
0.274	-1.022e-06	-8.581e-07	-9.128e-07	-1.037e-06	-5.082e-07			0.274	-2.305e-09	-3.044e-09	-4.492e-09	-5.112e-09	-5.107e-09
0.273	-1.027e-06	-8.617e-07	-9.15e-07	-1.04e-06	-5.088e-07			0.273	-2.312e-09	-3.06e-09	-4.511e-09	-5.136e-09	-5.119e-09
0.272	-1.035e-06	-8.655e-07	-9.171e-07	-1.043e-06	-5.122e-07			0.272	-2.326e-09	-3.077e-09	-4.526e-09	-5.158e-09	-5.204e-09
0.271	-1.043e-06	-8.692e-07	-9.195e-07	-1.047e-06	-5.169e-07			0.271	-2.338e-09	-3.095e-09	-4.55e-09	-5.185e-09	-5.235e-09
0.27	-1.049e-06	-8.728e-07	-9.218e-07	-1.05e-06	-5.204e-07			0.27	-2.352e-09	-3.111e-09	-4.562e-09	-5.207e-09	-5.179e-09
0.269	-1.052e-06	-8.766e-07	-9.241e-07	-1.053e-06	-5.23e-07			0.269	-2.361e-09	-3.13e-09	-4.585e-09	-5.232e-09	-5.166e-09
0.268	-1.052e-06	-8.803e-07	-9.262e-07	-1.056e-06	-5.267e-07			0.268	-2.375e-09	-3.146e-09	-4.597e-09	-5.256e-09	-5.176e-09
0.267	-1.061e-06	-8.839e-07	-9.285e-07	-1.059e-06	-5.313e-07			0.267	-2.385e-09	-3.164e-09	-4.618e-09	-5.282e-09	-5.198e-09
0.266	-1.075e-06	-8.878e-07	-9.31e-07	-1.062e-06	-5.342e-07			0.266	-2.403e-09	-3.186e-09	-4.637e-09	-5.309e-09	-5.223e-09
0.265	-1.085e-06	-8.914e-07	-9.33e-07	-1.065e-06	-5.337e-07			0.265	-2.407e-09	-3.199e-09	-4.654e-09	-5.326e-09	-5.258e-09
0.264	-1.088e-06	-8.952e-07	-9.354e-07	-1.068e-06	-5.332e-07			0.264	-2.423e-09	-3.221e-09	-4.673e-09	-5.353e-09	-5.291e-09
0.263	-1.089e-06	-8.991e-07	-9.378e-07	-1.071e-06	-5.357e-07			0.263	-2.437e-09	-3.24e-09	-4.692e-09	-5.382e-09	-5.325e-09
0.262	-1.09e-06	-9.027e-07	-9.399e-07	-1.074e-06	-5.392e-07			0.262	-2.45e-09	-3.256e-09	-4.706e-09	-5.402e-09	-5.349e-09
0.261	-1.092e-06	-9.066e-07	-9.423e-07	-1.077e-06	-5.424e-07			0.261	-2.461e-09	-3.276e-09	-4.73e-09	-5.426e-09	-5.37e-09
0.26	-1.092e-06	-9.104e-07	-9.445e-07	-1.081e-06	-5.447e-07			0.26	-2.476e-09	-3.296e-09	-4.751e-09	-5.452e-09	-5.356e-09
0.259	-1.091e-06	-9.141e-07	-9.467e-07	-1.084e-06	-5.471e-07			0.259	-2.486e-09	-3.312e-09	-4.767e-09	-5.479e-09	-5.36e-09
0.258	-1.099e-06	-9.18e-07	-9.49e-07	-1.087e-06	-5.51e-07			0.258	-2.504e-09	-3.336e-09	-4.786e-09	-5.507e-09	-5.359e-09
0.257	-1.11e-06	-9.216e-07	-9.513e-07	-1.09e-06	-5.546e-07			0.257	-2.514e-09	-3.354e-09	-4.803e-09	-5.532e-09	-5.411e-09
0.256	-1.117e-06	-9.256e-07	-9.537e-07	-1.093e-06	-5.561e-07			0.256	-2.529e-09	-3.372e-09	-4.822e-09	-5.557e-09	-5.469e-09
0.255	-1.12e-06	-9.294e-07	-9.561e-07	-1.097e-06	-5.557e-07			0.255	-2.545e-09	-3.393e-09	-4.846e-09	-5.586e-09	-5.514e-09
0.254	-1.12e-06	-9.329e-07	-9.583e-07	-1.099e-06	-5.564e-07			0.254	-2.556e-09	-3.41e-09	-4.862e-09	-5.606e-09	-5.543e-09
0.253	-1.12e-06	-9.37e-07	-9.606e-07	-1.103e-06	-5.597e-07			0.253	-2.568e-09	-3.432e-09	-4.883e-09	-5.638e-09	-5.573e-09
0.252	-1.122e-06	-9.407e-07	-9.628e-07	-1.106e-06	-5.631e-07			0.252	-2.584e-09	-3.451e-09	-4.901e-09	-5.662e-09	-5.606e-09
0.251	-1.122e-06	-9.444e-07	-9.651e-07	-1.109e-06	-5.656e-07			0.251	-2.598e-09	-3.471e-09	-4.922e-09	-5.686e-09	-5.652e-09
0.25	-1.122e-06	-9.484e-07	-9.675e-07	-1.113e-06	-5.679e-07			0.25	-2.612e-09	-3.495e-09	-4.944e-09	-5.712e-09	-5.675e-09
0.249	-1.123e-06	-9.521e-07	-9.695e-07	-1.116e-06	-5.706e-07			0.249	-2.624e-09	-3.511e-09	-4.964e-09	-5.739e-09	-5.695e-09
0.248	-1.131e-06	-9.559e-07	-9.718e-07	-1.119e-06	-5.742e-07			0.248	-2.641e-09	-3.534e-09	-4.982e-09	-5.771e-09	-5.712e-09
0.247	-1.141e-06	-9.598e-07	-9.741e-07	-1.122e-06	-5.773e-07			0.247	-2.657e-09	-3.557e-09	-5.003e-09	-5.802e-09	-5.741e-09
0.246	-1.147e-06	-9.635e-07	-9.762e-07	-1.125e-06	-5.783e-07			0.246	-2.668e-09	-3.573e-09	-5.018e-09	-5.831e-09	-5.761e-09
0.245	-1.148e-06	-9.673e-07	-9.788e-07	-1.128e-06	-5.784e-07			0.245	-2.684e-09	-3.599e-09	-5.044e-09	-5.863e-09	-5.798e-09
0.244	-1.149e-06	-9.711e-07	-9.812e-07	-1.132e-06	-5.802e-07			0.244	-2.702e-09	-3.621e-09	-5.066e-09	-5.893e-09	-5.822e-09
0.243	-1.15e-06	-9.749e-07	-9.834e-07	-1.135e-06	-5.839e-07			0.243	-2.714e-09	-3.639e-09	-5.082e-09	-5.911e-09	-5.851e-09
0.242	-1.151e-06	-9.788e-07	-9.858e-07	-1.138e-06	-5.874e-07			0.242	-2.731e-09	-3.664e-09	-5.103e-09	-5.943e-09	-5.881e-09
0.241	-1.152e-06	-9.826e-07	-9.88e-07	-1.141e-06	-5.896e-07			0.241	-2.744e-09	-3.685e-09	-5.124e-09	-5.969e-09	-5.909e-09
0.24	-1.151e-06	-9.866e-07	-9.903e-07	-1.144e-06	-5.922e-07			0.24	-2.764e-09	-3.707e-09	-5.145e-09	-6.004e-09	-5.937e-09
0.239	-1.153e-06	-9.904e-07	-9.927e-07	-1.147e-06	-5.959e-07			0.239	-2.778e-09	-3.732e-09	-5.169e-09	-6.035e-09	-5.97e-09
0.238	-1.16e-06	-9.943e-07	-9.95e-07	-1.151e-06	-5.994e-07			0.238	-2.792e-09	-3.753e-09	-5.189e-09	-6.062e-09	-5.998e-09
0.237	-1.168e-06	-9.984e-07	-9.974e-07	-1.154e-06	-6.015e-07			0.237	-2.811e-09	-3.777e-09	-5.211e-09	-6.088e-09	-6.034e-09
0.236	-1.174e-06	-1.002e-06	-9.997e-07	-1.157e-06	-6.019e-07			0.236	-2.828e-09	-3.8e-09	-5.233e-09	-6.119e-09	-6.063e-09
0.235	-1.176e-06	-1.006e-06	-1.002e-06	-1.16e-06	-6.025e-07			0.235	-2.842e-09	-3.821e-09	-5.255e-09	-6.145e-09	-6.093e-09
0.234	-1.178e-06	-1.01e-06	-1.005e-06	-1.163e-06	-6.054e-07			0.234	-2.861e-09	-3.848e-09	-5.281e-09	-6.177e-09	-6.13e-09
0.233	-1.18e-06	-1.014e-06	-1.007e-06	-1.166e-06	-6.089e-07			0.233	-2.877e-09	-3.869e-09	-5.297e-09	-6.201e-09	-6.16e-09
0.232	-1.182e-06	-1.018e-06	-1.009e-06	-1.17e-06	-6.119e-07			0.232	-2.895e-09	-3.896e-09	-5.322e-09	-6.234e-09	-6.2e-09
0.231	-1.183e-06	-1.022e-06	-1.012e-06	-1.173e-06	-6.142e-07			0.231	-2.913e-09	-3.92e-09	-5.345e-09	-6.266e-09	-6.24e-09
0.23	-1.183e-06	-1.025e-06	-1.014e-06	-1.176e-06	-6.173e-07			0.23	-2.926e-09	-3.941e-09	-5.367e-09	-6.292e-09	-6.273e-09
0.229	-1.183e-06	-1.029e-06	-1.017e-06	-1.18e-06	-6.215e-07			0.229	-2.947e-09	-3.968e-09	-5.392e-09	-6.323e-09	-6.312e-09
0.228	-1.188e-06	-1.033e-06	-1.019e-06	-1.183e-06	-6.246e-07			0.228	-2.96e-09	-3.992e-09	-5.415e-09	-6.354e-09	-6.344e-09
0.227	-1.195e-06	-1.037e-06	-1.021e-06	-1.186e-06	-6.257e-07			0.227	-2.977e-09	-4.015e-09	-5.435e-09	-6.381e-09	-6.366e-09
0.226	-1.202e-06	-1.041e-06	-1.024e-06	-1.189e-06	-6.262e-07			0.226	-2.998e-09	-4.042e-09	-5.464e-09	-6.418e-09	-6.4e-09
0.225	-1.205e-06	-1.045e-06	-1.026e-06	-1.192e-06	-6.277e-07			0.225	-3.017e-09	-4.067e-09	-5.488e-09	-6.447e-09	-6.426e-09
0.224	-1.208e-06	-1.049e-06	-1.029e-06	-1.196e-06	-6.311e-07			0.224	-3.032e-09	-4.094e-09	-5.514e-09	-6.48e-09	-6.46e-09
0.223	-1.211e-06	-1.053e-06	-1.031e-06	-1.199e-06	-6.348e-07			0.223	-3.054e-09	-4.121e-09	-5.536e-09	-6.511e-09	-6.494e-09
0.222	-1.213e-06	-1.057e-06	-1.034e-06	-1.202e-06	-6.373e-07			0.222	-3.071e-09	-4.144e-09	-5.558e-09	-6.543e-09	-6.52e-09
0.221	-1.215e-06	-1.061e-06	-1.037e-06	-1.206e-06	-6.399e-07			0.221	-3.091e-09	-4.172e-09	-5.584e-09	-6.575e-09	-6.556e-09
0.22	-1.216e-06	-1.065e-06	-1.039e-06	-1.209e-06	-6.438e-07			0.22	-3.109e-09	-4.197e-09	-5.609e-09	-6.611e-09	-6.579e-09
0.219	-1.216e-06	-1.069e-06	-1.041e-06	-1.212e-06	-6.483e-07			0.219	-3.13e-09	-4.227e-09	-5.631e-09	-6.642e-09	-6.614e-09
0.218	-1.217e-06	-1.073e-06	-1.044e-06	-1.216e-06	-6.511e-07			0.218	-3.15e-09	-4.256e-09	-5.657e-09	-6.682e-09	-6.646e-09
0.217	-1.223e-06	-1.076e-06	-1.046e-06	-1.219e-06	-6.515e-07			0.217	-3.167e-09	-4.279e-09	-5.68e-09	-6.71e-09	-6.672e-09
0.216	-1.23e-06	-1.08e-06	-1.049e-06	-1.222e-06	-6.521e-07			0.216	-3.189e-09	-4.309e-09	-5.708e-09	-6.755e-09	-6.704e-09
0.215	-1.236e-06	-1.084e-06	-1.051e-06	-1.225e-06	-6.547e-07			0.215	-3.21e-09	-4.337e-09	-5.734e-09	-6.786e-09	-6.738e-09
0.214	-1.24e-06	-1.088e-06	-1.053e-06	-1.228e-06	-6.583e-07			0.214	-3.226e-09	-4.363e-09	-5.757e-09	-6.821e-09	-6.763e-09
0.213	-1.243e-06	-1.093e-06	-1.055e-06	-1.232e-06	-6.616e-07			0.213	-3.252e-09	-4.395e-09	-5.785e-09	-6.858e-09	-6.801e-09
0.212	-1.247e-06	-1.097e-06	-1.057e-06	-1.235e-06	-6.639e-07			0.212	-3.273e-09	-4.423e-09	-5.816e-09	-6.899e-09	-6.841e-09
0.211	-1.249e-06	-1.1e-06	-1.06e-06	-1.238e-06	-6.669e-07			0.211	-3.29e-09	-4.451e-09	-5.839e-09	-6.926e-09	-6.875e-09
0.21	-1.25e-06	-1.105e-06	-1.062e-06	-1.242e-06	-6.713e-07			0.21	-3.314e-09	-4.483e-09	-5.871e-09	-6.966e-09	-6.923e-09
0.209	-1.25e-06	-1.109e-06	-1.065e-06	-1.245e-06	-6.75e-07			0.209	-3.337e-09	-4.511e-09	-5.893e-09	-6.999e-09	-6.959e-09
0.208	-1.252e-06	-1.113e-06	-1.068e-06	-1.248e-06	-6.768e-07			0.208	-3.356e-09	-4.542e-09	-5.923e-09	-7.042e-09	-7.005e-09
0.207	-1.257e-06	-1.117e-06	-1.073e-06	-1.252e-06	-6.773e-07			0.207	-3.383e-09	-4.572e-09	-5.95e-09	-7.08e-09	-7.047e-09
0.206	-1.263e-06	-1.121e-06	-1.074e-06	-1.255e-06	-6.786e-07			0.206	-3.401e-09	-4.602e-09	-5.978e-09	-7.113e-09	-7.091e-09
0.205	-1.269e-06	-1.125e-06	-1.076e-06	-1.258e-06	-6.817e-07			0.205	-3.426e-09	-4.635e-09	-6.005e-09	-7.143e-09	-7.132e-09
0.204	-1.274e-06	-1.129e-06	-1.079e-06	-1.262e-06	-6.848e-07			0.204	-3.448e-09	-4.667e-09	-6.036e-09	-7.176e-09	-7.177e-09
0.203	-1.278e-06	-1.133e-06	-1.081e-06	-1.265e-06	-6.872e-07			0.203	-3.471e-09	-4.695e-09	-6.06e-09	-7.206e-09	-7.212e-09
0.202	-1.281e-06	-1.137e-06	-1.084e-06	-1.268e-06	-6.897e-07			0.202	-3.493e-09	-4.726e-09	-6.096e-09	-7.249e-09	-7.259e-09
0.201	-1.284e-06	-1.141e-06	-1.086e-06	-1.272e-06	-6.931e-07			0.201	-3.516e-09	-4.751e-09	-6.12e-09	-7.284e-09	-7.295e-09
0.2	-1.285e-06	-1.145e-06	-1.088e-06	-1.275e-06	-6.973e-07			0.2	-3.54e-09	-4.787e-09	-6.153e-09	-7.323e-09	-7.34e-09
0.199	-1.285e-06	-1.149e-06	-1.091e-06	-1.278e-06	-7.007e-07			0.199	-3.566e-09	-4.828e-09	-6.183e-09	-7.361e-09	-7.384e-09
0.198	-1.286e-06	-1.153e-06	-1.093e-06	-1.281e-06	-7.021e-07			0.198	-3.586e-09	-4.855e-09	-6.212e-09	-7.399e-09	-7.425e-09
0.197	-1.29e-06	-1.157e-06	-1.095e-06	-1.285e-06	-7.031e-07			0.197	-3.617e-09	-4.885e-09	-6.244e-09	-7.441e-09	-7.468e-09
0.196	-1.296e-06	-1.161e-06	-1.097e-06	-1.288e-06	-7.05e-07			0.196	-3.638e-09	-4.923e-09	-6.274e-09	-7.483e-09	-7.509e-09
0.195	-1.302e-06	-1.166e-06	-1.099e-06	-1.291e-06	-7.081e-07			0.195	-3.663e-09	-4.958e-09	-6.301e-09	-7.518e-09	-7.549e-09
0.194	-1.307e-06	-1.17e-06	-1.102e-06	-1.295e-06	-7.115e-07			0.194	-3.69e-09	-4.996e-09	-6.337e-09	-7.562e-09	-7.598e-09
0.193	-1.312e-06	-1.174e-06	-1.104e-06	-1.298e-06	-7.141e-07			0.193	-3.715e-09	-5.028e-09	-6.366e-09	-7.6e-09	-7.641e-09
0.192	-1.316e-06	-1.178e-06	-1.107e-06	-1.302e-06	-7.169e-07			0.192	-3.74e-09	-5.063e-09	-6.399e-09	-7.646e-09	-7.683e-09
0.191	-1.319e-06	-1.182e-06	-1.109e-06	-1.305e-06	-7.209e-07			0.191	-3.77e-09	-5.101e-09	-6.428e-09	-7.687e-09	-7.729e-09
0.19	-1.32e-06	-1.186e-06	-1.112e-06	-1.309e-06	-7.249e-07			0.19	-3.792e-09	-5.137e-09	-6.461e-09	-7.732e-09	-7.772e-09
0.189	-1.32e-06	-1.19e-06	-1.115e-06	-1.312e-06	-7.277e-07			0.189	-3.822e-09	-5.177e-09	-6.494e-09	-7.777e-09	-7.819e-09
0.188	-1.321e-06	-1.194e-06	-1.117e-06	-1.315e-06	-7.287e-07			0.188	-3.85e-09	-5.218e-09	-6.527e-09	-7.823e-09	-7.867e-09
0.187	-1.324e-06	-1.198e-06	-1.12e-06	-1.318e-06	-7.298e-07			0.187	-3.877e-09	-5.255e-09	-6.558e-09	-7.861e-09	-7.917e-09
0.186	-1.33e-06	-1.203e-06	-1.122e-06	-1.322e-06	-7.326e-07			0.186	-3.909e-09	-5.293e-09	-6.597e-09	-7.911e-09	-7.977e-09
0.185	-1.335e-06	-1.207e-06	-1.124e-06	-1.325e-06	-7.358e-07			0.185	-3.936e-09	-5.325e-09	-6.627e-09	-7.948e-09	-8.023e-09
0.184	-1.341e-06	-1.211e-06	-1.127e-06	-1.329e-06	-7.388e-07			0.184	-3.965e-09	-5.361e-09	-6.665e-09	-7.997e-09	-8.084e-09
0.183	-1.346e-06	-1.215e-06	-1.13e-06	-1.332e-06	-7.415e-07			0.183	-3.997e-09	-5.398e-09	-6.696e-09	-8.044e-09	-8.131e-09
0.182	-1.35e-06	-1.219e-06	-1.132e-06	-1.335e-06	-7.446e-07			0.182	-4.023e-09	-5.437e-09	-6.731e-09	-8.088e-09	-8.185e-09
0.181	-1.354e-06	-1.223e-06	-1.135e-06	-1.339e-06	-7.488e-07			0.181	-4.056e-09	-5.48e-09	-6.769e-09	-8.139e-09	-8.239e-09
0.18	-1.356e-06	-1.228e-06	-1.137e-06	-1.343e-06	-7.522e-07			0.18	-4.088e-09	-5.526e-09	-6.808e-09	-8.189e-09	-8.293e-09
0.179	-1.356e-06	-1.232e-06	-1.139e-06	-1.346e-06	-7.543e-07			0.179	-4.116e-09	-5.564e-09	-6.84e-09	-8.234e-09	-8.331e-09
0.178	-1.357e-06	-1.236e-06	-1.142e-06	-1.349e-06	-7.556e-07			0.178	-4.149e-09	-5.614e-09	-6.881e-09	-8.286e-09	-8.396e-09
0.177	-1.36e-06	-1.24e-06	-1.144e-06	-1.353e-06	-7.574e-07			0.177	-4.181e-09	-5.654e-09	-6.914e-09	-8.332e-09	-8.434e-09
0.176	-1.364e-06	-1.244e-06	-1.147e-06	-1.356e-06	-7.605e-07			0.176	-4.211e-09	-5.699e-09	-6.957e-09	-8.376e-09	-8.462e-09
0.175	-1.369e-06	-1.248e-06	-1.15e-06	-1.359e-06	-7.638e-07			0.175	-4.249e-09	-5.744e-09	-6.995e-09	-8.426e-09	-8.508e-09
0.174	-1.375e-06	-1.253e-06	-1.152e-06	-1.363e-06	-7.664e-07			0.174	-4.281e-09	-5.787e-09	-7.029e-09	-8.475e-09	-8.566e-09
0.173	-1.381e-06	-1.257e-06	-1.155e-06	-1.366e-06	-7.691e-07			0.173	-4.314e-09	-5.833e-09	-7.07e-09	-8.529e-09	-8.614e-09
0.172	-1.387e-06	-1.261e-06	-1.157e-06	-1.37e-06	-7.726e-07			0.172	-4.351e-09	-5.874e-09	-7.111e-09	-8.581e-09	-8.651e-09
0.171	-1.391e-06	-1.265e-06	-1.16e-06	-1.373e-06	-7.767e-07			0.171	-4.383e-09	-5.903e-09	-7.147e-09	-8.628e-09	-8.721e-09
0.17	-1.393e-06	-1.27e-06	-1.163e-06	-1.376e-06	-7.798e-07			0.17	-4.42e-09	-5.935e-09	-7.19e-09	-8.68e-09	-8.798e-09
0.169	-1.392e-06	-1.274e-06	-1.165e-06	-1.379e-06	-7.815e-07			0.169	-4.453e-09	-5.976e-09	-7.227e-09	-8.724e-09	-8.853e-09
0.168	-1.394e-06	-1.278e-06	-1.168e-06	-1.383e-06	-7.831e-07			0.168	-4.491e-09	-6.047e-09	-7.272e-09	-8.777e-09	-8.918e-09
0.167	-1.397e-06	-1.283e-06	-1.171e-06	-1.387e-06	-7.858e-07			0.167	-4.529e-09	-6.09e-09	-7.316e-09	-8.832e-09	-8.985e-09
0.166	-1.401e-06	-1.287e-06	-1.173e-06	-1.39e-06	-7.887e-07			0.166	-4.563e-09	-6.123e-09	-7.354e-09	-8.884e-09	-9.037e-09
0.165	-1.407e-06	-1.291e-06	-1.176e-06	-1.393e-06	-7.918e-07			0.165	-4.6e-09	-6.183e-09	-7.399e-09	-8.941e-09	-9.097e-09
0.164	-1.413e-06	-1.295e-06	-1.178e-06	-1.397e-06	-7.945e-07			0.164	-4.64e-09	-6.241e-09	-7.444e-09	-8.999e-09	-9.159e-09
0.163	-1.419e-06	-1.299e-06	-1.181e-06	-1.4e-06	-7.976e-07			0.163	-4.677e-09	-6.284e-09	-7.487e-09	-9.053e-09	-9.217e-09
0.162	-1.424e-06	-1.304e-06	-1.184e-06	-1.404e-06	-8.014e-07			0.162	-4.719e-09	-6.339e-09	-7.533e-09	-9.116e-09	-9.282e-09
0.161	-1.427e-06	-1.308e-06	-1.186e-06	-1.407e-06	-8.047e-07			0.161	-4.759e-09	-6.388e-09	-7.576e-09	-9.174e-09	-9.337e-09
0.16	-1.429e-06	-1.312e-06	-1.189e-06	-1.411e-06	-8.072e-07			0.16	-4.8e-09	-6.442e-09	-7.623e-09	-9.236e-09	-9.417e-09
0.159	-1.43e-06	-1.317e-06	-1.192e-06	-1.414e-06	-8.093e-07			0.159	-4.843e-09	-6.497e-09	-7.671e-09	-9.302e-09	-9.493e-09
0.158	-1.431e-06	-1.321e-06	-1.194e-06	-1.417e-06	-8.116e-07			0.158	-4.883e-09	-6.558e-09	-7.716e-09	-9.36e-09	-9.568e-09
0.157	-1.434e-06	-1.325e-06	-1.197e-06	-1.421e-06	-8.146e-07			0.157	-4.923e-09	-6.616e-09	-7.76e-09	-9.418e-09	-9.652e-09
0.156	-1.439e-06	-1.33e-06	-1.199e-06	-1.424e-06	-8.175e-07			0.156	-4.967e-09	-6.665e-09	-7.809e-09	-9.475e-09	-9.76e-09
0.155	-1.444e-06	-1.334e-06	-1.202e-06	-1.428e-06	-8.204e-07			0.155	-5.01e-09	-6.713e-09	-7.861e-09	-9.541e-09	-9.79e-09
0.154	-1.45e-06	-1.339e-06	-1.205e-06	-1.432e-06	-8.233e-07			0.154	-5.055e-09	-6.782e-09	-7.913e-09	-9.602e-09	-9.837e-09
0.153	-1.456e-06	-1.343e-06	-1.207e-06	-1.435e-06	-8.267e-07			0.153	-5.1e-09	-6.841e-09	-7.957e-09	-9.664e-09	-9.9e-09
0.152	-1.461e-06	-1.347e-06	-1.21e-06	-1.439e-06	-8.304e-07			0.152	-5.145e-09	-6.906e-09	-8.009e-09	-9.724e-09	-9.97e-09
0.151	-1.466e-06	-1.352e-06	-1.213e-06	-1.442e-06	-8.337e-07			0.151	-5.193e-09	-6.98e-09	-8.063e-09	-9.789e-09	-1.004e-08
0.15	-1.468e-06	-1.355e-06	-1.215e-06	-1.446e-06	-8.36e-07			0.15	-5.237e-09	-7.056e-09	-8.112e-09	-9.847e-09	-1.012e-08
0.149	-1.469e-06	-1.36e-06	-1.218e-06	-1.449e-06	-8.388e-07			0.149	-5.287e-09	-7.109e-09	-8.167e-09	-9.918e-09	-1.019e-08
0.148	-1.47e-06	-1.364e-06	-1.221e-06	-1.453e-06	-8.417e-07			0.148	-5.337e-09	-7.161e-09	-8.219e-09	-9.981e-09	-1.026e-08
0.147	-1.473e-06	-1.369e-06	-1.223e-06	-1.456e-06	-8.45e-07			0.147	-5.382e-09	-7.213e-09	-8.274e-09	-1.005e-08	-1.034e-08
0.146	-1.477e-06	-1.373e-06	-1.226e-06	-1.46e-06	-8.478e-07			0.146	-5.436e-09	-7.275e-09	-8.33e-09	-1.012e-08	-1.041e-08
0.145	-1.482e-06	-1.378e-06	-1.229e-06	-1.463e-06	-8.503e-07			0.145	-5.482e-09	-7.322e-09	-8.383e-09	-1.018e-08	-1.049e-08
0.144	-1.488e-06	-1.382e-06	-1.232e-06	-1.467e-06	-8.535e-07			0.144	-5.534e-09	-7.381e-09	-8.436e-09	-1.025e-08	-1.056e-08
0.143	-1.495e-06	-1.387e-06	-1.234e-06	-1.471e-06	-8.574e-07			0.143	-5.586e-09	-7.47e-09	-8.497e-09	-1.032e-08	-1.063e-08
0.142	-1.501e-06	-1.391e-06	-1.237e-06	-1.474e-06	-8.607e-07			0.142	-5.636e-09	-7.508e-09	-8.55e-09	-1.039e-08	-1.071e-08
0.141	-1.505e-06	-1.395e-06	-1.24e-06	-1.477e-06	-8.633e-07			0.141	-5.691e-09	-7.573e-09	-8.61e-09	-1.047e-08	-1.081e-08
0.14	-1.507e-06	-1.4e-06	-1.243e-06	-1.481e-06	-8.655e-07			0.14	-5.746e-09	-7.665e-09	-8.667e-09	-1.054e-08	-1.09e-08
0.139	-1.508e-06	-1.404e-06	-1.245e-06	-1.484e-06	-8.686e-07			0.139	-5.799e-09	-7.734e-09	-8.728e-09	-1.061e-08	-1.098e-08
0.138	-1.51e-06	-1.409e-06	-1.248e-06	-1.488e-06	-8.723e-07			0.138	-5.86e-09	-7.818e-09	-8.79e-09	-1.069e-08	-1.106e-08
0.137	-1.513e-06	-1.413e-06	-1.25e-06	-1.491e-06	-8.756e-07			0.137	-5.91e-09	-7.888e-09	-8.851e-09	-1.076e-08	-1.114e-08
0.136	-1.517e-06	-1.417e-06	-1.253e-06	-1.495e-06	-8.785e-07			0.136	-5.972e-09	-7.97e-09	-8.915e-09	-1.084e-08	-1.122e-08
0.135	-1.522e-06	-1.422e-06	-1.256e-06	-1.499e-06	-8.812e-07			0.135	-6.028e-09	-8.045e-09	-8.978e-09	-1.092e-08	-1.13e-08
0.134	-1.528e-06	-1.426e-06	-1.259e-06	-1.502e-06	-8.843e-07			0.134	-6.085e-09	-8.119e-09	-9.038e-09	-1.099e-08	-1.138e-08
0.133	-1.534e-06	-1.431e-06	-1.262e-06	-1.506e-06	-8.881e-07			0.133	-6.147e-09	-8.197e-09	-9.108e-09	-1.107e-08	-1.147e-08
0.132	-1.54e-06	-1.435e-06	-1.264e-06	-1.509e-06	-8.908e-07			0.132	-6.206e-09	-8.274e-09	-9.169e-09	-1.115e-08	-1.156e-08
0.131	-1.544e-06	-1.44e-06	-1.267e-06	-1.513e-06	-8.93e-07			0.131	-6.266e-09	-8.349e-09	-9.235e-09	-1.123e-08	-1.165e-08
0.13	-1.547e-06	-1.444e-06	-1.27e-06	-1.516e-06	-8.958e-07			0.13	-6.329e-09	-8.434e-09	-9.306e-09	-1.131e-08	-1.174e-08
0.129	-1.549e-06	-1.449e-06	-1.273e-06	-1.52e-06	-8.995e-07			0.129	-6.393e-09	-8.512e-09	-9.377e-09	-1.139e-08	-1.183e-08
0.128	-1.551e-06	-1.453e-06	-1.276e-06	-1.523e-06	-9.031e-07			0.128	-6.456e-09	-8.593e-09	-9.445e-09	-1.147e-08	-1.192e-08
0.127	-1.553e-06	-1.458e-06	-1.279e-06	-1.527e-06	-9.062e-07			0.127	-6.524e-09	-8.674e-09	-9.515e-09	-1.156e-08	-1.202e-08
0.126	-1.557e-06	-1.462e-06	-1.281e-06	-1.531e-06	-9.086e-07			0.126	-6.587e-09	-8.752e-09	-9.582e-09	-1.164e-08	-1.211e-08
0.125	-1.562e-06	-1.467e-06	-1.284e-06	-1.534e-06	-9.116e-07			0.125	-6.657e-09	-8.836e-09	-9.658e-09	-1.173e-08	-1.221e-08
0.124	-1.568e-06	-1.471e-06	-1.287e-06	-1.538e-06	-9.149e-07			0.124	-6.726e-09	-8.92e-09	-9.728e-09	-1.181e-08	-1.231e-08
0.123	-1.575e-06	-1.475e-06	-1.29e-06	-1.541e-06	-9.181e-07			0.123	-6.792e-09	-9.001e-09	-9.801e-09	-1.19e-08	-1.241e-08
0.122	-1.581e-06	-1.48e-06	-1.293e-06	-1.545e-06	-9.208e-07			0.122	-6.865e-09	-9.093e-09	-9.873e-09	-1.199e-08	-1.25e-08
0.121	-1.585e-06	-1.485e-06	-1.295e-06	-1.549e-06	-9.23e-07			0.121	-6.933e-09	-9.178e-09	-9.95e-09	-1.208e-08	-1.259e-08
0.12	-1.588e-06	-1.489e-06	-1.298e-06	-1.552e-06	-9.262e-07			0.12	-7.008e-09	-9.271e-09	-1.003e-08	-1.217e-08	-1.27e-08
0.119	-1.59e-06	-1.494e-06	-1.301e-06	-1.556e-06	-9.299e-07			0.119	-7.081e-09	-9.362e-09	-1.011e-08	-1.226e-08	-1.279e-08
0.118	-1.592e-06	-1.498e-06	-1.303e-06	-1.559e-06	-9.332e-07			0.118	-7.154e-09	-9.454e-09	-1.018e-08	-1.235e-08	-1.291e-08
0.117	-1.595e-06	-1.503e-06	-1.306e-06	-1.563e-06	-9.364e-07			0.117	-7.229e-09	-9.548e-09	-1.026e-08	-1.245e-08	-1.303e-08
0.116	-1.599e-06	-1.508e-06	-1.309e-06	-1.567e-06	-9.395e-07			0.116	-7.306e-09	-9.644e-09	-1.034e-08	-1.254e-08	-1.315e-08
0.115	-1.604e-06	-1.512e-06	-1.312e-06	-1.57e-06	-9.422e-07			0.115	-7.381e-09	-9.737e-09	-1.042e-08	-1.264e-08	-1.328e-08
0.114	-1.611e-06	-1.517e-06	-1.315e-06	-1.574e-06	-9.454e-07			0.114	-7.462e-09	-9.839e-09	-1.051e-08	-1.273e-08	-1.341e-08
0.113	-1.617e-06	-1.521e-06	-1.318e-06	-1.578e-06	-9.482e-07			0.113	-7.544e-09	-9.942e-09	-1.059e-08	-1.282e-08	-1.351e-08
0.112	-1.623e-06	-1.526e-06	-1.321e-06	-1.581e-06	-9.508e-07			0.112	-7.621e-09	-1.007e-08	-1.068e-08	-1.292e-08	-1.359e-08
0.111	-1.627e-06	-1.53e-06	-1.323e-06	-1.585e-06	-9.536e-07			0.111	-7.709e-09	-1.019e-08	-1.076e-08	-1.302e-08	-1.37e-08
0.11	-1.63e-06	-1.535e-06	-1.326e-06	-1.589e-06	-9.571e-07			0.11	-7.785e-09	-1.027e-08	-1.084e-08	-1.312e-08	-1.382e-08
0.109	-1.632e-06	-1.54e-06	-1.329e-06	-1.593e-06	-9.609e-07			0.109	-7.874e-09	-1.038e-08	-1.093e-08	-1.322e-08	-1.397e-08
0.108	-1.634e-06	-1.544e-06	-1.332e-06	-1.596e-06	-9.644e-07			0.108	-7.951e-09	-1.048e-08	-1.102e-08	-1.332e-08	-1.408e-08
0.107	-1.637e-06	-1.549e-06	-1.335e-06	-1.6e-06	-9.674e-07			0.107	-8.041e-09	-1.06e-08	-1.111e-08	-1.343e-08	-1.419e-08
0.106	-1.642e-06	-1.554e-06	-1.338e-06	-1.603e-06	-9.706e-07			0.106	-8.124e-09	-1.072e-08	-1.12e-08	-1.353e-08	-1.429e-08
0.105	-1.647e-06	-1.558e-06	-1.34e-06	-1.607e-06	-9.736e-07			0.105	-8.216e-09	-1.082e-08	-1.128e-08	-1.363e-08	-1.441e-08
0.104	-1.653e-06	-1.563e-06	-1.343e-06	-1.611e-06	-9.769e-07			0.104	-8.3e-09	-1.091e-08	-1.138e-08	-1.374e-08	-1.453e-08
0.103	-1.66e-06	-1.568e-06	-1.346e-06	-1.615e-06	-9.797e-07			0.103	-8.396e-09	-1.103e-08	-1.147e-08	-1.385e-08	-1.466e-08
0.102	-1.665e-06	-1.572e-06	-1.349e-06	-1.618e-06	-9.824e-07			0.102	-8.484e-09	-1.112e-08	-1.157e-08	-1.395e-08	-1.478e-08
0.101	-1.67e-06	-1.577e-06	-1.352e-06	-1.622e-06	-9.857e-07			0.101	-8.581e-09	-1.124e-08	-1.166e-08	-1.407e-08	-1.49e-08
0.1	-1.673e-06	-1.582e-06	-1.355e-06	-1.626e-06	-9.894e-07			0.1	-8.673e-09	-1.133e-08	-1.176e-08	-1.417e-08	-1.502e-08
0.099	-1.675e-06	-1.586e-06	-1.358e-06	-1.629e-06	-9.93e-07			0.099	-8.768e-09	-1.144e-08	-1.186e-08	-1.428e-08	-1.514e-08
0.098	-1.678e-06	-1.591e-06	-1.361e-06	-1.633e-06	-9.965e-07			0.098	-8.864e-09	-1.155e-08	-1.196e-08	-1.439e-08	-1.527e-08
0.097	-1.681e-06	-1.595e-06	-1.363e-06	-1.636e-06	-9.996e-07			0.097	-8.962e-09	-1.167e-08	-1.206e-08	-1.451e-08	-1.538e-08
0.096	-1.685e-06	-1.6e-06	-1.366e-06	-1.64e-06	-1.003e-06			0.096	-9.056e-09	-1.179e-08	-1.216e-08	-1.461e-08	-1.549e-08
0.095	-1.69e-06	-1.605e-06	-1.369e-06	-1.644e-06	-1.006e-06			0.095	-9.161e-09	-1.191e-08	-1.226e-08	-1.473e-08	-1.563e-08
0.094	-1.696e-06	-1.61e-06	-1.372e-06	-1.648e-06	-1.009e-06			0.094	-9.256e-09	-1.201e-08	-1.236e-08	-1.484e-08	-1.574e-08
0.093	-1.702e-06	-1.614e-06	-1.375e-06	-1.651e-06	-1.011e-06			0.093	-9.365e-09	-1.213e-08	-1.247e-08	-1.496e-08	-1.586e-08
0.092	-1.708e-06	-1.619e-06	-1.378e-06	-1.655e-06	-1.014e-06			0.092	-9.466e-09	-1.225e-08	-1.257e-08	-1.508e-08	-1.597e-08
0.091	-1.713e-06	-1.624e-06	-1.381e-06	-1.659e-06	-1.018e-06			0.091	-9.574e-09	-1.237e-08	-1.268e-08	-1.519e-08	-1.61e-08
0.09	-1.716e-06	-1.628e-06	-1.384e-06	-1.663e-06	-1.022e-06			0.09	-9.679e-09	-1.249e-08	-1.279e-08	-1.532e-08	-1.623e-08
0.089	-1.719e-06	-1.633e-06	-1.386e-06	-1.666e-06	-1.025e-06			0.089	-9.791e-09	-1.261e-08	-1.29e-08	-1.543e-08	-1.634e-08
0.088	-1.722e-06	-1.638e-06	-1.39e-06	-1.67e-06	-1.029e-06			0.088	-9.896e-09	-1.273e-08	-1.3e-08	-1.555e-08	-1.648e-08
0.087	-1.725e-06	-1.642e-06	-1.392e-06	-1.674e-06	-1.032e-06			0.087	-1.002e-08	-1.286e-08	-1.312e-08	-1.568e-08	-1.662e-08
0.086	-1.729e-06	-1.647e-06	-1.395e-06	-1.677e-06	-1.035e-06			0.086	-1.012e-08	-1.297e-08	-1.324e-08	-1.579e-08	-1.674e-08
0.085	-1.735e-06	-1.652e-06	-1.398e-06	-1.681e-06	-1.038e-06			0.085	-1.024e-08	-1.311e-08	-1.336e-08	-1.592e-08	-1.686e-08
0.084	-1.741e-06	-1.657e-06	-1.401e-06	-1.685e-06	-1.041e-06			0.084	-1.035e-08	-1.323e-08	-1.347e-08	-1.605e-08	-1.698e-08
0.083	-1.747e-06	-1.661e-06	-1.404e-06	-1.688e-06	-1.044e-06			0.083	-1.047e-08	-1.337e-08	-1.358e-08	-1.617e-08	-1.713e-08
0.082	-1.752e-06	-1.666e-06	-1.407e-06	-1.692e-06	-1.047e-06			0.082	-1.058e-08	-1.348e-08	-1.37e-08	-1.63e-08	-1.726e-08
0.081	-1.757e-06	-1.671e-06	-1.41e-06	-1.696e-06	-1.05e-06			0.081	-1.07e-08	-1.363e-08	-1.381e-08	-1.643e-08	-1.742e-08
0.08	-1.76e-06	-1.676e-06	-1.413e-06	-1.699e-06	-1.054e-06			0.08	-1.081e-08	-1.374e-08	-1.393e-08	-1.655e-08	-1.755e-08
0.079	-1.763e-06	-1.681e-06	-1.416e-06	-1.703e-06	-1.058e-06			0.079	-1.094e-08	-1.389e-08	-1.406e-08	-1.669e-08	-1.769e-08
0.078	-1.766e-06	-1.685e-06	-1.419e-06	-1.707e-06	-1.062e-06			0.078	-1.105e-08	-1.4e-08	-1.418e-08	-1.682e-08	-1.783e-08
0.077	-1.77e-06	-1.69e-06	-1.422e-06	-1.711e-06	-1.065e-06			0.077	-1.118e-08	-1.416e-08	-1.43e-08	-1.695e-08	-1.796e-08
0.076	-1.774e-06	-1.695e-06	-1.425e-06	-1.714e-06	-1.068e-06			0.076	-1.13e-08	-1.429e-08	-1.443e-08	-1.708e-08	-1.811e-08
0.075	-1.78e-06	-1.699e-06	-1.428e-06	-1.718e-06	-1.071e-06			0.075	-1.142e-08	-1.447e-08	-1.455e-08	-1.721e-08	-1.826e-08
0.074	-1.785e-06	-1.704e-06	-1.431e-06	-1.722e-06	-1.074e-06			0.074	-1.155e-08	-1.46e-08	-1.468e-08	-1.734e-08	-1.841e-08
0.073	-1.791e-06	-1.709e-06	-1.434e-06	-1.725e-06	-1.076e-06			0.073	-1.168e-08	-1.475e-08	-1.481e-08	-1.747e-08	-1.856e-08
0.072	-1.797e-06	-1.714e-06	-1.437e-06	-1.729e-06	-1.08e-06			0.072	-1.18e-08	-1.487e-08	-1.493e-08	-1.761e-08	-1.871e-08
0.071	-1.801e-06	-1.719e-06	-1.44e-06	-1.733e-06	-1.084e-06			0.071	-1.193e-08	-1.503e-08	-1.507e-08	-1.775e-08	-1.887e-08
0.07	-1.805e-06	-1.723e-06	-1.443e-06	-1.737e-06	-1.088e-06			0.07	-1.205e-08	-1.516e-08	-1.52e-08	-1.788e-08	-1.9e-08
0.069	-1.808e-06	-1.728e-06	-1.446e-06	-1.741e-06	-1.091e-06			0.069	-1.219e-08	-1.532e-08	-1.534e-08	-1.802e-08	-1.916e-08
0.068	-1.811e-06	-1.733e-06	-1.449e-06	-1.744e-06	-1.095e-06			0.068	-1.231e-08	-1.545e-08	-1.547e-08	-1.816e-08	-1.931e-08
0.067	-1.815e-06	-1.738e-06	-1.452e-06	-1.748e-06	-1.098e-06			0.067	-1.245e-08	-1.56e-08	-1.56e-08	-1.829e-08	-1.946e-08
0.066	-1.82e-06	-1.743e-06	-1.456e-06	-1.752e-06	-1.101e-06			0.066	-1.258e-08	-1.573e-08	-1.574e-08	-1.844e-08	-1.961e-08
0.065	-1.825e-06	-1.748e-06	-1.459e-06	-1.755e-06	-1.104e-06			0.065	-1.272e-08	-1.588e-08	-1.587e-08	-1.858e-08	-1.977e-08
0.064	-1.831e-06	-1.753e-06	-1.462e-06	-1.759e-06	-1.107e-06			0.064	-1.285e-08	-1.602e-08	-1.6e-08	-1.872e-08	-1.992e-08
0.063	-1.836e-06	-1.757e-06	-1.466e-06	-1.763e-06	-1.11e-06			0.063	-1.3e-08	-1.619e-08	-1.614e-08	-1.886e-08	-2.008e-08
0.062	-1.841e-06	-1.762e-06	-1.471e-06	-1.767e-06	-1.114e-06			0.062	-1.313e-08	-1.634e-08	-1.628e-08	-1.899e-08	-2.023e-08
0.061	-1.846e-06	-1.767e-06	-1.474e-06	-1.771e-06	-1.118e-06			0.061	-1.328e-08	-1.652e-08	-1.643e-08	-1.914e-08	-2.04e-08
0.06	-1.85e-06	-1.772e-06	-1.477e-06	-1.774e-06	-1.121e-06			0.06	-1.342e-08	-1.666e-08	-1.657e-08	-1.928e-08	-2.055e-08
0.059	-1.853e-06	-1.777e-06	-1.479e-06	-1.778e-06	-1.125e-06			0.059	-1.357e-08	-1.683e-08	-1.671e-08	-1.942e-08	-2.071e-08
0.058	-1.857e-06	-1.782e-06	-1.481e-06	-1.782e-06	-1.128e-06			0.058	-1.372e-08	-1.695e-08	-1.686e-08	-1.958e-08	-2.087e-08
0.057	-1.861e-06	-1.787e-06	-1.483e-06	-1.786e-06	-1.132e-06			0.057	-1.386e-08	-1.712e-08	-1.701e-08	-1.972e-08	-2.102e-08
0.056	-1.866e-06	-1.791e-06	-1.486e-06	-1.79e-06	-1.135e-06			0.056	-1.401e-08	-1.725e-08	-1.717e-08	-1.986e-08	-2.118e-08
0.055	-1.871e-06	-1.796e-06	-1.489e-06	-1.794e-06	-1.138e-06			0.055	-1.416e-08	-1.743e-08	-1.732e-08	-2.001e-08	-2.134e-08
0.054	-1.877e-06	-1.801e-06	-1.492e-06	-1.797e-06	-1.14e-06			0.054	-1.43e-08	-1.755e-08	-1.745e-08	-2.015e-08	-2.149e-08
0.053	-1.882e-06	-1.806e-06	-1.496e-06	-1.801e-06	-1.143e-06			0.053	-1.446e-08	-1.773e-08	-1.759e-08	-2.03e-08	-2.165e-08
0.052	-1.887e-06	-1.811e-06	-1.499e-06	-1.805e-06	-1.147e-06			0.052	-1.462e-08	-1.787e-08	-1.774e-08	-2.046e-08	-2.182e-08
0.051	-1.892e-06	-1.816e-06	-1.501e-06	-1.809e-06	-1.151e-06			0.051	-1.476e-08	-1.804e-08	-1.789e-08	-2.06e-08	-2.197e-08
0.05	-1.896e-06	-1.821e-06	-1.505e-06	-1.813e-06	-1.155e-06			0.05	-1.492e-08	-1.819e-08	-1.804e-08	-2.075e-08	-2.214e-08
0.049	-1.899e-06	-1.826e-06	-1.508e-06	-1.816e-06	-1.159e-06			0.049	-1.506e-08	-1.838e-08	-1.819e-08	-2.089e-08	-2.229e-08
0.048	-1.903e-06	-1.831e-06	-1.511e-06	-1.82e-06	-1.162e-06			0.048	-1.522e-08	-1.852e-08	-1.835e-08	-2.104e-08	-2.245e-08
0.047	-1.908e-06	-1.835e-06	-1.514e-06	-1.824e-06	-1.166e-06			0.047	-1.536e-08	-1.87e-08	-1.851e-08	-2.12e-08	-2.261e-08
0.046	-1.912e-06	-1.84e-06	-1.519e-06	-1.827e-06	-1.169e-06			0.046	-1.553e-08	-1.885e-08	-1.867e-08	-2.135e-08	-2.277e-08
0.045	-1.918e-06	-1.846e-06	-1.523e-06	-1.831e-06	-1.171e-06			0.045	-1.567e-08	-1.901e-08	-1.883e-08	-2.15e-08	-2.293e-08
0.044	-1.923e-06	-1.85e-06	-1.525e-06	-1.835e-06	-1.174e-06			0.044	-1.584e-08	-1.916e-08	-1.898e-08	-2.165e-08	-2.309e-08
0.043	-1.928e-06	-1.855e-06	-1.528e-06	-1.839e-06	-1.177e-06			0.043	-1.597e-08	-1.93e-08	-1.914e-08	-2.181e-08	-2.325e-08
0.042	-1.934e-06	-1.86e-06	-1.53e-06	-1.843e-06	-1.181e-06			0.042	-1.614e-08	-1.946e-08	-1.93e-08	-2.195e-08	-2.341e-08
0.041	-1.938e-06	-1.865e-06	-1.533e-06	-1.847e-06	-1.185e-06			0.041	-1.628e-08	-1.96e-08	-1.945e-08	-2.21e-08	-2.357e-08
0.04	-1.942e-06	-1.87e-06	-1.537e-06	-1.85e-06	-1.189e-06			0.04	-1.645e-08	-1.976e-08	-1.962e-08	-2.226e-08	-2.374e-08
0.039	-1.946e-06	-1.875e-06	-1.54e-06	-1.854e-06	-1.193e-06			0.039	-1.659e-08	-1.991e-08	-1.978e-08	-2.242e-08	-2.391e-08
0.038	-1.95e-06	-1.88e-06	-1.542e-06	-1.858e-06	-1.196e-06			0.038	-1.676e-08	-2.007e-08	-1.993e-08	-2.257e-08	-2.409e-08
0.037	-1.954e-06	-1.885e-06	-1.545e-06	-1.862e-06	-1.199e-06			0.037	-1.691e-08	-2.021e-08	-2.01e-08	-2.272e-08	-2.428e-08
0.036	-1.959e-06	-1.89e-06	-1.548e-06	-1.866e-06	-1.202e-06			0.036	-1.708e-08	-2.039e-08	-2.026e-08	-2.288e-08	-2.443e-08
0.035	-1.965e-06	-1.895e-06	-1.551e-06	-1.87e-06	-1.205e-06			0.035	-1.723e-08	-2.054e-08	-2.043e-08	-2.303e-08	-2.461e-08
0.034	-1.97e-06	-1.9e-06	-1.555e-06	-1.874e-06	-1.208e-06			0.034	-1.741e-08	-2.07e-08	-2.06e-08	-2.319e-08	-2.481e-08
0.033	-1.976e-06	-1.905e-06	-1.558e-06	-1.877e-06	-1.212e-06			0.033	-1.757e-08	-2.086e-08	-2.077e-08	-2.334e-08	-2.492e-08
0.032	-1.981e-06	-1.91e-06	-1.561e-06	-1.881e-06	-1.215e-06			0.032	-1.776e-08	-2.101e-08	-2.094e-08	-2.351e-08	-2.502e-08
0.031	-1.985e-06	-1.915e-06	-1.564e-06	-1.885e-06	-1.219e-06			0.031	-1.791e-08	-2.116e-08	-2.111e-08	-2.365e-08	-2.517e-08
0.03	-1.988e-06	-1.92e-06	-1.567e-06	-1.889e-06	-1.223e-06			0.03	-1.81e-08	-2.132e-08	-2.127e-08	-2.381e-08	-2.536e-08
0.029	-1.992e-06	-1.925e-06	-1.57e-06	-1.893e-06	-1.227e-06			0.029	-1.824e-08	-2.148e-08	-2.144e-08	-2.396e-08	-2.551e-08
0.028	-1.996e-06	-1.93e-06	-1.573e-06	-1.896e-06	-1.23e-06			0.028	-1.844e-08	-2.163e-08	-2.16e-08	-2.412e-08	-2.568e-08
0.027	-2.001e-06	-1.935e-06	-1.576e-06	-1.9e-06	-1.233e-06			0.027	-1.858e-08	-2.18e-08	-2.177e-08	-2.427e-08	-2.583e-08
0.026	-2.007e-06	-1.94e-06	-1.58e-06	-1.904e-06	-1.236e-06			0.026	-1.88e-08	-2.197e-08	-2.194e-08	-2.444e-08	-2.6e-08
0.025	-2.013e-06	-1.945e-06	-1.582e-06	-1.908e-06	-1.238e-06			0.025	-1.893e-08	-2.214e-08	-2.212e-08	-2.458e-08	-2.616e-08
0.024	-2.019e-06	-1.95e-06	-1.585e-06	-1.912e-06	-1.242e-06			0.024	-1.915e-08	-2.232e-08	-2.23e-08	-2.474e-08	-2.634e-08
0.023	-2.023e-06	-1.955e-06	-1.588e-06	-1.916e-06	-1.246e-06			0.023	-1.927e-08	-2.25e-08	-2.246e-08	-2.49e-08	-2.649e-08
0.022	-2.028e-06	-1.96e-06	-1.591e-06	-1.919e-06	-1.249e-06			0.022	-1.949e-08	-2.268e-08	-2.263e-08	-2.506e-08	-2.666e-08
0.021	-2.032e-06	-1.965e-06	-1.595e-06	-1.924e-06	-1.253e-06			0.021	-1.962e-08	-2.284e-08	-2.281e-08	-2.522e-08	-2.682e-08
0.02	-2.036e-06	-1.97e-06	-1.598e-06	-1.927e-06	-1.257e-06			0.02	-1.984e-08	-2.303e-08	-2.299e-08	-2.538e-08	-2.699e-08
0.019	-2.04e-06	-1.975e-06	-1.601e-06	-1.931e-06	-1.261e-06			0.019	-1.996e-08	-2.315e-08	-2.315e-08	-2.553e-08	-2.716e-08
0.018	-2.045e-06	-1.981e-06	-1.604e-06	-1.935e-06	-1.264e-06			0.018	-2.017e-08	-2.337e-08	-2.333e-08	-2.57e-08	-2.735e-08
0.017	-2.049e-06	-1.985e-06	-1.608e-06	-1.939e-06	-1.267e-06			0.017	-2.029e-08	-2.346e-08	-2.349e-08	-2.584e-08	-2.748e-08
0.016	-2.054e-06	-1.99e-06	-1.611e-06	-1.943e-06	-1.27e-06			0.016	-2.048e-08	-2.369e-08	-2.365e-08	-2.601e-08	-2.765e-08
0.015	-2.06e-06	-1.995e-06	-1.614e-06	-1.947e-06	-1.273e-06			0.015	-2.061e-08	-2.378e-08	-2.382e-08	-2.616e-08	-2.78e-08
0.014	-2.066e-06	-2e-06	-1.617e-06	-1.951e-06	-1.277e-06			0.014	-2.079e-08	-2.4e-08	-2.4e-08	-2.632e-08	-2.796e-08
0.013	-2.071e-06	-2.005e-06	-1.621e-06	-1.955e-06	-1.281e-06			0.013	-2.093e-08	-2.41e-08	-2.417e-08	-2.647e-08	-2.811e-08
0.012	-2.075e-06	-2.011e-06	-1.624e-06	-1.959e-06	-1.284e-06			0.012	-2.111e-08	-2.434e-08	-2.434e-08	-2.664e-08	-2.826e-08
0.011	-2.08e-06	-2.015e-06	-1.627e-06	-1.963e-06	-1.288e-06			0.011	-2.126e-08	-2.445e-08	-2.452e-08	-2.679e-08	-2.841e-08
0.01	-2.084e-06	-2.02e-06	-1.63e-06	-1.967e-06	-1.292e-06			0.01	-2.145e-08	-2.465e-08	-2.47e-08	-2.696e-08	-2.857e-08
0.009	-2.087e-06	-2.025e-06	-1.633e-06	-1.971e-06	-1.295e-06			0.009	-2.16e-08	-2.471e-08	-2.488e-08	-2.711e-08	-2.871e-08
0.008	-2.093e-06	-2.03e-06	-1.637e-06	-1.975e-06	-1.298e-06			0.008	-2.18e-08	-2.493e-08	-2.506e-08	-2.729e-08	-2.889e-08
0.007	-2.098e-06	-2.036e-06	-1.64e-06	-1.979e-06	-1.302e-06			0.007	-2.195e-08	-2.502e-08	-2.523e-08	-2.744e-08	-2.905e-08
0.006	-2.103e-06	-2.041e-06	-1.643e-06	-1.982e-06	-1.304e-06			0.006	-2.216e-08	-2.519e-08	-2.54e-08	-2.76e-08	-2.921e-08
0.005	-2.109e-06	-2.046e-06	-1.646e-06	-1.986e-06	-1.308e-06			0.005	-2.229e-08	-2.53e-08	-2.557e-08	-2.774e-08	-2.938e-08
0.004	-2.114e-06	-2.051e-06	-1.649e-06	-1.99e-06	-1.312e-06			0.004	-2.25e-08	-2.548e-08	-2.575e-08	-2.791e-08	-2.958e-08
0.003	-2.118e-06	-2.056e-06	-1.653e-06	-1.994e-06	-1.316e-06			0.003	-2.262e-08	-2.559e-08	-2.592e-08	-2.805e-08	-2.974e-08
0.002	-2.124e-06	-2.061e-06	-1.656e-06	-1.998e-06	-1.319e-06			0.002	-2.283e-08	-2.578e-08	-2.61e-08	-2.821e-08	-2.99e-08
0.001	-2.128e-06	-2.066e-06	-1.66e-06	-2.002e-06	-1.323e-06			0.001	-2.295e-08	-2.59e-08	-2.627e-08	-2.836e-08	-3.004e-08
0	-2.132e-06	-2.072e-06	-1.663e-06	-2.006e-06	-1.327e-06			0	-2.32e-08	-2.609e-08	-2.647e-08	-2.852e-08	-3.019e-08
-0.001	-2.137e-06	-2.077e-06	-1.666e-06	-2.01e-06	-1.331e-06			-0.001	-2.332e-08	-2.623e-08	-2.664e-08	-2.867e-08	-3.033e-08
-0.002	-2.141e-06	-2.082e-06	-1.669e-06	-2.013e-06	-1.334e-06			-0.002	-2.359e-08	-2.645e-08	-2.684e-08	-2.883e-08	-3.049e-08
-0.003	-2.146e-06	-2.087e-06	-1.673e-06	-2.017e-06	-1.337e-06			-0.003	-2.37e-08	-2.657e-08	-2.7e-08	-2.898e-08	-3.064e-08
-0.004	-2.152e-06	-2.092e-06	-1.676e-06	-2.021e-06	-1.34e-06			-0.004	-2.396e-08	-2.682e-08	-2.719e-08	-2.915e-08	-3.082e-08
-0.005	-2.157e-06	-2.097e-06	-1.679e-06	-2.025e-06	-1.343e-06			-0.005	-2.409e-08	-2.691e-08	-2.734e-08	-2.93e-08	-3.097e-08
-0.006	-2.163e-06	-2.102e-06	-1.682e-06	-2.029e-06	-1.347e-06			-0.006	-2.433e-08	-2.716e-08	-2.754e-08	-2.945e-08	-3.115e-08
-0.007	-2.167e-06	-2.107e-06	-1.685e-06	-2.033e-06	-1.351e-06			-0.007	-2.445e-08	-2.723e-08	-2.768e-08	-2.96e-08	-3.129e-08
-0.008	-2.172e-06	-2.112e-06	-1.689e-06	-2.037e-06	-1.354e-06			-0.008	-2.467e-08	-2.752e-08	-2.788e-08	-2.976e-08	-3.146e-08
-0.009	-2.176e-06	-2.117e-06	-1.692e-06	-2.04e-06	-1.358e-06			-0.009	-2.479e-08	-2.751e-08	-2.802e-08	-2.991e-08	-3.159e-08
-0.01	-2.181e-06	-2.122e-06	-1.695e-06	-2.044e-06	-1.362e-06			-0.01	-2.496e-08	-2.781e-08	-2.82e-08	-3.006e-08	-3.175e-08
-0.011	-2.186e-06	-2.127e-06	-1.699e-06	-2.048e-06	-1.365e-06			-0.011	-2.51e-08	-2.786e-08	-2.836e-08	-3.021e-08	-3.189e-08
-0.012	-2.191e-06	-2.133e-06	-1.702e-06	-2.052e-06	-1.368e-06			-0.012	-2.526e-08	-2.814e-08	-2.854e-08	-3.037e-08	-3.204e-08
-0.013	-2.196e-06	-2.138e-06	-1.704e-06	-2.056e-06	-1.371e-06			-0.013	-2.543e-08	-2.823e-08	-2.871e-08	-3.051e-08	-3.217e-08
-0.014	-2.201e-06	-2.143e-06	-1.708e-06	-2.06e-06	-1.375e-06			-0.014	-2.559e-08	-2.847e-08	-2.891e-08	-3.068e-08	-3.232e-08
-0.015	-2.205e-06	-2.148e-06	-1.711e-06	-2.064e-06	-1.378e-06			-0.015	-2.577e-08	-2.845e-08	-2.907e-08	-3.083e-08	-3.247e-08
-0.016	-2.211e-06	-2.153e-06	-1.714e-06	-2.068e-06	-1.382e-06			-0.016	-2.592e-08	-2.872e-08	-2.926e-08	-3.1e-08	-3.263e-08
-0.017	-2.216e-06	-2.157e-06	-1.717e-06	-2.071e-06	-1.386e-06			-0.017	-2.61e-08	-2.878e-08	-2.943e-08	-3.113e-08	-3.279e-08
-0.018	-2.22e-06	-2.163e-06	-1.72e-06	-2.075e-06	-1.39e-06			-0.018	-2.626e-08	-2.9e-08	-2.959e-08	-3.131e-08	-3.296e-08
-0.019	-2.225e-06	-2.168e-06	-1.724e-06	-2.08e-06	-1.393e-06			-0.019	-2.643e-08	-2.908e-08	-2.976e-08	-3.145e-08	-3.311e-08
-0.02	-2.23e-06	-2.173e-06	-1.727e-06	-2.083e-06	-1.397e-06			-0.02	-2.657e-08	-2.921e-08	-2.992e-08	-3.161e-08	-3.326e-08
-0.021	-2.234e-06	-2.178e-06	-1.73e-06	-2.087e-06	-1.4e-06			-0.021	-2.672e-08	-2.931e-08	-3.007e-08	-3.174e-08	-3.339e-08
-0.022	-2.239e-06	-2.183e-06	-1.734e-06	-2.091e-06	-1.403e-06			-0.022	-2.686e-08	-2.949e-08	-3.024e-08	-3.19e-08	-3.354e-08
-0.023	-2.244e-06	-2.188e-06	-1.737e-06	-2.095e-06	-1.406e-06			-0.023	-2.7e-08	-2.958e-08	-3.039e-08	-3.203e-08	-3.367e-08
-0.024	-2.25e-06	-2.193e-06	-1.74e-06	-2.099e-06	-1.41e-06			-0.024	-2.714e-08	-2.98e-08	-3.06e-08	-3.22e-08	-3.382e-08
-0.025	-2.255e-06	-2.199e-06	-1.744e-06	-2.103e-06	-1.414e-06			-0.025	-2.73e-08	-2.991e-08	-3.076e-08	-3.234e-08	-3.395e-08
-0.026	-2.261e-06	-2.204e-06	-1.747e-06	-2.107e-06	-1.417e-06			-0.026	-2.748e-08	-3.008e-08	-3.097e-08	-3.251e-08	-3.41e-08
-0.027	-2.265e-06	-2.21e-06	-1.75e-06	-2.111e-06	-1.421e-06			-0.027	-2.766e-08	-3.018e-08	-3.113e-08	-3.265e-08	-3.424e-08
-0.028	-2.27e-06	-2.215e-06	-1.753e-06	-2.115e-06	-1.424e-06			-0.028	-2.789e-08	-3.036e-08	-3.134e-08	-3.281e-08	-3.442e-08
-0.029	-2.274e-06	-2.219e-06	-1.757e-06	-2.118e-06	-1.428e-06			-0.029	-2.806e-08	-3.043e-08	-3.148e-08	-3.294e-08	-3.456e-08
-0.03	-2.279e-06	-2.224e-06	-1.76e-06	-2.122e-06	-1.432e-06			-0.03	-2.827e-08	-3.064e-08	-3.167e-08	-3.309e-08	-3.476e-08
-0.031	-2.284e-06	-2.229e-06	-1.763e-06	-2.126e-06	-1.435e-06			-0.031	-2.845e-08	-3.07e-08	-3.18e-08	-3.323e-08	-3.491e-08
-0.032	-2.289e-06	-2.234e-06	-1.766e-06	-2.13e-06	-1.438e-06			-0.032	-2.859e-08	-3.093e-08	-3.198e-08	-3.337e-08	-3.507e-08
-0.033	-2.294e-06	-2.24e-06	-1.77e-06	-2.134e-06	-1.441e-06			-0.033	-2.88e-08	-3.099e-08	-3.21e-08	-3.352e-08	-3.521e-08
-0.034	-2.299e-06	-2.246e-06	-1.773e-06	-2.138e-06	-1.445e-06			-0.034	-2.892e-08	-3.125e-08	-3.228e-08	-3.366e-08	-3.534e-08
-0.035	-2.305e-06	-2.251e-06	-1.776e-06	-2.142e-06	-1.448e-06			-0.035	-2.912e-08	-3.128e-08	-3.242e-08	-3.38e-08	-3.546e-08
-0.036	-2.31e-06	-2.256e-06	-1.78e-06	-2.146e-06	-1.452e-06			-0.036	-2.922e-08	-3.158e-08	-3.26e-08	-3.394e-08	-3.56e-08
-0.037	-2.315e-06	-2.262e-06	-1.783e-06	-2.15e-06	-1.456e-06			-0.037	-2.946e-08	-3.165e-08	-3.276e-08	-3.408e-08	-3.572e-08
-0.038	-2.32e-06	-2.266e-06	-1.787e-06	-2.154e-06	-1.46e-06			-0.038	-2.953e-08	-3.193e-08	-3.295e-08	-3.422e-08	-3.586e-08
-0.039	-2.324e-06	-2.271e-06	-1.789e-06	-2.158e-06	-1.463e-06			-0.039	-2.982e-08	-3.199e-08	-3.312e-08	-3.437e-08	-3.601e-08
-0.04	-2.329e-06	-2.277e-06	-1.793e-06	-2.162e-06	-1.467e-06			-0.04	-2.988e-08	-3.223e-08	-3.332e-08	-3.453e-08	-3.615e-08
-0.041	-2.334e-06	-2.281e-06	-1.796e-06	-2.166e-06	-1.47e-06			-0.041	-3.018e-08	-3.23e-08	-3.348e-08	-3.467e-08	-3.633e-08
-0.042	-2.338e-06	-2.286e-06	-1.799e-06	-2.169e-06	-1.473e-06			-0.042	-3.023e-08	-3.251e-08	-3.365e-08	-3.482e-08	-3.647e-08
-0.043	-2.343e-06	-2.292e-06	-1.803e-06	-2.173e-06	-1.476e-06			-0.043	-3.05e-08	-3.258e-08	-3.379e-08	-3.495e-08	-3.663e-08
-0.044	-2.349e-06	-2.297e-06	-1.806e-06	-2.177e-06	-1.48e-06			-0.044	-3.051e-08	-3.271e-08	-3.393e-08	-3.51e-08	-3.677e-08
-0.045	-2.354e-06	-2.302e-06	-1.809e-06	-2.181e-06	-1.484e-06			-0.045	-3.076e-08	-3.285e-08	-3.407e-08	-3.523e-08	-3.69e-08
-0.046	-2.359e-06	-2.308e-06	-1.812e-06	-2.185e-06	-1.488e-06			-0.046	-3.074e-08	-3.293e-08	-3.421e-08	-3.538e-08	-3.702e-08
-0.047	-2.364e-06	-2.312e-06	-1.816e-06	-2.189e-06	-1.492e-06			-0.047	-3.096e-08	-3.312e-08	-3.435e-08	-3.552e-08	-3.713e-08
-0.048	-2.369e-06	-2.317e-06	-1.819e-06	-2.193e-06	-1.495e-06			-0.048	-3.098e-08	-3.32e-08	-3.453e-08	-3.568e-08	-3.724e-08
-0.049	-2.374e-06	-2.322e-06	-1.822e-06	-2.197e-06	-1.499e-06			-0.049	-3.121e-08	-3.34e-08	-3.468e-08	-3.582e-08	-3.737e-08
-0.05	-2.379e-06	-2.327e-06	-1.826e-06	-2.201e-06	-1.502e-06			-0.05	-3.124e-08	-3.349e-08	-3.487e-08	-3.596e-08	-3.748e-08
-0.051	-2.384e-06	-2.333e-06	-1.829e-06	-2.205e-06	-1.505e-06			-0.051	-3.147e-08	-3.365e-08	-3.504e-08	-3.611e-08	-3.762e-08
-0.052	-2.389e-06	-2.339e-06	-1.832e-06	-2.209e-06	-1.509e-06			-0.052	-3.156e-08	-3.37e-08	-3.522e-08	-3.625e-08	-3.775e-08
-0.053	-2.394e-06	-2.343e-06	-1.836e-06	-2.213e-06	-1.512e-06			-0.053	-3.179e-08	-3.39e-08	-3.538e-08	-3.641e-08	-3.791e-08
-0.054	-2.399e-06	-2.349e-06	-1.839e-06	-2.217e-06	-1.516e-06			-0.054	-3.192e-08	-3.391e-08	-3.556e-08	-3.654e-08	-3.807e-08
-0.055	-2.404e-06	-2.354e-06	-1.842e-06	-2.22e-06	-1.519e-06			-0.055	-3.216e-08	-3.41e-08	-3.567e-08	-3.669e-08	-3.823e-08
-0.056	-2.409e-06	-2.359e-06	-1.846e-06	-2.225e-06	-1.523e-06			-0.056	-3.227e-08	-3.415e-08	-3.584e-08	-3.68e-08	-3.839e-08
-0.057	-2.414e-06	-2.364e-06	-1.849e-06	-2.229e-06	-1.527e-06			-0.057	-3.254e-08	-3.429e-08	-3.596e-08	-3.695e-08	-3.852e-08
-0.058	-2.418e-06	-2.369e-06	-1.853e-06	-2.232e-06	-1.531e-06			-0.058	-3.255e-08	-3.44e-08	-3.611e-08	-3.704e-08	-3.864e-08
-0.059	-2.424e-06	-2.374e-06	-1.856e-06	-2.236e-06	-1.534e-06			-0.059	-3.284e-08	-3.454e-08	-3.624e-08	-3.721e-08	-3.876e-08
-0.06	-2.428e-06	-2.379e-06	-1.859e-06	-2.24e-06	-1.537e-06			-0.06	-3.281e-08	-3.468e-08	-3.642e-08	-3.731e-08	-3.886e-08
-0.061	-2.433e-06	-2.385e-06	-1.863e-06	-2.244e-06	-1.54e-06			-0.061	-3.31e-08	-3.484e-08	-3.656e-08	-3.746e-08	-3.897e-08
-0.062	-2.439e-06	-2.39e-06	-1.866e-06	-2.248e-06	-1.544e-06			-0.062	-3.309e-08	-3.497e-08	-3.676e-08	-3.758e-08	-3.909e-08
-0.063	-2.444e-06	-2.395e-06	-1.869e-06	-2.252e-06	-1.547e-06			-0.063	-3.345e-08	-3.51e-08	-3.693e-08	-3.774e-08	-3.922e-08
-0.064	-2.449e-06	-2.401e-06	-1.873e-06	-2.256e-06	-1.551e-06			-0.064	-3.343e-08	-3.523e-08	-3.709e-08	-3.784e-08	-3.936e-08
-0.065	-2.454e-06	-2.405e-06	-1.876e-06	-2.26e-06	-1.555e-06			-0.065	-3.389e-08	-3.538e-08	-3.727e-08	-3.802e-08	-3.953e-08
-0.066	-2.459e-06	-2.41e-06	-1.879e-06	-2.264e-06	-1.558e-06			-0.066	-3.383e-08	-3.549e-08	-3.739e-08	-3.812e-08	-3.967e-08
-0.067	-2.464e-06	-2.416e-06	-1.883e-06	-2.268e-06	-1.562e-06			-0.067	-3.43e-08	-3.57e-08	-3.754e-08	-3.828e-08	-3.987e-08
-0.068	-2.469e-06	-2.421e-06	-1.886e-06	-2.272e-06	-1.565e-06			-0.068	-3.422e-08	-3.58e-08	-3.765e-08	-3.839e-08	-3.998e-08
-0.069	-2.473e-06	-2.426e-06	-1.889e-06	-2.275e-06	-1.569e-06			-0.069	-3.458e-08	-3.605e-08	-3.779e-08	-3.851e-08	-4.016e-08
-0.07	-2.478e-06	-2.431e-06	-1.893e-06	-2.279e-06	-1.572e-06			-0.07	-3.449e-08	-3.61e-08	-3.789e-08	-3.861e-08	-4.026e-08
-0.071	-2.483e-06	-2.436e-06	-1.896e-06	-2.283e-06	-1.576e-06			-0.071	-3.48e-08	-3.638e-08	-3.807e-08	-3.876e-08	-4.037e-08
-0.072	-2.488e-06	-2.441e-06	-1.9e-06	-2.287e-06	-1.579e-06			-0.072	-3.47e-08	-3.632e-08	-3.817e-08	-3.888e-08	-4.046e-08
-0.073	-2.493e-06	-2.447e-06	-1.903e-06	-2.291e-06	-1.583e-06			-0.073	-3.494e-08	-3.666e-08	-3.837e-08	-3.904e-08	-4.058e-08
-0.074	-2.498e-06	-2.452e-06	-1.906e-06	-2.295e-06	-1.586e-06			-0.074	-3.488e-08	-3.656e-08	-3.849e-08	-3.917e-08	-4.064e-08
-0.075	-2.504e-06	-2.457e-06	-1.91e-06	-2.299e-06	-1.59e-06			-0.075	-3.508e-08	-3.69e-08	-3.868e-08	-3.931e-08	-4.08e-08
-0.076	-2.509e-06	-2.463e-06	-1.914e-06	-2.303e-06	-1.594e-06			-0.076	-3.511e-08	-3.68e-08	-3.884e-08	-3.943e-08	-4.089e-08
-0.077	-2.514e-06	-2.468e-06	-1.917e-06	-2.306e-06	-1.597e-06			-0.077	-3.534e-08	-3.711e-08	-3.901e-08	-3.958e-08	-4.104e-08
-0.078	-2.519e-06	-2.472e-06	-1.92e-06	-2.31e-06	-1.601e-06			-0.078	-3.541e-08	-3.697e-08	-3.914e-08	-3.969e-08	-4.118e-08
-0.079	-2.523e-06	-2.478e-06	-1.923e-06	-2.314e-06	-1.604e-06			-0.079	-3.565e-08	-3.731e-08	-3.928e-08	-3.988e-08	-4.131e-08
-0.08	-2.528e-06	-2.483e-06	-1.927e-06	-2.318e-06	-1.608e-06			-0.08	-3.572e-08	-3.716e-08	-3.938e-08	-3.997e-08	-4.145e-08
-0.081	-2.533e-06	-2.488e-06	-1.93e-06	-2.322e-06	-1.611e-06			-0.081	-3.59e-08	-3.751e-08	-3.95e-08	-4.014e-08	-4.159e-08
-0.082	-2.538e-06	-2.493e-06	-1.934e-06	-2.326e-06	-1.615e-06			-0.082	-3.594e-08	-3.743e-08	-3.962e-08	-4.022e-08	-4.168e-08
-0.083	-2.543e-06	-2.499e-06	-1.938e-06	-2.33e-06	-1.618e-06			-0.083	-3.612e-08	-3.769e-08	-3.974e-08	-4.036e-08	-4.18e-08
-0.084	-2.548e-06	-2.503e-06	-1.941e-06	-2.334e-06	-1.623e-06			-0.084	-3.61e-08	-3.765e-08	-3.987e-08	-4.044e-08	-4.188e-08
-0.085	-2.553e-06	-2.509e-06	-1.944e-06	-2.337e-06	-1.628e-06			-0.085	-3.636e-08	-3.786e-08	-4.005e-08	-4.061e-08	-4.198e-08
-0.086	-2.559e-06	-2.514e-06	-1.948e-06	-2.342e-06	-1.632e-06			-0.086	-3.633e-08	-3.782e-08	-4.02e-08	-4.069e-08	-4.207e-08
-0.087	-2.563e-06	-2.519e-06	-1.951e-06	-2.345e-06	-1.635e-06			-0.087	-3.661e-08	-3.802e-08	-4.04e-08	-4.088e-08	-4.218e-08
-0.088	-2.568e-06	-2.524e-06	-1.954e-06	-2.349e-06	-1.639e-06			-0.088	-3.663e-08	-3.801e-08	-4.054e-08	-4.099e-08	-4.229e-08
-0.089	-2.574e-06	-2.53e-06	-1.958e-06	-2.353e-06	-1.642e-06			-0.089	-3.695e-08	-3.825e-08	-4.074e-08	-4.115e-08	-4.247e-08
-0.09	-2.578e-06	-2.534e-06	-1.961e-06	-2.357e-06	-1.645e-06			-0.09	-3.696e-08	-3.823e-08	-4.082e-08	-4.123e-08	-4.26e-08
-0.091	-2.583e-06	-2.54e-06	-1.965e-06	-2.361e-06	-1.649e-06			-0.091	-3.743e-08	-3.847e-08	-4.101e-08	-4.139e-08	-4.277e-08
-0.092	-2.589e-06	-2.545e-06	-1.968e-06	-2.365e-06	-1.653e-06			-0.092	-3.74e-08	-3.846e-08	-4.106e-08	-4.147e-08	-4.289e-08
-0.093	-2.593e-06	-2.55e-06	-1.971e-06	-2.369e-06	-1.656e-06			-0.093	-3.78e-08	-3.878e-08	-4.123e-08	-4.163e-08	-4.304e-08
-0.094	-2.598e-06	-2.555e-06	-1.975e-06	-2.373e-06	-1.66e-06			-0.094	-3.777e-08	-3.875e-08	-4.13e-08	-4.173e-08	-4.312e-08
-0.095	-2.604e-06	-2.56e-06	-1.978e-06	-2.377e-06	-1.663e-06			-0.095	-3.798e-08	-3.918e-08	-4.149e-08	-4.185e-08	-4.327e-08
-0.096	-2.609e-06	-2.566e-06	-1.982e-06	-2.381e-06	-1.667e-06			-0.096	-3.799e-08	-3.908e-08	-4.154e-08	-4.194e-08	-4.334e-08
-0.097	-2.613e-06	-2.571e-06	-1.986e-06	-2.385e-06	-1.67e-06			-0.097	-3.811e-08	-3.952e-08	-4.178e-08	-4.206e-08	-4.345e-08
-0.098	-2.619e-06	-2.576e-06	-1.99e-06	-2.388e-06	-1.673e-06			-0.098	-3.815e-08	-3.929e-08	-4.183e-08	-4.216e-08	-4.351e-08
-0.099	-2.624e-06	-2.581e-06	-1.993e-06	-2.392e-06	-1.677e-06			-0.099	-3.829e-08	-3.975e-08	-4.209e-08	-4.231e-08	-4.363e-08
-0.1	-2.628e-06	-2.586e-06	-1.996e-06	-2.396e-06	-1.68e-06			-0.1	-3.84e-08	-3.946e-08	-4.218e-08	-4.242e-08	-4.37e-08
-0.101	-2.634e-06	-2.591e-06	-1.999e-06	-2.401e-06	-1.684e-06			-0.101	-3.852e-08	-3.993e-08	-4.237e-08	-4.256e-08	-4.386e-08
-0.102	-2.639e-06	-2.596e-06	-2.003e-06	-2.405e-06	-1.688e-06			-0.102	-3.873e-08	-3.971e-08	-4.245e-08	-4.268e-08	-4.398e-08
-0.103	-2.644e-06	-2.602e-06	-2.007e-06	-2.408e-06	-1.691e-06			-0.103	-3.882e-08	-4.018e-08	-4.26e-08	-4.28e-08	-4.416e-08
-0.104	-2.65e-06	-2.607e-06	-2.01e-06	-2.412e-06	-1.694e-06			-0.104	-3.905e-08	-3.998e-08	-4.264e-08	-4.29e-08	-4.428e-08
-0.105	-2.655e-06	-2.612e-06	-2.013e-06	-2.416e-06	-1.698e-06			-0.105	-3.912e-08	-4.045e-08	-4.278e-08	-4.306e-08	-4.439e-08
-0.106	-2.659e-06	-2.617e-06	-2.017e-06	-2.42e-06	-1.701e-06			-0.106	-3.93e-08	-4.022e-08	-4.285e-08	-4.313e-08	-4.449e-08
-0.107	-2.665e-06	-2.623e-06	-2.02e-06	-2.425e-06	-1.705e-06			-0.107	-3.927e-08	-4.059e-08	-4.299e-08	-4.33e-08	-4.458e-08
-0.108	-2.67e-06	-2.627e-06	-2.024e-06	-2.428e-06	-1.709e-06			-0.108	-3.942e-08	-4.044e-08	-4.314e-08	-4.339e-08	-4.465e-08
-0.109	-2.674e-06	-2.632e-06	-2.027e-06	-2.432e-06	-1.712e-06			-0.109	-3.934e-08	-4.071e-08	-4.33e-08	-4.352e-08	-4.475e-08
-0.11	-2.68e-06	-2.638e-06	-2.031e-06	-2.436e-06	-1.715e-06			-0.11	-3.945e-08	-4.063e-08	-4.342e-08	-4.362e-08	-4.481e-08
-0.111	-2.685e-06	-2.643e-06	-2.034e-06	-2.44e-06	-1.718e-06			-0.111	-3.948e-08	-4.076e-08	-4.361e-08	-4.376e-08	-4.489e-08
-0.112	-2.689e-06	-2.648e-06	-2.038e-06	-2.444e-06	-1.722e-06			-0.112	-3.959e-08	-4.072e-08	-4.37e-08	-4.384e-08	-4.497e-08
-0.113	-2.694e-06	-2.653e-06	-2.041e-06	-2.448e-06	-1.726e-06			-0.113	-3.972e-08	-4.084e-08	-4.389e-08	-4.403e-08	-4.508e-08
-0.114	-2.7e-06	-2.658e-06	-2.045e-06	-2.452e-06	-1.729e-06			-0.114	-3.992e-08	-4.083e-08	-4.397e-08	-4.412e-08	-4.521e-08
-0.115	-2.705e-06	-2.663e-06	-2.049e-06	-2.456e-06	-1.732e-06			-0.115	-4.008e-08	-4.102e-08	-4.419e-08	-4.428e-08	-4.538e-08
-0.116	-2.71e-06	-2.669e-06	-2.053e-06	-2.46e-06	-1.736e-06			-0.116	-4.03e-08	-4.104e-08	-4.422e-08	-4.437e-08	-4.552e-08
-0.117	-2.715e-06	-2.674e-06	-2.057e-06	-2.463e-06	-1.739e-06			-0.117	-4.054e-08	-4.124e-08	-4.442e-08	-4.448e-08	-4.568e-08
-0.118	-2.72e-06	-2.679e-06	-2.061e-06	-2.468e-06	-1.743e-06			-0.118	-4.065e-08	-4.129e-08	-4.443e-08	-4.456e-08	-4.577e-08
-0.119	-2.725e-06	-2.684e-06	-2.064e-06	-2.471e-06	-1.746e-06			-0.119	-4.082e-08	-4.15e-08	-4.461e-08	-4.466e-08	-4.586e-08
-0.12	-2.73e-06	-2.689e-06	-2.068e-06	-2.476e-06	-1.75e-06			-0.12	-4.096e-08	-4.146e-08	-4.464e-08	-4.477e-08	-4.592e-08
-0.121	-2.734e-06	-2.694e-06	-2.07e-06	-2.48e-06	-1.753e-06			-0.121	-4.097e-08	-4.176e-08	-4.487e-08	-4.487e-08	-4.603e-08
-0.122	-2.74e-06	-2.699e-06	-2.074e-06	-2.483e-06	-1.757e-06			-0.122	-4.121e-08	-4.166e-08	-4.496e-08	-4.502e-08	-4.609e-08
-0.123	-2.745e-06	-2.705e-06	-2.078e-06	-2.487e-06	-1.76e-06			-0.123	-4.11e-08	-4.201e-08	-4.522e-08	-4.512e-08	-4.621e-08
-0.124	-2.749e-06	-2.71e-06	-2.081e-06	-2.491e-06	-1.764e-06			-0.124	-4.139e-08	-4.185e-08	-4.528e-08	-4.525e-08	-4.629e-08
-0.125	-2.754e-06	-2.715e-06	-2.085e-06	-2.495e-06	-1.767e-06			-0.125	-4.134e-08	-4.221e-08	-4.547e-08	-4.535e-08	-4.64e-08
-0.126	-2.761e-06	-2.72e-06	-2.089e-06	-2.499e-06	-1.771e-06			-0.126	-4.166e-08	-4.206e-08	-4.552e-08	-4.547e-08	-4.65e-08
-0.127	-2.764e-06	-2.725e-06	-2.092e-06	-2.503e-06	-1.775e-06			-0.127	-4.16e-08	-4.245e-08	-4.564e-08	-4.556e-08	-4.667e-08
-0.128	-2.77e-06	-2.73e-06	-2.096e-06	-2.507e-06	-1.778e-06			-0.128	-4.208e-08	-4.234e-08	-4.573e-08	-4.57e-08	-4.68e-08
-0.129	-2.776e-06	-2.735e-06	-2.099e-06	-2.511e-06	-1.782e-06			-0.129	-4.193e-08	-4.273e-08	-4.586e-08	-4.577e-08	-4.698e-08
-0.13	-2.78e-06	-2.74e-06	-2.103e-06	-2.515e-06	-1.785e-06			-0.13	-4.247e-08	-4.269e-08	-4.595e-08	-4.587e-08	-4.71e-08
-0.131	-2.785e-06	-2.746e-06	-2.107e-06	-2.519e-06	-1.788e-06			-0.131	-4.222e-08	-4.308e-08	-4.611e-08	-4.596e-08	-4.718e-08
-0.132	-2.791e-06	-2.75e-06	-2.11e-06	-2.523e-06	-1.791e-06			-0.132	-4.26e-08	-4.301e-08	-4.618e-08	-4.604e-08	-4.726e-08
-0.133	-2.796e-06	-2.756e-06	-2.115e-06	-2.527e-06	-1.795e-06			-0.133	-4.228e-08	-4.328e-08	-4.63e-08	-4.618e-08	-4.731e-08
-0.134	-2.8e-06	-2.762e-06	-2.117e-06	-2.531e-06	-1.799e-06			-0.134	-4.262e-08	-4.327e-08	-4.642e-08	-4.63e-08	-4.738e-08
-0.135	-2.805e-06	-2.765e-06	-2.12e-06	-2.535e-06	-1.803e-06			-0.135	-4.231e-08	-4.333e-08	-4.654e-08	-4.644e-08	-4.744e-08
-0.136	-2.811e-06	-2.771e-06	-2.124e-06	-2.538e-06	-1.806e-06			-0.136	-4.266e-08	-4.344e-08	-4.67e-08	-4.66e-08	-4.753e-08
-0.137	-2.815e-06	-2.777e-06	-2.128e-06	-2.543e-06	-1.81e-06			-0.137	-4.247e-08	-4.335e-08	-4.684e-08	-4.671e-08	-4.762e-08
-0.138	-2.82e-06	-2.78e-06	-2.131e-06	-2.547e-06	-1.813e-06			-0.138	-4.283e-08	-4.352e-08	-4.695e-08	-4.68e-08	-4.772e-08
-0.139	-2.825e-06	-2.786e-06	-2.135e-06	-2.551e-06	-1.817e-06			-0.139	-4.271e-08	-4.343e-08	-4.705e-08	-4.692e-08	-4.782e-08
-0.14	-2.83e-06	-2.792e-06	-2.14e-06	-2.555e-06	-1.821e-06			-0.14	-4.305e-08	-4.363e-08	-4.713e-08	-4.702e-08	-4.796e-08
-0.141	-2.835e-06	-2.797e-06	-2.144e-06	-2.559e-06	-1.824e-06			-0.141	-4.295e-08	-4.359e-08	-4.721e-08	-4.714e-08	-4.804e-08
-0.142	-2.841e-06	-2.802e-06	-2.148e-06	-2.562e-06	-1.827e-06			-0.142	-4.33e-08	-4.388e-08	-4.73e-08	-4.729e-08	-4.816e-08
-0.143	-2.845e-06	-2.808e-06	-2.15e-06	-2.566e-06	-1.83e-06			-0.143	-4.323e-08	-4.377e-08	-4.745e-08	-4.735e-08	-4.824e-08
-0.144	-2.851e-06	-2.812e-06	-2.153e-06	-2.571e-06	-1.834e-06			-0.144	-4.35e-08	-4.406e-08	-4.756e-08	-4.748e-08	-4.831e-08
-0.145	-2.855e-06	-2.817e-06	-2.157e-06	-2.575e-06	-1.838e-06			-0.145	-4.342e-08	-4.394e-08	-4.777e-08	-4.753e-08	-4.837e-08
-0.146	-2.86e-06	-2.822e-06	-2.16e-06	-2.579e-06	-1.841e-06			-0.146	-4.365e-08	-4.411e-08	-4.786e-08	-4.764e-08	-4.843e-08
-0.147	-2.865e-06	-2.827e-06	-2.164e-06	-2.583e-06	-1.845e-06			-0.147	-4.348e-08	-4.405e-08	-4.801e-08	-4.772e-08	-4.851e-08
-0.148	-2.87e-06	-2.831e-06	-2.168e-06	-2.586e-06	-1.848e-06			-0.148	-4.384e-08	-4.416e-08	-4.812e-08	-4.788e-08	-4.861e-08
-0.149	-2.875e-06	-2.837e-06	-2.171e-06	-2.59e-06	-1.851e-06			-0.149	-4.362e-08	-4.415e-08	-4.825e-08	-4.796e-08	-4.871e-08
-0.15	-2.881e-06	-2.843e-06	-2.175e-06	-2.595e-06	-1.855e-06			-0.15	-4.41e-08	-4.426e-08	-4.831e-08	-4.815e-08	-4.885e-08
-0.151	-2.885e-06	-2.848e-06	-2.178e-06	-2.599e-06	-1.858e-06			-0.151	-4.398e-08	-4.431e-08	-4.848e-08	-4.82e-08	-4.895e-08
-0.152	-2.89e-06	-2.853e-06	-2.182e-06	-2.603e-06	-1.862e-06			-0.152	-4.453e-08	-4.441e-08	-4.856e-08	-4.832e-08	-4.91e-08
-0.153	-2.896e-06	-2.859e-06	-2.185e-06	-2.608e-06	-1.865e-06			-0.153	-4.438e-08	-4.453e-08	-4.864e-08	-4.836e-08	-4.921e-08
-0.154	-2.901e-06	-2.863e-06	-2.188e-06	-2.612e-06	-1.869e-06			-0.154	-4.503e-08	-4.469e-08	-4.881e-08	-4.848e-08	-4.93e-08
-0.155	-2.906e-06	-2.868e-06	-2.192e-06	-2.615e-06	-1.872e-06			-0.155	-4.463e-08	-4.484e-08	-4.882e-08	-4.853e-08	-4.94e-08
-0.156	-2.911e-06	-2.873e-06	-2.195e-06	-2.619e-06	-1.876e-06			-0.156	-4.528e-08	-4.505e-08	-4.898e-08	-4.866e-08	-4.949e-08
-0.157	-2.916e-06	-2.878e-06	-2.199e-06	-2.623e-06	-1.88e-06			-0.157	-4.483e-08	-4.516e-08	-4.905e-08	-4.871e-08	-4.954e-08
-0.158	-2.921e-06	-2.883e-06	-2.202e-06	-2.627e-06	-1.884e-06			-0.158	-4.534e-08	-4.534e-08	-4.923e-08	-4.882e-08	-4.965e-08
-0.159	-2.926e-06	-2.888e-06	-2.206e-06	-2.631e-06	-1.887e-06			-0.159	-4.495e-08	-4.531e-08	-4.934e-08	-4.892e-08	-4.969e-08
-0.16	-2.931e-06	-2.893e-06	-2.21e-06	-2.635e-06	-1.891e-06			-0.16	-4.53e-08	-4.555e-08	-4.958e-08	-4.904e-08	-4.981e-08
-0.161	-2.935e-06	-2.899e-06	-2.213e-06	-2.639e-06	-1.894e-06			-0.161	-4.499e-08	-4.534e-08	-4.958e-08	-4.915e-08	-4.988e-08
-0.162	-2.941e-06	-2.904e-06	-2.217e-06	-2.643e-06	-1.897e-06			-0.162	-4.538e-08	-4.573e-08	-4.98e-08	-4.93e-08	-5.001e-08
-0.163	-2.946e-06	-2.909e-06	-2.221e-06	-2.647e-06	-1.901e-06			-0.163	-4.518e-08	-4.542e-08	-4.975e-08	-4.939e-08	-5.011e-08
-0.164	-2.95e-06	-2.915e-06	-2.224e-06	-2.651e-06	-1.905e-06			-0.164	-4.559e-08	-4.586e-08	-4.986e-08	-4.953e-08	-5.026e-08
-0.165	-2.955e-06	-2.919e-06	-2.228e-06	-2.655e-06	-1.908e-06			-0.165	-4.553e-08	-4.562e-08	-4.989e-08	-4.96e-08	-5.033e-08
-0.166	-2.961e-06	-2.924e-06	-2.232e-06	-2.659e-06	-1.912e-06			-0.166	-4.59e-08	-4.61e-08	-5.001e-08	-4.97e-08	-5.047e-08
-0.167	-2.965e-06	-2.929e-06	-2.235e-06	-2.662e-06	-1.916e-06			-0.167	-4.583e-08	-4.585e-08	-5.007e-08	-4.974e-08	-5.049e-08
-0.168	-2.971e-06	-2.934e-06	-2.239e-06	-2.666e-06	-1.919e-06			-0.168	-4.598e-08	-4.638e-08	-5.028e-08	-4.987e-08	-5.056e-08
-0.169	-2.976e-06	-2.939e-06	-2.243e-06	-2.67e-06	-1.922e-06			-0.169	-4.59e-08	-4.605e-08	-5.034e-08	-4.993e-08	-5.058e-08
-0.17	-2.98e-06	-2.945e-06	-2.246e-06	-2.674e-06	-1.925e-06			-0.17	-4.595e-08	-4.66e-08	-5.049e-08	-5.011e-08	-5.064e-08
-0.171	-2.986e-06	-2.95e-06	-2.25e-06	-2.678e-06	-1.929e-06			-0.171	-4.59e-08	-4.619e-08	-5.061e-08	-5.018e-08	-5.069e-08
-0.172	-2.991e-06	-2.954e-06	-2.254e-06	-2.682e-06	-1.933e-06			-0.172	-4.598e-08	-4.653e-08	-5.072e-08	-5.032e-08	-5.077e-08
-0.173	-2.996e-06	-2.96e-06	-2.258e-06	-2.687e-06	-1.936e-06			-0.173	-4.59e-08	-4.619e-08	-5.082e-08	-5.04e-08	-5.084e-08
-0.174	-3.001e-06	-2.966e-06	-2.262e-06	-2.69e-06	-1.94e-06			-0.174	-4.616e-08	-4.644e-08	-5.1e-08	-5.055e-08	-5.094e-08
-0.175	-3.007e-06	-2.97e-06	-2.265e-06	-2.694e-06	-1.943e-06			-0.175	-4.604e-08	-4.622e-08	-5.104e-08	-5.058e-08	-5.103e-08
-0.176	-3.011e-06	-2.975e-06	-2.269e-06	-2.698e-06	-1.946e-06			-0.176	-4.645e-08	-4.647e-08	-5.119e-08	-5.078e-08	-5.115e-08
-0.177	-3.016e-06	-2.98e-06	-2.272e-06	-2.702e-06	-1.95e-06			-0.177	-4.64e-08	-4.634e-08	-5.123e-08	-5.081e-08	-5.124e-08
-0.178	-3.021e-06	-2.985e-06	-2.276e-06	-2.707e-06	-1.954e-06			-0.178	-4.684e-08	-4.665e-08	-5.134e-08	-5.098e-08	-5.135e-08
-0.179	-3.026e-06	-2.99e-06	-2.28e-06	-2.711e-06	-1.958e-06			-0.179	-4.679e-08	-4.659e-08	-5.138e-08	-5.1e-08	-5.142e-08
-0.18	-3.031e-06	-2.996e-06	-2.284e-06	-2.715e-06	-1.961e-06			-0.18	-4.728e-08	-4.689e-08	-5.16e-08	-5.11e-08	-5.151e-08
-0.181	-3.036e-06	-3e-06	-2.288e-06	-2.718e-06	-1.964e-06			-0.181	-4.701e-08	-4.686e-08	-5.161e-08	-5.11e-08	-5.156e-08
-0.182	-3.041e-06	-3.006e-06	-2.291e-06	-2.722e-06	-1.967e-06			-0.182	-4.75e-08	-4.715e-08	-5.191e-08	-5.124e-08	-5.165e-08
-0.183	-3.046e-06	-3.011e-06	-2.295e-06	-2.726e-06	-1.971e-06			-0.183	-4.72e-08	-4.703e-08	-5.19e-08	-5.131e-08	-5.169e-08
-0.184	-3.051e-06	-3.015e-06	-2.299e-06	-2.731e-06	-1.975e-06			-0.184	-4.752e-08	-4.736e-08	-5.209e-08	-5.143e-08	-5.182e-08
-0.185	-3.056e-06	-3.021e-06	-2.303e-06	-2.735e-06	-1.979e-06			-0.185	-4.738e-08	-4.713e-08	-5.208e-08	-5.156e-08	-5.187e-08
-0.186	-3.061e-06	-3.026e-06	-2.307e-06	-2.739e-06	-1.982e-06			-0.186	-4.757e-08	-4.751e-08	-5.225e-08	-5.163e-08	-5.202e-08
-0.187	-3.066e-06	-3.03e-06	-2.311e-06	-2.743e-06	-1.985e-06			-0.187	-4.755e-08	-4.719e-08	-5.22e-08	-5.172e-08	-5.21e-08
-0.188	-3.071e-06	-3.036e-06	-2.314e-06	-2.747e-06	-1.989e-06			-0.188	-4.774e-08	-4.772e-08	-5.249e-08	-5.181e-08	-5.221e-08
-0.189	-3.076e-06	-3.041e-06	-2.318e-06	-2.751e-06	-1.992e-06			-0.189	-4.779e-08	-4.731e-08	-5.244e-08	-5.187e-08	-5.227e-08
-0.19	-3.081e-06	-3.046e-06	-2.322e-06	-2.755e-06	-1.996e-06			-0.19	-4.8e-08	-4.794e-08	-5.266e-08	-5.199e-08	-5.239e-08
-0.191	-3.086e-06	-3.051e-06	-2.325e-06	-2.759e-06	-2e-06			-0.191	-4.817e-08	-4.759e-08	-5.27e-08	-5.207e-08	-5.24e-08
-0.192	-3.091e-06	-3.056e-06	-2.33e-06	-2.763e-06	-2.003e-06			-0.192	-4.819e-08	-4.823e-08	-5.282e-08	-5.215e-08	-5.252e-08
-0.193	-3.096e-06	-3.061e-06	-2.334e-06	-2.767e-06	-2.008e-06			-0.193	-4.842e-08	-4.791e-08	-5.288e-08	-5.223e-08	-5.253e-08
-0.194	-3.1e-06	-3.066e-06	-2.337e-06	-2.771e-06	-2.011e-06			-0.194	-4.818e-08	-4.856e-08	-5.31e-08	-5.231e-08	-5.262e-08
-0.195	-3.106e-06	-3.071e-06	-2.341e-06	-2.775e-06	-2.015e-06			-0.195	-4.837e-08	-4.808e-08	-5.312e-08	-5.236e-08	-5.266e-08
-0.196	-3.111e-06	-3.075e-06	-2.345e-06	-2.779e-06	-2.018e-06			-0.196	-4.81e-08	-4.863e-08	-5.329e-08	-5.254e-08	-5.276e-08
-0.197	-3.116e-06	-3.081e-06	-2.348e-06	-2.783e-06	-2.021e-06			-0.197	-4.831e-08	-4.813e-08	-5.333e-08	-5.263e-08	-5.282e-08
-0.198	-3.121e-06	-3.086e-06	-2.352e-06	-2.788e-06	-2.025e-06			-0.198	-4.811e-08	-4.846e-08	-5.335e-08	-5.277e-08	-5.294e-08
-0.199	-3.126e-06	-3.091e-06	-2.356e-06	-2.791e-06	-2.029e-06			-0.199	-4.833e-08	-4.815e-08	-5.338e-08	-5.287e-08	-5.3e-08
-0.2	-3.13e-06	-3.097e-06	-2.36e-06	-2.795e-06	-2.032e-06			-0.2	-4.827e-08	-4.835e-08	-5.344e-08	-5.296e-08	-5.309e-08
-0.201	-3.136e-06	-3.102e-06	-2.365e-06	-2.799e-06	-2.036e-06			-0.201	-4.848e-08	-4.821e-08	-5.35e-08	-5.299e-08	-5.315e-08
-0.202	-3.141e-06	-3.106e-06	-2.368e-06	-2.803e-06	-2.038e-06			-0.202	-4.851e-08	-4.846e-08	-5.367e-08	-5.311e-08	-5.319e-08
-0.203	-3.146e-06	-3.111e-06	-2.372e-06	-2.808e-06	-2.042e-06			-0.203	-4.872e-08	-4.835e-08	-5.379e-08	-5.315e-08	-5.322e-08
-0.204	-3.15e-06	-3.117e-06	-2.376e-06	-2.812e-06	-2.046e-06			-0.204	-4.874e-08	-4.869e-08	-5.396e-08	-5.328e-08	-5.328e-08
-0.205	-3.157e-06	-3.12e-06	-2.38e-06	-2.817e-06	-2.051e-06			-0.205	-4.893e-08	-4.862e-08	-5.406e-08	-5.336e-08	-5.331e-08
-0.206	-3.161e-06	-3.126e-06	-2.385e-06	-2.821e-06	-2.054e-06			-0.206	-4.897e-08	-4.887e-08	-5.426e-08	-5.344e-08	-5.337e-08
-0.207	-3.166e-06	-3.132e-06	-2.389e-06	-2.824e-06	-2.057e-06			-0.207	-4.906e-08	-4.881e-08	-5.426e-08	-5.356e-08	-5.343e-08
-0.208	-3.171e-06	-3.136e-06	-2.393e-06	-2.828e-06	-2.06e-06			-0.208	-4.912e-08	-4.898e-08	-5.452e-08	-5.362e-08	-5.351e-08
-0.209	-3.176e-06	-3.141e-06	-2.398e-06	-2.832e-06	-2.064e-06			-0.209	-4.926e-08	-4.884e-08	-5.448e-08	-5.372e-08	-5.36e-08
-0.21	-3.18e-06	-3.148e-06	-2.401e-06	-2.836e-06	-2.067e-06			-0.21	-4.922e-08	-4.907e-08	-5.462e-08	-5.379e-08	-5.373e-08
-0.211	-3.187e-06	-3.152e-06	-2.405e-06	-2.841e-06	-2.071e-06			-0.211	-4.953e-08	-4.88e-08	-5.459e-08	-5.392e-08	-5.38e-08
-0.212	-3.191e-06	-3.157e-06	-2.409e-06	-2.845e-06	-2.075e-06			-0.212	-4.936e-08	-4.91e-08	-5.469e-08	-5.396e-08	-5.394e-08
-0.213	-3.196e-06	-3.163e-06	-2.413e-06	-2.849e-06	-2.079e-06			-0.213	-4.978e-08	-4.884e-08	-5.467e-08	-5.407e-08	-5.398e-08
-0.214	-3.201e-06	-3.167e-06	-2.417e-06	-2.853e-06	-2.082e-06			-0.214	-4.959e-08	-4.928e-08	-5.488e-08	-5.408e-08	-5.405e-08
-0.215	-3.207e-06	-3.171e-06	-2.421e-06	-2.856e-06	-2.086e-06			-0.215	-5.002e-08	-4.906e-08	-5.489e-08	-5.418e-08	-5.41e-08
-0.216	-3.211e-06	-3.177e-06	-2.427e-06	-2.861e-06	-2.09e-06			-0.216	-4.985e-08	-4.965e-08	-5.514e-08	-5.422e-08	-5.417e-08
-0.217	-3.216e-06	-3.182e-06	-2.431e-06	-2.865e-06	-2.093e-06			-0.217	-5.038e-08	-4.941e-08	-5.524e-08	-5.433e-08	-5.42e-08
-0.218	-3.221e-06	-3.186e-06	-2.433e-06	-2.869e-06	-2.096e-06			-0.218	-4.999e-08	-5e-08	-5.538e-08	-5.435e-08	-5.433e-08
-0.219	-3.226e-06	-3.192e-06	-2.437e-06	-2.873e-06	-2.1e-06			-0.219	-5.06e-08	-4.972e-08	-5.55e-08	-5.446e-08	-5.433e-08
-0.22	-3.231e-06	-3.197e-06	-2.442e-06	-2.877e-06	-2.103e-06			-0.22	-4.999e-08	-5.02e-08	-5.559e-08	-5.452e-08	-5.448e-08
-0.221	-3.236e-06	-3.202e-06	-2.446e-06	-2.881e-06	-2.107e-06			-0.221	-5.052e-08	-4.99e-08	-5.563e-08	-5.462e-08	-5.456e-08
-0.222	-3.241e-06	-3.208e-06	-2.449e-06	-2.885e-06	-2.111e-06			-0.222	-4.999e-08	-5.026e-08	-5.57e-08	-5.473e-08	-5.467e-08
-0.223	-3.247e-06	-3.212e-06	-2.452e-06	-2.889e-06	-2.114e-06			-0.223	-5.049e-08	-4.998e-08	-5.578e-08	-5.483e-08	-5.481e-08
-0.224	-3.251e-06	-3.217e-06	-2.456e-06	-2.893e-06	-2.118e-06			-0.224	-5.007e-08	-5.012e-08	-5.578e-08	-5.49e-08	-5.486e-08
-0.225	-3.256e-06	-3.222e-06	-2.46e-06	-2.898e-06	-2.122e-06			-0.225	-5.06e-08	-5e-08	-5.585e-08	-5.501e-08	-5.49e-08
-0.226	-3.261e-06	-3.227e-06	-2.464e-06	-2.902e-06	-2.125e-06			-0.226	-5.022e-08	-4.999e-08	-5.588e-08	-5.507e-08	-5.493e-08
-0.227	-3.266e-06	-3.232e-06	-2.469e-06	-2.906e-06	-2.129e-06			-0.227	-5.069e-08	-5.008e-08	-5.602e-08	-5.516e-08	-5.495e-08
-0.228	-3.27e-06	-3.238e-06	-2.472e-06	-2.91e-06	-2.132e-06			-0.228	-5.037e-08	-5.015e-08	-5.611e-08	-5.523e-08	-5.497e-08
-0.229	-3.277e-06	-3.242e-06	-2.475e-06	-2.914e-06	-2.135e-06			-0.229	-5.076e-08	-5.029e-08	-5.627e-08	-5.531e-08	-5.505e-08
-0.23	-3.281e-06	-3.248e-06	-2.479e-06	-2.918e-06	-2.139e-06			-0.23	-5.049e-08	-5.051e-08	-5.638e-08	-5.537e-08	-5.507e-08
-0.231	-3.286e-06	-3.253e-06	-2.483e-06	-2.922e-06	-2.143e-06			-0.231	-5.089e-08	-5.061e-08	-5.648e-08	-5.549e-08	-5.517e-08
-0.232	-3.291e-06	-3.257e-06	-2.487e-06	-2.926e-06	-2.147e-06			-0.232	-5.06e-08	-5.052e-08	-5.659e-08	-5.553e-08	-5.521e-08
-0.233	-3.296e-06	-3.262e-06	-2.491e-06	-2.93e-06	-2.15e-06			-0.233	-5.091e-08	-5.068e-08	-5.664e-08	-5.569e-08	-5.527e-08
-0.234	-3.3e-06	-3.267e-06	-2.495e-06	-2.934e-06	-2.153e-06			-0.234	-5.066e-08	-5.041e-08	-5.677e-08	-5.572e-08	-5.533e-08
-0.235	-3.306e-06	-3.272e-06	-2.499e-06	-2.938e-06	-2.157e-06			-0.235	-5.094e-08	-5.056e-08	-5.677e-08	-5.586e-08	-5.54e-08
-0.236	-3.311e-06	-3.276e-06	-2.504e-06	-2.942e-06	-2.161e-06			-0.236	-5.075e-08	-5.039e-08	-5.686e-08	-5.589e-08	-5.547e-08
-0.237	-3.315e-06	-3.282e-06	-2.508e-06	-2.946e-06	-2.164e-06			-0.237	-5.126e-08	-5.045e-08	-5.69e-08	-5.6e-08	-5.553e-08
-0.238	-3.32e-06	-3.287e-06	-2.511e-06	-2.95e-06	-2.168e-06			-0.238	-5.093e-08	-5.042e-08	-5.698e-08	-5.6e-08	-5.556e-08
-0.239	-3.326e-06	-3.291e-06	-2.515e-06	-2.954e-06	-2.171e-06			-0.239	-5.158e-08	-5.046e-08	-5.708e-08	-5.615e-08	-5.559e-08
-0.24	-3.33e-06	-3.298e-06	-2.519e-06	-2.958e-06	-2.174e-06			-0.24	-5.121e-08	-5.055e-08	-5.728e-08	-5.615e-08	-5.561e-08
-0.241	-3.335e-06	-3.302e-06	-2.523e-06	-2.962e-06	-2.178e-06			-0.241	-5.179e-08	-5.07e-08	-5.74e-08	-5.628e-08	-5.566e-08
-0.242	-3.341e-06	-3.306e-06	-2.526e-06	-2.966e-06	-2.182e-06			-0.242	-5.14e-08	-5.089e-08	-5.754e-08	-5.629e-08	-5.573e-08
-0.243	-3.346e-06	-3.312e-06	-2.53e-06	-2.971e-06	-2.187e-06			-0.243	-5.205e-08	-5.101e-08	-5.771e-08	-5.637e-08	-5.581e-08
-0.244	-3.351e-06	-3.317e-06	-2.534e-06	-2.975e-06	-2.19e-06			-0.244	-5.153e-08	-5.123e-08	-5.763e-08	-5.637e-08	-5.59e-08
-0.245	-3.356e-06	-3.321e-06	-2.539e-06	-2.979e-06	-2.193e-06			-0.245	-5.236e-08	-5.124e-08	-5.777e-08	-5.648e-08	-5.598e-08
-0.246	-3.361e-06	-3.327e-06	-2.543e-06	-2.983e-06	-2.196e-06			-0.246	-5.169e-08	-5.129e-08	-5.77e-08	-5.65e-08	-5.609e-08
-0.247	-3.365e-06	-3.332e-06	-2.547e-06	-2.986e-06	-2.2e-06			-0.247	-5.24e-08	-5.134e-08	-5.783e-08	-5.66e-08	-5.617e-08
-0.248	-3.371e-06	-3.336e-06	-2.551e-06	-2.991e-06	-2.203e-06			-0.248	-5.186e-08	-5.128e-08	-5.784e-08	-5.666e-08	-5.622e-08
-0.249	-3.375e-06	-3.342e-06	-2.554e-06	-2.995e-06	-2.207e-06			-0.249	-5.235e-08	-5.146e-08	-5.801e-08	-5.671e-08	-5.632e-08
-0.25	-3.38e-06	-3.347e-06	-2.558e-06	-2.999e-06	-2.211e-06			-0.25	-5.199e-08	-5.133e-08	-5.797e-08	-5.677e-08	-5.634e-08
-0.251	-3.386e-06	-3.351e-06	-2.563e-06	-3.003e-06	-2.215e-06			-0.251	-5.251e-08	-5.168e-08	-5.815e-08	-5.689e-08	-5.641e-08
-0.252	-3.391e-06	-3.356e-06	-2.567e-06	-3.008e-06	-2.218e-06			-0.252	-5.213e-08	-5.144e-08	-5.811e-08	-5.694e-08	-5.643e-08
-0.253	-3.395e-06	-3.362e-06	-2.571e-06	-3.012e-06	-2.221e-06			-0.253	-5.261e-08	-5.192e-08	-5.838e-08	-5.705e-08	-5.648e-08
-0.254	-3.401e-06	-3.366e-06	-2.575e-06	-3.016e-06	-2.225e-06			-0.254	-5.234e-08	-5.166e-08	-5.843e-08	-5.711e-08	-5.649e-08
-0.255	-3.405e-06	-3.371e-06	-2.578e-06	-3.02e-06	-2.228e-06			-0.255	-5.251e-08	-5.22e-08	-5.861e-08	-5.719e-08	-5.662e-08
-0.256	-3.411e-06	-3.377e-06	-2.582e-06	-3.024e-06	-2.232e-06			-0.256	-5.239e-08	-5.191e-08	-5.865e-08	-5.723e-08	-5.664e-08
-0.257	-3.416e-06	-3.382e-06	-2.586e-06	-3.028e-06	-2.235e-06			-0.257	-5.242e-08	-5.245e-08	-5.879e-08	-5.73e-08	-5.68e-08
-0.258	-3.421e-06	-3.386e-06	-2.59e-06	-3.032e-06	-2.239e-06			-0.258	-5.236e-08	-5.186e-08	-5.869e-08	-5.73e-08	-5.683e-08
-0.259	-3.426e-06	-3.393e-06	-2.595e-06	-3.037e-06	-2.243e-06			-0.259	-5.241e-08	-5.241e-08	-5.876e-08	-5.744e-08	-5.69e-08
-0.26	-3.431e-06	-3.397e-06	-2.599e-06	-3.041e-06	-2.247e-06			-0.26	-5.235e-08	-5.165e-08	-5.875e-08	-5.746e-08	-5.688e-08
-0.261	-3.435e-06	-3.402e-06	-2.603e-06	-3.045e-06	-2.25e-06			-0.261	-5.245e-08	-5.21e-08	-5.88e-08	-5.76e-08	-5.694e-08
-0.262	-3.44e-06	-3.407e-06	-2.607e-06	-3.049e-06	-2.254e-06			-0.262	-5.242e-08	-5.157e-08	-5.889e-08	-5.767e-08	-5.692e-08
-0.263	-3.445e-06	-3.411e-06	-2.611e-06	-3.053e-06	-2.257e-06			-0.263	-5.263e-08	-5.198e-08	-5.905e-08	-5.773e-08	-5.696e-08
-0.264	-3.45e-06	-3.416e-06	-2.616e-06	-3.058e-06	-2.261e-06			-0.264	-5.251e-08	-5.175e-08	-5.907e-08	-5.775e-08	-5.696e-08
-0.265	-3.455e-06	-3.422e-06	-2.62e-06	-3.062e-06	-2.265e-06			-0.265	-5.291e-08	-5.221e-08	-5.925e-08	-5.785e-08	-5.7e-08
-0.266	-3.461e-06	-3.426e-06	-2.624e-06	-3.066e-06	-2.268e-06			-0.266	-5.272e-08	-5.201e-08	-5.93e-08	-5.784e-08	-5.702e-08
-0.267	-3.464e-06	-3.431e-06	-2.629e-06	-3.07e-06	-2.272e-06			-0.267	-5.314e-08	-5.246e-08	-5.948e-08	-5.798e-08	-5.711e-08
-0.268	-3.47e-06	-3.437e-06	-2.633e-06	-3.075e-06	-2.275e-06			-0.268	-5.299e-08	-5.218e-08	-5.961e-08	-5.803e-08	-5.714e-08
-0.269	-3.475e-06	-3.441e-06	-2.636e-06	-3.081e-06	-2.279e-06			-0.269	-5.332e-08	-5.247e-08	-5.975e-08	-5.811e-08	-5.728e-08
-0.27	-3.481e-06	-3.446e-06	-2.64e-06	-3.086e-06	-2.283e-06			-0.27	-5.31e-08	-5.22e-08	-5.969e-08	-5.817e-08	-5.737e-08
-0.271	-3.485e-06	-3.452e-06	-2.644e-06	-3.091e-06	-2.286e-06			-0.271	-5.35e-08	-5.238e-08	-5.99e-08	-5.819e-08	-5.744e-08
-0.272	-3.492e-06	-3.456e-06	-2.648e-06	-3.094e-06	-2.29e-06			-0.272	-5.317e-08	-5.212e-08	-5.971e-08	-5.818e-08	-5.749e-08
-0.273	-3.495e-06	-3.462e-06	-2.652e-06	-3.097e-06	-2.293e-06			-0.273	-5.354e-08	-5.237e-08	-5.988e-08	-5.821e-08	-5.752e-08
-0.274	-3.5e-06	-3.467e-06	-2.656e-06	-3.101e-06	-2.297e-06			-0.274	-5.343e-08	-5.207e-08	-5.984e-08	-5.824e-08	-5.75e-08
-0.275	-3.505e-06	-3.471e-06	-2.661e-06	-3.106e-06	-2.3e-06			-0.275	-5.361e-08	-5.246e-08	-5.997e-08	-5.83e-08	-5.759e-08
-0.276	-3.51e-06	-3.476e-06	-2.664e-06	-3.111e-06	-2.304e-06			-0.276	-5.368e-08	-5.219e-08	-6.003e-08	-5.845e-08	-5.758e-08
-0.277	-3.514e-06	-3.483e-06	-2.669e-06	-3.115e-06	-2.307e-06			-0.277	-5.378e-08	-5.278e-08	-6.035e-08	-5.849e-08	-5.767e-08
-0.278	-3.521e-06	-3.486e-06	-2.673e-06	-3.119e-06	-2.311e-06			-0.278	-5.384e-08	-5.254e-08	-6.026e-08	-5.855e-08	-5.769e-08
-0.279	-3.525e-06	-3.491e-06	-2.677e-06	-3.123e-06	-2.315e-06			-0.279	-5.389e-08	-5.331e-08	-6.059e-08	-5.859e-08	-5.775e-08
-0.28	-3.53e-06	-3.497e-06	-2.682e-06	-3.127e-06	-2.319e-06			-0.28	-5.406e-08	-5.286e-08	-6.052e-08	-5.863e-08	-5.783e-08
-0.281	-3.535e-06	-3.501e-06	-2.686e-06	-3.13e-06	-2.322e-06			-0.281	-5.392e-08	-5.357e-08	-6.064e-08	-5.867e-08	-5.797e-08
-0.282	-3.541e-06	-3.506e-06	-2.69e-06	-3.134e-06	-2.326e-06			-0.282	-5.427e-08	-5.291e-08	-6.065e-08	-5.873e-08	-5.798e-08
-0.283	-3.545e-06	-3.512e-06	-2.694e-06	-3.138e-06	-2.329e-06			-0.283	-5.388e-08	-5.351e-08	-6.069e-08	-5.876e-08	-5.82e-08
-0.284	-3.551e-06	-3.516e-06	-2.698e-06	-3.142e-06	-2.333e-06			-0.284	-5.419e-08	-5.282e-08	-6.063e-08	-5.88e-08	-5.82e-08
-0.285	-3.555e-06	-3.521e-06	-2.703e-06	-3.146e-06	-2.336e-06			-0.285	-5.377e-08	-5.342e-08	-6.074e-08	-5.887e-08	-5.826e-08
-0.286	-3.561e-06	-3.527e-06	-2.708e-06	-3.15e-06	-2.34e-06			-0.286	-5.406e-08	-5.279e-08	-6.074e-08	-5.89e-08	-5.826e-08
-0.287	-3.565e-06	-3.532e-06	-2.712e-06	-3.153e-06	-2.343e-06			-0.287	-5.376e-08	-5.336e-08	-6.081e-08	-5.901e-08	-5.824e-08
-0.288	-3.57e-06	-3.536e-06	-2.716e-06	-3.158e-06	-2.347e-06			-0.288	-5.412e-08	-5.287e-08	-6.096e-08	-5.909e-08	-5.818e-08
-0.289	-3.575e-06	-3.542e-06	-2.72e-06	-3.162e-06	-2.351e-06			-0.289	-5.395e-08	-5.332e-08	-6.099e-08	-5.917e-08	-5.823e-08
-0.29	-3.581e-06	-3.546e-06	-2.724e-06	-3.166e-06	-2.355e-06			-0.29	-5.425e-08	-5.305e-08	-6.115e-08	-5.926e-08	-5.82e-08
-0.291	-3.584e-06	-3.551e-06	-2.729e-06	-3.171e-06	-2.358e-06			-0.291	-5.414e-08	-5.347e-08	-6.133e-08	-5.933e-08	-5.83e-08
-0.292	-3.59e-06	-3.556e-06	-2.733e-06	-3.175e-06	-2.361e-06			-0.292	-5.433e-08	-5.326e-08	-6.136e-08	-5.935e-08	-5.835e-08
-0.293	-3.595e-06	-3.561e-06	-2.737e-06	-3.179e-06	-2.365e-06			-0.293	-5.42e-08	-5.367e-08	-6.149e-08	-5.938e-08	-5.842e-08
-0.294	-3.6e-06	-3.566e-06	-2.742e-06	-3.184e-06	-2.37e-06			-0.294	-5.443e-08	-5.339e-08	-6.155e-08	-5.942e-08	-5.849e-08
-0.295	-3.604e-06	-3.571e-06	-2.746e-06	-3.188e-06	-2.376e-06			-0.295	-5.431e-08	-5.355e-08	-6.147e-08	-5.944e-08	-5.853e-08
-0.296	-3.611e-06	-3.576e-06	-2.75e-06	-3.193e-06	-2.381e-06			-0.296	-5.452e-08	-5.33e-08	-6.147e-08	-5.955e-08	-5.855e-08
-0.297	-3.615e-06	-3.581e-06	-2.754e-06	-3.198e-06	-2.382e-06			-0.297	-5.447e-08	-5.327e-08	-6.158e-08	-5.955e-08	-5.861e-08
-0.298	-3.62e-06	-3.586e-06	-2.759e-06	-3.202e-06	-2.381e-06			-0.298	-5.459e-08	-5.314e-08	-6.144e-08	-5.962e-08	-5.859e-08
-0.299	-3.626e-06	-3.591e-06	-2.763e-06	-3.207e-06	-2.384e-06			-0.299	-5.455e-08	-5.33e-08	-6.174e-08	-5.965e-08	-5.861e-08
-0.3	-3.631e-06	-3.596e-06	-2.767e-06	-3.211e-06	-2.392e-06			-0.3	-5.485e-08	-5.32e-08	-6.174e-08	-5.974e-08	-5.861e-08
-0.301	-3.634e-06	-3.601e-06	-2.771e-06	-3.214e-06	-2.403e-06			-0.301	-5.464e-08	-5.362e-08	-6.19e-08	-5.975e-08	-5.861e-08
-0.302	-3.641e-06	-3.605e-06	-2.775e-06	-3.219e-06	-2.412e-06			-0.302	-5.517e-08	-5.345e-08	-6.205e-08	-5.987e-08	-5.862e-08
-0.303	-3.645e-06	-3.611e-06	-2.779e-06	-3.223e-06	-2.422e-06			-0.303	-5.487e-08	-5.389e-08	-6.217e-08	-5.985e-08	-5.87e-08
-0.304	-3.65e-06	-3.616e-06	-2.784e-06	-3.227e-06	-2.433e-06			-0.304	-5.537e-08	-5.357e-08	-6.215e-08	-5.994e-08	-5.877e-08
-0.305	-3.655e-06	-3.621e-06	-2.788e-06	-3.231e-06	-2.438e-06			-0.305	-5.5e-08	-5.405e-08	-6.238e-08	-5.994e-08	-5.891e-08
-0.306	-3.661e-06	-3.626e-06	-2.792e-06	-3.235e-06	-2.435e-06			-0.306	-5.553e-08	-5.363e-08	-6.234e-08	-5.999e-08	-5.902e-08
-0.307	-3.665e-06	-3.632e-06	-2.797e-06	-3.239e-06	-2.429e-06			-0.307	-5.505e-08	-5.415e-08	-6.237e-08	-5.997e-08	-5.908e-08
-0.308	-3.671e-06	-3.636e-06	-2.801e-06	-3.243e-06	-2.429e-06			-0.308	-5.577e-08	-5.373e-08	-6.244e-08	-6.006e-08	-5.907e-08
-0.309	-3.676e-06	-3.641e-06	-2.805e-06	-3.247e-06	-2.437e-06			-0.309	-5.509e-08	-5.418e-08	-6.228e-08	-6.002e-08	-5.913e-08
-0.31	-3.681e-06	-3.647e-06	-2.809e-06	-3.251e-06	-2.447e-06			-0.31	-5.586e-08	-5.378e-08	-6.237e-08	-6.011e-08	-5.911e-08
-0.311	-3.686e-06	-3.651e-06	-2.813e-06	-3.255e-06	-2.454e-06			-0.311	-5.516e-08	-5.428e-08	-6.236e-08	-6.015e-08	-5.919e-08
-0.312	-3.692e-06	-3.655e-06	-2.818e-06	-3.259e-06	-2.462e-06			-0.312	-5.578e-08	-5.395e-08	-6.246e-08	-6.023e-08	-5.921e-08
-0.313	-3.696e-06	-3.661e-06	-2.822e-06	-3.263e-06	-2.47e-06			-0.313	-5.521e-08	-5.45e-08	-6.261e-08	-6.033e-08	-5.924e-08
-0.314	-3.701e-06	-3.667e-06	-2.826e-06	-3.267e-06	-2.475e-06			-0.314	-5.578e-08	-5.429e-08	-6.287e-08	-6.044e-08	-5.923e-08
-0.315	-3.705e-06	-3.671e-06	-2.831e-06	-3.272e-06	-2.473e-06			-0.315	-5.529e-08	-5.463e-08	-6.283e-08	-6.046e-08	-5.927e-08
-0.316	-3.71e-06	-3.677e-06	-2.835e-06	-3.276e-06	-2.466e-06			-0.316	-5.589e-08	-5.451e-08	-6.305e-08	-6.052e-08	-5.932e-08
-0.317	-3.716e-06	-3.682e-06	-2.839e-06	-3.28e-06	-2.466e-06			-0.317	-5.54e-08	-5.453e-08	-6.298e-08	-6.049e-08	-5.942e-08
-0.318	-3.721e-06	-3.686e-06	-2.844e-06	-3.284e-06	-2.471e-06			-0.318	-5.588e-08	-5.447e-08	-6.295e-08	-6.054e-08	-5.955e-08
-0.319	-3.726e-06	-3.691e-06	-2.848e-06	-3.288e-06	-2.476e-06			-0.319	-5.546e-08	-5.443e-08	-6.293e-08	-6.055e-08	-5.961e-08
-0.32	-3.731e-06	-3.697e-06	-2.853e-06	-3.292e-06	-2.481e-06			-0.32	-5.582e-08	-5.447e-08	-6.294e-08	-6.062e-08	-5.968e-08
-0.321	-3.736e-06	-3.7e-06	-2.857e-06	-3.296e-06	-2.486e-06			-0.321	-5.551e-08	-5.436e-08	-6.289e-08	-6.063e-08	-5.966e-08
-0.322	-3.74e-06	-3.705e-06	-2.861e-06	-3.3e-06	-2.49e-06			-0.322	-5.586e-08	-5.451e-08	-6.297e-08	-6.078e-08	-5.963e-08
-0.323	-3.746e-06	-3.711e-06	-2.866e-06	-3.305e-06	-2.492e-06			-0.323	-5.557e-08	-5.425e-08	-6.3e-08	-6.077e-08	-5.96e-08
-0.324	-3.751e-06	-3.715e-06	-2.87e-06	-3.309e-06	-2.491e-06			-0.324	-5.593e-08	-5.452e-08	-6.303e-08	-6.092e-08	-5.964e-08
-0.325	-3.755e-06	-3.72e-06	-2.874e-06	-3.313e-06	-2.491e-06			-0.325	-5.569e-08	-5.432e-08	-6.324e-08	-6.097e-08	-5.962e-08
-0.326	-3.762e-06	-3.726e-06	-2.879e-06	-3.317e-06	-2.492e-06			-0.326	-5.613e-08	-5.451e-08	-6.337e-08	-6.109e-08	-5.966e-08
-0.327	-3.766e-06	-3.731e-06	-2.883e-06	-3.321e-06	-2.493e-06			-0.327	-5.578e-08	-5.452e-08	-6.351e-08	-6.111e-08	-5.966e-08
-0.328	-3.77e-06	-3.736e-06	-2.888e-06	-3.326e-06	-2.493e-06			-0.328	-5.643e-08	-5.466e-08	-6.378e-08	-6.124e-08	-5.97e-08
-0.329	-3.776e-06	-3.741e-06	-2.892e-06	-3.33e-06	-2.495e-06			-0.329	-5.594e-08	-5.459e-08	-6.371e-08	-6.119e-08	-5.976e-08
-0.33	-3.781e-06	-3.745e-06	-2.897e-06	-3.334e-06	-2.497e-06			-0.33	-5.66e-08	-5.462e-08	-6.375e-08	-6.126e-08	-5.987e-08
-0.331	-3.786e-06	-3.75e-06	-2.901e-06	-3.338e-06	-2.503e-06			-0.331	-5.608e-08	-5.454e-08	-6.371e-08	-6.119e-08	-5.993e-08
-0.332	-3.791e-06	-3.755e-06	-2.905e-06	-3.342e-06	-2.51e-06			-0.332	-5.669e-08	-5.452e-08	-6.365e-08	-6.129e-08	-6.005e-08
-0.333	-3.796e-06	-3.759e-06	-2.91e-06	-3.346e-06	-2.517e-06			-0.333	-5.618e-08	-5.462e-08	-6.359e-08	-6.125e-08	-6.005e-08
-0.334	-3.801e-06	-3.765e-06	-2.914e-06	-3.351e-06	-2.52e-06			-0.334	-5.698e-08	-5.463e-08	-6.372e-08	-6.133e-08	-6.005e-08
-0.335	-3.806e-06	-3.77e-06	-2.919e-06	-3.355e-06	-2.519e-06			-0.335	-5.636e-08	-5.48e-08	-6.358e-08	-6.134e-08	-6.005e-08
-0.336	-3.811e-06	-3.775e-06	-2.923e-06	-3.359e-06	-2.519e-06			-0.336	-5.717e-08	-5.485e-08	-6.381e-08	-6.142e-08	-6.001e-08
-0.337	-3.816e-06	-3.781e-06	-2.928e-06	-3.363e-06	-2.52e-06			-0.337	-5.655e-08	-5.497e-08	-6.379e-08	-6.147e-08	-6.005e-08
-0.338	-3.821e-06	-3.786e-06	-2.932e-06	-3.367e-06	-2.524e-06			-0.338	-5.716e-08	-5.503e-08	-6.399e-08	-6.153e-08	-6.009e-08
-0.339	-3.827e-06	-3.789e-06	-2.937e-06	-3.372e-06	-2.529e-06			-0.339	-5.668e-08	-5.518e-08	-6.412e-08	-6.161e-08	-6.017e-08
-0.34	-3.831e-06	-3.795e-06	-2.941e-06	-3.376e-06	-2.532e-06			-0.34	-5.712e-08	-5.53e-08	-6.44e-08	-6.167e-08	-6.035e-08
-0.341	-3.837e-06	-3.801e-06	-2.947e-06	-3.381e-06	-2.538e-06			-0.341	-5.677e-08	-5.524e-08	-6.432e-08	-6.171e-08	-6.037e-08
-0.342	-3.841e-06	-3.805e-06	-2.952e-06	-3.385e-06	-2.543e-06			-0.342	-5.719e-08	-5.549e-08	-6.457e-08	-6.177e-08	-6.049e-08
-0.343	-3.846e-06	-3.81e-06	-2.956e-06	-3.389e-06	-2.548e-06			-0.343	-5.688e-08	-5.513e-08	-6.433e-08	-6.175e-08	-6.056e-08
-0.344	-3.851e-06	-3.817e-06	-2.961e-06	-3.393e-06	-2.551e-06			-0.344	-5.712e-08	-5.551e-08	-6.434e-08	-6.176e-08	-6.059e-08
-0.345	-3.857e-06	-3.82e-06	-2.966e-06	-3.397e-06	-2.554e-06			-0.345	-5.695e-08	-5.513e-08	-6.422e-08	-6.175e-08	-6.06e-08
-0.346	-3.86e-06	-3.825e-06	-2.97e-06	-3.401e-06	-2.556e-06			-0.346	-5.705e-08	-5.557e-08	-6.421e-08	-6.179e-08	-6.068e-08
-0.347	-3.868e-06	-3.832e-06	-2.976e-06	-3.406e-06	-2.559e-06			-0.347	-5.7e-08	-5.534e-08	-6.415e-08	-6.183e-08	-6.061e-08
-0.348	-3.872e-06	-3.835e-06	-2.98e-06	-3.41e-06	-2.561e-06			-0.348	-5.702e-08	-5.591e-08	-6.435e-08	-6.196e-08	-6.066e-08
-0.349	-3.876e-06	-3.84e-06	-2.984e-06	-3.415e-06	-2.565e-06			-0.349	-5.701e-08	-5.535e-08	-6.434e-08	-6.201e-08	-6.059e-08
-0.35	-3.882e-06	-3.846e-06	-2.989e-06	-3.419e-06	-2.569e-06			-0.35	-5.705e-08	-5.595e-08	-6.453e-08	-6.216e-08	-6.062e-08
-0.351	-3.889e-06	-3.85e-06	-2.993e-06	-3.423e-06	-2.574e-06			-0.351	-5.703e-08	-5.524e-08	-6.474e-08	-6.227e-08	-6.058e-08
-0.352	-3.892e-06	-3.855e-06	-2.997e-06	-3.428e-06	-2.578e-06			-0.352	-5.71e-08	-5.572e-08	-6.48e-08	-6.23e-08	-6.064e-08
-0.353	-3.898e-06	-3.862e-06	-3.002e-06	-3.432e-06	-2.583e-06			-0.353	-5.699e-08	-5.524e-08	-6.489e-08	-6.232e-08	-6.07e-08
-0.354	-3.903e-06	-3.866e-06	-3.007e-06	-3.437e-06	-2.586e-06			-0.354	-5.731e-08	-5.562e-08	-6.497e-08	-6.238e-08	-6.081e-08
-0.355	-3.907e-06	-3.871e-06	-3.012e-06	-3.442e-06	-2.59e-06			-0.355	-5.714e-08	-5.527e-08	-6.482e-08	-6.235e-08	-6.086e-08
-0.356	-3.912e-06	-3.877e-06	-3.016e-06	-3.445e-06	-2.591e-06			-0.356	-5.751e-08	-5.562e-08	-6.484e-08	-6.242e-08	-6.092e-08
-0.357	-3.918e-06	-3.882e-06	-3.02e-06	-3.45e-06	-2.594e-06			-0.357	-5.735e-08	-5.525e-08	-6.476e-08	-6.242e-08	-6.092e-08
-0.358	-3.921e-06	-3.886e-06	-3.024e-06	-3.454e-06	-2.597e-06			-0.358	-5.764e-08	-5.56e-08	-6.473e-08	-6.246e-08	-6.096e-08
-0.359	-3.928e-06	-3.891e-06	-3.029e-06	-3.459e-06	-2.601e-06			-0.359	-5.744e-08	-5.539e-08	-6.477e-08	-6.253e-08	-6.093e-08
-0.36	-3.933e-06	-3.896e-06	-3.035e-06	-3.463e-06	-2.604e-06			-0.36	-5.784e-08	-5.572e-08	-6.491e-08	-6.258e-08	-6.096e-08
-0.361	-3.938e-06	-3.901e-06	-3.039e-06	-3.467e-06	-2.609e-06			-0.361	-5.759e-08	-5.564e-08	-6.489e-08	-6.269e-08	-6.093e-08
-0.362	-3.943e-06	-3.906e-06	-3.043e-06	-3.471e-06	-2.613e-06			-0.362	-5.798e-08	-5.595e-08	-6.531e-08	-6.276e-08	-6.092e-08
-0.363	-3.95e-06	-3.91e-06	-3.047e-06	-3.476e-06	-2.618e-06			-0.363	-5.78e-08	-5.566e-08	-6.523e-08	-6.283e-08	-6.092e-08
-0.364	-3.953e-06	-3.916e-06	-3.051e-06	-3.48e-06	-2.622e-06			-0.364	-5.802e-08	-5.592e-08	-6.554e-08	-6.284e-08	-6.098e-08
-0.365	-3.959e-06	-3.922e-06	-3.056e-06	-3.485e-06	-2.625e-06			-0.365	-5.804e-08	-5.563e-08	-6.558e-08	-6.294e-08	-6.1e-08
-0.366	-3.964e-06	-3.927e-06	-3.061e-06	-3.489e-06	-2.628e-06			-0.366	-5.797e-08	-5.598e-08	-6.563e-08	-6.289e-08	-6.117e-08
-0.367	-3.969e-06	-3.933e-06	-3.065e-06	-3.494e-06	-2.63e-06			-0.367	-5.813e-08	-5.566e-08	-6.548e-08	-6.292e-08	-6.122e-08
-0.368	-3.973e-06	-3.938e-06	-3.07e-06	-3.498e-06	-2.632e-06			-0.368	-5.812e-08	-5.626e-08	-6.553e-08	-6.289e-08	-6.135e-08
-0.369	-3.981e-06	-3.942e-06	-3.075e-06	-3.503e-06	-2.637e-06			-0.369	-5.831e-08	-5.583e-08	-6.533e-08	-6.293e-08	-6.14e-08
-0.37	-3.984e-06	-3.947e-06	-3.079e-06	-3.507e-06	-2.643e-06			-0.37	-5.827e-08	-5.655e-08	-6.536e-08	-6.293e-08	-6.142e-08
-0.371	-3.99e-06	-3.953e-06	-3.084e-06	-3.511e-06	-2.648e-06			-0.371	-5.861e-08	-5.602e-08	-6.533e-08	-6.305e-08	-6.142e-08
-0.372	-3.995e-06	-3.956e-06	-3.09e-06	-3.516e-06	-2.651e-06			-0.372	-5.819e-08	-5.677e-08	-6.539e-08	-6.306e-08	-6.149e-08
-0.373	-4e-06	-3.961e-06	-3.095e-06	-3.52e-06	-2.654e-06			-0.373	-5.858e-08	-5.623e-08	-6.554e-08	-6.321e-08	-6.144e-08
-0.374	-4.004e-06	-3.968e-06	-3.1e-06	-3.525e-06	-2.657e-06			-0.374	-5.805e-08	-5.706e-08	-6.575e-08	-6.328e-08	-6.153e-08
-0.375	-4.011e-06	-3.971e-06	-3.104e-06	-3.529e-06	-2.66e-06			-0.375	-5.843e-08	-5.628e-08	-6.591e-08	-6.331e-08	-6.147e-08
-0.376	-4.014e-06	-3.976e-06	-3.108e-06	-3.533e-06	-2.664e-06			-0.376	-5.799e-08	-5.71e-08	-6.607e-08	-6.338e-08	-6.155e-08
-0.377	-4.02e-06	-3.984e-06	-3.112e-06	-3.538e-06	-2.667e-06			-0.377	-5.833e-08	-5.617e-08	-6.62e-08	-6.343e-08	-6.155e-08
-0.378	-4.026e-06	-3.988e-06	-3.117e-06	-3.542e-06	-2.67e-06			-0.378	-5.804e-08	-5.677e-08	-6.614e-08	-6.343e-08	-6.166e-08
-0.379	-4.031e-06	-3.992e-06	-3.121e-06	-3.548e-06	-2.673e-06			-0.379	-5.843e-08	-5.61e-08	-6.612e-08	-6.349e-08	-6.173e-08
-0.38	-4.035e-06	-3.999e-06	-3.125e-06	-3.553e-06	-2.676e-06			-0.38	-5.823e-08	-5.656e-08	-6.603e-08	-6.349e-08	-6.18e-08
-0.381	-4.043e-06	-4.004e-06	-3.13e-06	-3.558e-06	-2.681e-06			-0.381	-5.857e-08	-5.624e-08	-6.592e-08	-6.35e-08	-6.184e-08
-0.382	-4.046e-06	-4.007e-06	-3.135e-06	-3.563e-06	-2.686e-06			-0.382	-5.845e-08	-5.68e-08	-6.591e-08	-6.353e-08	-6.185e-08
-0.383	-4.051e-06	-4.013e-06	-3.14e-06	-3.567e-06	-2.69e-06			-0.383	-5.874e-08	-5.644e-08	-6.589e-08	-6.36e-08	-6.183e-08
-0.384	-4.057e-06	-4.019e-06	-3.145e-06	-3.571e-06	-2.694e-06			-0.384	-5.854e-08	-5.697e-08	-6.591e-08	-6.367e-08	-6.185e-08
-0.385	-4.062e-06	-4.023e-06	-3.15e-06	-3.576e-06	-2.698e-06			-0.385	-5.882e-08	-5.659e-08	-6.609e-08	-6.388e-08	-6.183e-08
-0.386	-4.065e-06	-4.028e-06	-3.155e-06	-3.58e-06	-2.7e-06			-0.386	-5.859e-08	-5.676e-08	-6.629e-08	-6.391e-08	-6.183e-08
-0.387	-4.073e-06	-4.034e-06	-3.16e-06	-3.585e-06	-2.702e-06			-0.387	-5.876e-08	-5.652e-08	-6.639e-08	-6.409e-08	-6.182e-08
-0.388	-4.076e-06	-4.038e-06	-3.165e-06	-3.589e-06	-2.704e-06			-0.388	-5.858e-08	-5.664e-08	-6.676e-08	-6.41e-08	-6.181e-08
-0.389	-4.082e-06	-4.043e-06	-3.17e-06	-3.593e-06	-2.709e-06			-0.389	-5.891e-08	-5.642e-08	-6.676e-08	-6.41e-08	-6.187e-08
-0.39	-4.088e-06	-4.049e-06	-3.174e-06	-3.598e-06	-2.714e-06			-0.39	-5.863e-08	-5.661e-08	-6.685e-08	-6.405e-08	-6.193e-08
-0.391	-4.093e-06	-4.053e-06	-3.178e-06	-3.602e-06	-2.72e-06			-0.391	-5.928e-08	-5.636e-08	-6.686e-08	-6.41e-08	-6.198e-08
-0.392	-4.097e-06	-4.059e-06	-3.183e-06	-3.608e-06	-2.724e-06			-0.392	-5.886e-08	-5.667e-08	-6.679e-08	-6.403e-08	-6.213e-08
-0.393	-4.105e-06	-4.065e-06	-3.189e-06	-3.613e-06	-2.728e-06			-0.393	-5.964e-08	-5.641e-08	-6.67e-08	-6.416e-08	-6.214e-08
-0.394	-4.109e-06	-4.07e-06	-3.194e-06	-3.617e-06	-2.729e-06			-0.394	-5.921e-08	-5.698e-08	-6.676e-08	-6.411e-08	-6.219e-08
-0.395	-4.113e-06	-4.075e-06	-3.198e-06	-3.622e-06	-2.732e-06			-0.395	-5.985e-08	-5.663e-08	-6.671e-08	-6.423e-08	-6.222e-08
-0.396	-4.119e-06	-4.08e-06	-3.203e-06	-3.626e-06	-2.736e-06			-0.396	-5.933e-08	-5.736e-08	-6.683e-08	-6.426e-08	-6.221e-08
-0.397	-4.124e-06	-4.084e-06	-3.207e-06	-3.63e-06	-2.74e-06			-0.397	-6.002e-08	-5.693e-08	-6.695e-08	-6.436e-08	-6.222e-08
-0.398	-4.128e-06	-4.09e-06	-3.212e-06	-3.635e-06	-2.744e-06			-0.398	-5.924e-08	-5.754e-08	-6.702e-08	-6.439e-08	-6.229e-08
-0.399	-4.135e-06	-4.095e-06	-3.216e-06	-3.64e-06	-2.748e-06			-0.399	-6.003e-08	-5.702e-08	-6.725e-08	-6.451e-08	-6.224e-08
-0.4	-4.14e-06	-4.099e-06	-3.221e-06	-3.645e-06	-2.751e-06			-0.4	-5.918e-08	-5.755e-08	-6.73e-08	-6.453e-08	-6.233e-08
-0.401	-4.144e-06	-4.105e-06	-3.226e-06	-3.649e-06	-2.755e-06			-0.401	-5.982e-08	-5.702e-08	-6.745e-08	-6.46e-08	-6.232e-08
-0.402	-4.151e-06	-4.11e-06	-3.232e-06	-3.653e-06	-2.759e-06			-0.402	-5.918e-08	-5.757e-08	-6.746e-08	-6.459e-08	-6.24e-08
-0.403	-4.157e-06	-4.114e-06	-3.237e-06	-3.658e-06	-2.765e-06			-0.403	-5.974e-08	-5.708e-08	-6.76e-08	-6.461e-08	-6.254e-08
-0.404	-4.159e-06	-4.121e-06	-3.241e-06	-3.663e-06	-2.769e-06			-0.404	-5.934e-08	-5.761e-08	-6.738e-08	-6.458e-08	-6.262e-08
-0.405	-4.166e-06	-4.127e-06	-3.246e-06	-3.668e-06	-2.772e-06			-0.405	-5.999e-08	-5.731e-08	-6.749e-08	-6.463e-08	-6.276e-08
-0.406	-4.172e-06	-4.131e-06	-3.251e-06	-3.672e-06	-2.774e-06			-0.406	-5.959e-08	-5.759e-08	-6.731e-08	-6.463e-08	-6.281e-08
-0.407	-4.176e-06	-4.137e-06	-3.256e-06	-3.676e-06	-2.775e-06			-0.407	-6.019e-08	-5.751e-08	-6.735e-08	-6.472e-08	-6.28e-08
-0.408	-4.182e-06	-4.143e-06	-3.261e-06	-3.68e-06	-2.778e-06			-0.408	-5.977e-08	-5.784e-08	-6.736e-08	-6.478e-08	-6.281e-08
-0.409	-4.188e-06	-4.146e-06	-3.265e-06	-3.684e-06	-2.782e-06			-0.409	-6.004e-08	-5.776e-08	-6.752e-08	-6.489e-08	-6.281e-08
-0.41	-4.191e-06	-4.151e-06	-3.27e-06	-3.689e-06	-2.788e-06			-0.41	-5.967e-08	-5.795e-08	-6.756e-08	-6.497e-08	-6.279e-08
-0.411	-4.196e-06	-4.158e-06	-3.275e-06	-3.693e-06	-2.794e-06			-0.411	-5.994e-08	-5.786e-08	-6.784e-08	-6.512e-08	-6.284e-08
-0.412	-4.203e-06	-4.161e-06	-3.28e-06	-3.698e-06	-2.799e-06			-0.412	-5.96e-08	-5.773e-08	-6.785e-08	-6.513e-08	-6.28e-08
-0.413	-4.206e-06	-4.167e-06	-3.285e-06	-3.703e-06	-2.803e-06			-0.413	-5.984e-08	-5.778e-08	-6.789e-08	-6.525e-08	-6.283e-08
-0.414	-4.212e-06	-4.174e-06	-3.29e-06	-3.707e-06	-2.805e-06			-0.414	-5.963e-08	-5.739e-08	-6.798e-08	-6.525e-08	-6.281e-08
-0.415	-4.218e-06	-4.177e-06	-3.295e-06	-3.711e-06	-2.806e-06			-0.415	-6.001e-08	-5.756e-08	-6.792e-08	-6.531e-08	-6.288e-08
-0.416	-4.222e-06	-4.182e-06	-3.3e-06	-3.715e-06	-2.809e-06			-0.416	-5.984e-08	-5.729e-08	-6.8e-08	-6.527e-08	-6.294e-08
-0.417	-4.228e-06	-4.189e-06	-3.305e-06	-3.719e-06	-2.813e-06			-0.417	-6.049e-08	-5.745e-08	-6.805e-08	-6.534e-08	-6.309e-08
-0.418	-4.235e-06	-4.192e-06	-3.31e-06	-3.724e-06	-2.818e-06			-0.418	-6.011e-08	-5.751e-08	-6.795e-08	-6.527e-08	-6.318e-08
-0.419	-4.239e-06	-4.198e-06	-3.315e-06	-3.728e-06	-2.822e-06			-0.419	-6.09e-08	-5.77e-08	-6.807e-08	-6.541e-08	-6.319e-08
-0.42	-4.244e-06	-4.205e-06	-3.32e-06	-3.732e-06	-2.826e-06			-0.42	-6.04e-08	-5.783e-08	-6.8e-08	-6.543e-08	-6.316e-08
-0.421	-4.251e-06	-4.208e-06	-3.325e-06	-3.736e-06	-2.829e-06			-0.421	-6.093e-08	-5.793e-08	-6.81e-08	-6.559e-08	-6.315e-08
-0.422	-4.255e-06	-4.213e-06	-3.331e-06	-3.74e-06	-2.834e-06			-0.422	-6.041e-08	-5.8e-08	-6.819e-08	-6.571e-08	-6.31e-08
-0.423	-4.259e-06	-4.221e-06	-3.336e-06	-3.744e-06	-2.839e-06			-0.423	-6.1e-08	-5.795e-08	-6.841e-08	-6.576e-08	-6.316e-08
-0.424	-4.265e-06	-4.224e-06	-3.341e-06	-3.749e-06	-2.844e-06			-0.424	-6.037e-08	-5.795e-08	-6.842e-08	-6.582e-08	-6.317e-08
-0.425	-4.269e-06	-4.229e-06	-3.346e-06	-3.753e-06	-2.847e-06			-0.425	-6.113e-08	-5.792e-08	-6.876e-08	-6.585e-08	-6.319e-08
-0.426	-4.275e-06	-4.236e-06	-3.35e-06	-3.758e-06	-2.849e-06			-0.426	-6.046e-08	-5.791e-08	-6.856e-08	-6.581e-08	-6.324e-08
-0.427	-4.281e-06	-4.239e-06	-3.355e-06	-3.762e-06	-2.85e-06			-0.427	-6.117e-08	-5.789e-08	-6.874e-08	-6.582e-08	-6.324e-08
-0.428	-4.286e-06	-4.244e-06	-3.361e-06	-3.767e-06	-2.852e-06			-0.428	-6.072e-08	-5.796e-08	-6.86e-08	-6.584e-08	-6.332e-08
-0.429	-4.29e-06	-4.25e-06	-3.366e-06	-3.771e-06	-2.856e-06			-0.429	-6.123e-08	-5.805e-08	-6.868e-08	-6.583e-08	-6.345e-08
-0.43	-4.297e-06	-4.254e-06	-3.371e-06	-3.776e-06	-2.862e-06			-0.43	-6.102e-08	-5.821e-08	-6.86e-08	-6.59e-08	-6.351e-08
-0.431	-4.301e-06	-4.259e-06	-3.376e-06	-3.783e-06	-2.868e-06			-0.431	-6.149e-08	-5.848e-08	-6.882e-08	-6.593e-08	-6.371e-08
-0.432	-4.308e-06	-4.266e-06	-3.381e-06	-3.788e-06	-2.873e-06			-0.432	-6.117e-08	-5.843e-08	-6.873e-08	-6.598e-08	-6.372e-08
-0.433	-4.314e-06	-4.27e-06	-3.387e-06	-3.792e-06	-2.877e-06			-0.433	-6.151e-08	-5.893e-08	-6.889e-08	-6.609e-08	-6.373e-08
-0.434	-4.318e-06	-4.276e-06	-3.392e-06	-3.795e-06	-2.879e-06			-0.434	-6.122e-08	-5.861e-08	-6.884e-08	-6.616e-08	-6.372e-08
-0.435	-4.323e-06	-4.283e-06	-3.396e-06	-3.8e-06	-2.881e-06			-0.435	-6.117e-08	-5.892e-08	-6.894e-08	-6.624e-08	-6.374e-08
-0.436	-4.329e-06	-4.286e-06	-3.401e-06	-3.804e-06	-2.884e-06			-0.436	-6.111e-08	-5.849e-08	-6.893e-08	-6.633e-08	-6.371e-08
-0.437	-4.333e-06	-4.291e-06	-3.407e-06	-3.808e-06	-2.887e-06			-0.437	-6.096e-08	-5.894e-08	-6.911e-08	-6.638e-08	-6.385e-08
-0.438	-4.339e-06	-4.298e-06	-3.413e-06	-3.813e-06	-2.892e-06			-0.438	-6.102e-08	-5.828e-08	-6.91e-08	-6.64e-08	-6.382e-08
-0.439	-4.344e-06	-4.302e-06	-3.418e-06	-3.817e-06	-2.896e-06			-0.439	-6.108e-08	-5.889e-08	-6.92e-08	-6.646e-08	-6.392e-08
-0.44	-4.35e-06	-4.307e-06	-3.423e-06	-3.821e-06	-2.9e-06			-0.44	-6.117e-08	-5.823e-08	-6.927e-08	-6.645e-08	-6.397e-08
-0.441	-4.353e-06	-4.313e-06	-3.427e-06	-3.825e-06	-2.904e-06			-0.441	-6.136e-08	-5.889e-08	-6.924e-08	-6.653e-08	-6.403e-08
-0.442	-4.361e-06	-4.317e-06	-3.431e-06	-3.83e-06	-2.908e-06			-0.442	-6.144e-08	-5.836e-08	-6.93e-08	-6.657e-08	-6.409e-08
-0.443	-4.364e-06	-4.322e-06	-3.436e-06	-3.834e-06	-2.912e-06			-0.443	-6.168e-08	-5.894e-08	-6.943e-08	-6.663e-08	-6.418e-08
-0.444	-4.369e-06	-4.329e-06	-3.44e-06	-3.839e-06	-2.917e-06			-0.444	-6.158e-08	-5.864e-08	-6.939e-08	-6.672e-08	-6.417e-08
-0.445	-4.376e-06	-4.333e-06	-3.445e-06	-3.843e-06	-2.92e-06			-0.445	-6.183e-08	-5.918e-08	-6.964e-08	-6.681e-08	-6.421e-08
-0.446	-4.382e-06	-4.338e-06	-3.451e-06	-3.849e-06	-2.923e-06			-0.446	-6.16e-08	-5.879e-08	-6.96e-08	-6.685e-08	-6.416e-08
-0.447	-4.385e-06	-4.345e-06	-3.46e-06	-3.851e-06	-2.924e-06			-0.447	-6.185e-08	-5.918e-08	-6.966e-08	-6.695e-08	-6.416e-08
-0.448	-4.393e-06	-4.349e-06	-3.464e-06	-3.855e-06	-2.927e-06			-0.448	-6.163e-08	-5.868e-08	-6.965e-08	-6.707e-08	-6.413e-08
-0.449	-4.398e-06	-4.353e-06	-3.469e-06	-3.859e-06	-2.93e-06			-0.449	-6.182e-08	-5.885e-08	-6.974e-08	-6.708e-08	-6.42e-08
-0.45	-4.402e-06	-4.361e-06	-3.474e-06	-3.863e-06	-2.937e-06			-0.45	-6.175e-08	-5.851e-08	-6.967e-08	-6.719e-08	-6.419e-08
-0.451	-4.407e-06	-4.365e-06	-3.477e-06	-3.868e-06	-2.943e-06			-0.451	-6.211e-08	-5.877e-08	-6.995e-08	-6.716e-08	-6.429e-08
-0.452	-4.415e-06	-4.369e-06	-3.482e-06	-3.873e-06	-2.948e-06			-0.452	-6.199e-08	-5.851e-08	-6.982e-08	-6.717e-08	-6.433e-08
-0.453	-4.419e-06	-4.376e-06	-3.487e-06	-3.878e-06	-2.951e-06			-0.453	-6.248e-08	-5.894e-08	-7.008e-08	-6.713e-08	-6.436e-08
-0.454	-4.426e-06	-4.382e-06	-3.492e-06	-3.883e-06	-2.953e-06			-0.454	-6.251e-08	-5.884e-08	-7.005e-08	-6.719e-08	-6.446e-08
-0.455	-4.43e-06	-4.384e-06	-3.496e-06	-3.886e-06	-2.955e-06			-0.455	-6.262e-08	-5.925e-08	-7.022e-08	-6.717e-08	-6.453e-08
-0.456	-4.436e-06	-4.391e-06	-3.501e-06	-3.891e-06	-2.959e-06			-0.456	-6.284e-08	-5.913e-08	-7.025e-08	-6.735e-08	-6.455e-08
-0.457	-4.441e-06	-4.396e-06	-3.506e-06	-3.895e-06	-2.962e-06			-0.457	-6.258e-08	-5.967e-08	-7.046e-08	-6.734e-08	-6.466e-08
-0.458	-4.447e-06	-4.4e-06	-3.511e-06	-3.9e-06	-2.967e-06			-0.458	-6.278e-08	-5.924e-08	-7.037e-08	-6.75e-08	-6.462e-08
-0.459	-4.451e-06	-4.408e-06	-3.516e-06	-3.904e-06	-2.971e-06			-0.459	-6.249e-08	-5.995e-08	-7.051e-08	-6.756e-08	-6.463e-08
-0.46	-4.458e-06	-4.414e-06	-3.522e-06	-3.908e-06	-2.974e-06			-0.46	-6.278e-08	-5.923e-08	-7.044e-08	-6.763e-08	-6.464e-08
-0.461	-4.462e-06	-4.417e-06	-3.527e-06	-3.912e-06	-2.978e-06			-0.461	-6.233e-08	-5.985e-08	-7.042e-08	-6.763e-08	-6.465e-08
-0.462	-4.468e-06	-4.424e-06	-3.532e-06	-3.916e-06	-2.983e-06			-0.462	-6.282e-08	-5.917e-08	-7.043e-08	-6.771e-08	-6.471e-08
-0.463	-4.473e-06	-4.43e-06	-3.537e-06	-3.92e-06	-2.987e-06			-0.463	-6.238e-08	-5.983e-08	-7.044e-08	-6.766e-08	-6.486e-08
-0.464	-4.478e-06	-4.433e-06	-3.542e-06	-3.924e-06	-2.991e-06			-0.464	-6.299e-08	-5.914e-08	-7.047e-08	-6.771e-08	-6.486e-08
-0.465	-4.482e-06	-4.439e-06	-3.547e-06	-3.929e-06	-2.995e-06			-0.465	-6.258e-08	-5.998e-08	-7.06e-08	-6.771e-08	-6.505e-08
-0.466	-4.49e-06	-4.446e-06	-3.552e-06	-3.932e-06	-2.998e-06			-0.466	-6.308e-08	-5.933e-08	-7.072e-08	-6.776e-08	-6.507e-08
-0.467	-4.494e-06	-4.449e-06	-3.558e-06	-3.936e-06	-2.999e-06			-0.467	-6.284e-08	-6.032e-08	-7.078e-08	-6.781e-08	-6.513e-08
-0.468	-4.499e-06	-4.455e-06	-3.563e-06	-3.94e-06	-3.003e-06			-0.468	-6.325e-08	-5.969e-08	-7.108e-08	-6.795e-08	-6.52e-08
-0.469	-4.505e-06	-4.461e-06	-3.568e-06	-3.945e-06	-3.007e-06			-0.469	-6.294e-08	-6.04e-08	-7.107e-08	-6.8e-08	-6.525e-08
-0.47	-4.511e-06	-4.464e-06	-3.573e-06	-3.95e-06	-3.013e-06			-0.47	-6.323e-08	-5.979e-08	-7.118e-08	-6.817e-08	-6.528e-08
-0.471	-4.513e-06	-4.47e-06	-3.578e-06	-3.954e-06	-3.017e-06			-0.471	-6.286e-08	-6.021e-08	-7.127e-08	-6.82e-08	-6.532e-08
-0.472	-4.521e-06	-4.478e-06	-3.583e-06	-3.958e-06	-3.022e-06			-0.472	-6.307e-08	-5.967e-08	-7.114e-08	-6.826e-08	-6.527e-08
-0.473	-4.527e-06	-4.481e-06	-3.588e-06	-3.964e-06	-3.025e-06			-0.473	-6.279e-08	-6.005e-08	-7.108e-08	-6.831e-08	-6.527e-08
-0.474	-4.531e-06	-4.487e-06	-3.593e-06	-3.968e-06	-3.027e-06			-0.474	-6.302e-08	-5.961e-08	-7.11e-08	-6.843e-08	-6.529e-08
-0.475	-4.536e-06	-4.494e-06	-3.599e-06	-3.973e-06	-3.03e-06			-0.475	-6.289e-08	-5.99e-08	-7.099e-08	-6.842e-08	-6.532e-08
-0.476	-4.543e-06	-4.497e-06	-3.604e-06	-3.977e-06	-3.034e-06			-0.476	-6.327e-08	-5.963e-08	-7.114e-08	-6.856e-08	-6.545e-08
-0.477	-4.546e-06	-4.503e-06	-3.609e-06	-3.982e-06	-3.038e-06			-0.477	-6.323e-08	-5.988e-08	-7.133e-08	-6.849e-08	-6.551e-08
-0.478	-4.551e-06	-4.511e-06	-3.615e-06	-3.987e-06	-3.043e-06			-0.478	-6.363e-08	-5.97e-08	-7.131e-08	-6.861e-08	-6.56e-08
-0.479	-4.557e-06	-4.514e-06	-3.62e-06	-3.991e-06	-3.047e-06			-0.479	-6.357e-08	-6.013e-08	-7.165e-08	-6.858e-08	-6.56e-08
-0.48	-4.563e-06	-4.52e-06	-3.625e-06	-3.996e-06	-3.051e-06			-0.48	-6.399e-08	-6.001e-08	-7.173e-08	-6.872e-08	-6.56e-08
-0.481	-4.568e-06	-4.526e-06	-3.631e-06	-4e-06	-3.054e-06			-0.481	-6.364e-08	-6.036e-08	-7.186e-08	-6.873e-08	-6.565e-08
-0.482	-4.574e-06	-4.529e-06	-3.636e-06	-4.005e-06	-3.058e-06			-0.482	-6.428e-08	-6.015e-08	-7.203e-08	-6.888e-08	-6.566e-08
-0.483	-4.58e-06	-4.534e-06	-3.641e-06	-4.013e-06	-3.062e-06			-0.483	-6.364e-08	-6.055e-08	-7.202e-08	-6.886e-08	-6.569e-08
-0.484	-4.584e-06	-4.542e-06	-3.645e-06	-4.017e-06	-3.067e-06			-0.484	-6.429e-08	-6.007e-08	-7.197e-08	-6.898e-08	-6.569e-08
-0.485	-4.589e-06	-4.545e-06	-3.65e-06	-4.019e-06	-3.07e-06			-0.485	-6.368e-08	-6.06e-08	-7.198e-08	-6.901e-08	-6.574e-08
-0.486	-4.596e-06	-4.551e-06	-3.656e-06	-4.023e-06	-3.073e-06			-0.486	-6.436e-08	-6.002e-08	-7.193e-08	-6.906e-08	-6.575e-08
-0.487	-4.6e-06	-4.559e-06	-3.661e-06	-4.027e-06	-3.076e-06			-0.487	-6.375e-08	-6.064e-08	-7.183e-08	-6.911e-08	-6.575e-08
-0.488	-4.605e-06	-4.562e-06	-3.667e-06	-4.031e-06	-3.08e-06			-0.488	-6.46e-08	-6.011e-08	-7.196e-08	-6.917e-08	-6.583e-08
-0.489	-4.612e-06	-4.567e-06	-3.672e-06	-4.036e-06	-3.084e-06			-0.489	-6.393e-08	-6.081e-08	-7.186e-08	-6.915e-08	-6.593e-08
-0.49	-4.617e-06	-4.576e-06	-3.677e-06	-4.039e-06	-3.089e-06			-0.49	-6.496e-08	-6.038e-08	-7.217e-08	-6.919e-08	-6.6e-08
-0.491	-4.62e-06	-4.579e-06	-3.683e-06	-4.044e-06	-3.094e-06			-0.491	-6.418e-08	-6.123e-08	-7.225e-08	-6.92e-08	-6.614e-08
-0.492	-4.626e-06	-4.583e-06	-3.688e-06	-4.048e-06	-3.098e-06			-0.492	-6.489e-08	-6.067e-08	-7.252e-08	-6.928e-08	-6.618e-08
-0.493	-4.633e-06	-4.592e-06	-3.694e-06	-4.052e-06	-3.101e-06			-0.493	-6.426e-08	-6.158e-08	-7.258e-08	-6.935e-08	-6.623e-08
-0.494	-4.638e-06	-4.595e-06	-3.7e-06	-4.057e-06	-3.104e-06			-0.494	-6.476e-08	-6.096e-08	-7.287e-08	-6.946e-08	-6.627e-08
-0.495	-4.643e-06	-4.598e-06	-3.705e-06	-4.062e-06	-3.107e-06			-0.495	-6.423e-08	-6.141e-08	-7.267e-08	-6.952e-08	-6.627e-08
-0.496	-4.65e-06	-4.606e-06	-3.711e-06	-4.066e-06	-3.111e-06			-0.496	-6.481e-08	-6.1e-08	-7.28e-08	-6.963e-08	-6.631e-08
-0.497	-4.655e-06	-4.61e-06	-3.716e-06	-4.07e-06	-3.116e-06			-0.497	-6.43e-08	-6.12e-08	-7.264e-08	-6.964e-08	-6.637e-08
-0.498	-4.658e-06	-4.614e-06	-3.722e-06	-4.075e-06	-3.12e-06			-0.498	-6.48e-08	-6.099e-08	-7.257e-08	-6.969e-08	-6.645e-08
-0.499	-4.666e-06	-4.623e-06	-3.727e-06	-4.079e-06	-3.124e-06			-0.499	-6.442e-08	-6.112e-08	-7.25e-08	-6.979e-08	-6.652e-08
-0.5	-4.671e-06	-4.627e-06	-3.733e-06	-4.084e-06	-3.128e-06			-0.5	-6.478e-08	-6.098e-08	-7.256e-08	-6.987e-08	-6.663e-08
-0.501	-4.675e-06	-4.631e-06	-3.738e-06	-4.088e-06	-3.131e-06			-0.501	-6.451e-08	-6.108e-08	-7.251e-08	-6.992e-08	-6.663e-08
-0.502	-4.681e-06	-4.639e-06	-3.744e-06	-4.093e-06	-3.135e-06			-0.502	-6.491e-08	-6.112e-08	-7.281e-08	-7.003e-08	-6.674e-08
-0.503	-4.688e-06	-4.643e-06	-3.75e-06	-4.097e-06	-3.139e-06			-0.503	-6.468e-08	-6.112e-08	-7.296e-08	-7e-08	-6.673e-08
-0.504	-4.691e-06	-4.649e-06	-3.755e-06	-4.101e-06	-3.143e-06			-0.504	-6.506e-08	-6.13e-08	-7.322e-08	-7.016e-08	-6.687e-08
-0.505	-4.697e-06	-4.655e-06	-3.76e-06	-4.105e-06	-3.148e-06			-0.505	-6.475e-08	-6.133e-08	-7.356e-08	-7.023e-08	-6.689e-08
-0.506	-4.704e-06	-4.66e-06	-3.765e-06	-4.109e-06	-3.151e-06			-0.506	-6.522e-08	-6.146e-08	-7.361e-08	-7.031e-08	-6.695e-08
-0.507	-4.709e-06	-4.665e-06	-3.771e-06	-4.114e-06	-3.154e-06			-0.507	-6.479e-08	-6.139e-08	-7.364e-08	-7.036e-08	-6.694e-08
-0.508	-4.714e-06	-4.671e-06	-3.777e-06	-4.119e-06	-3.158e-06			-0.508	-6.543e-08	-6.14e-08	-7.369e-08	-7.044e-08	-6.696e-08
-0.509	-4.721e-06	-4.675e-06	-3.783e-06	-4.124e-06	-3.162e-06			-0.509	-6.49e-08	-6.126e-08	-7.343e-08	-7.042e-08	-6.697e-08
-0.51	-4.726e-06	-4.68e-06	-3.788e-06	-4.129e-06	-3.167e-06			-0.51	-6.57e-08	-6.129e-08	-7.347e-08	-7.054e-08	-6.698e-08
-0.511	-4.731e-06	-4.687e-06	-3.793e-06	-4.133e-06	-3.171e-06			-0.511	-6.518e-08	-6.136e-08	-7.332e-08	-7.06e-08	-6.703e-08
-0.512	-4.737e-06	-4.692e-06	-3.799e-06	-4.138e-06	-3.175e-06			-0.512	-6.594e-08	-6.127e-08	-7.334e-08	-7.065e-08	-6.711e-08
-0.513	-4.743e-06	-4.698e-06	-3.804e-06	-4.143e-06	-3.179e-06			-0.513	-6.541e-08	-6.158e-08	-7.337e-08	-7.084e-08	-6.716e-08
-0.514	-4.748e-06	-4.705e-06	-3.81e-06	-4.148e-06	-3.181e-06			-0.514	-6.627e-08	-6.149e-08	-7.36e-08	-7.084e-08	-6.726e-08
-0.515	-4.754e-06	-4.709e-06	-3.815e-06	-4.152e-06	-3.185e-06			-0.515	-6.56e-08	-6.171e-08	-7.361e-08	-7.097e-08	-6.728e-08
-0.516	-4.76e-06	-4.714e-06	-3.821e-06	-4.156e-06	-3.188e-06			-0.516	-6.648e-08	-6.171e-08	-7.422e-08	-7.093e-08	-6.729e-08
-0.517	-4.765e-06	-4.721e-06	-3.826e-06	-4.16e-06	-3.194e-06			-0.517	-6.582e-08	-6.198e-08	-7.427e-08	-7.095e-08	-6.733e-08
-0.518	-4.77e-06	-4.726e-06	-3.831e-06	-4.164e-06	-3.198e-06			-0.518	-6.643e-08	-6.195e-08	-7.469e-08	-7.095e-08	-6.738e-08
-0.519	-4.776e-06	-4.73e-06	-3.836e-06	-4.169e-06	-3.202e-06			-0.519	-6.594e-08	-6.238e-08	-7.47e-08	-7.111e-08	-6.745e-08
-0.52	-4.783e-06	-4.737e-06	-3.842e-06	-4.174e-06	-3.206e-06			-0.52	-6.622e-08	-6.224e-08	-7.483e-08	-7.112e-08	-6.74e-08
-0.521	-4.788e-06	-4.743e-06	-3.849e-06	-4.18e-06	-3.209e-06			-0.521	-6.6e-08	-6.24e-08	-7.454e-08	-7.123e-08	-6.715e-08
-0.522	-4.792e-06	-4.746e-06	-3.854e-06	-4.185e-06	-3.213e-06			-0.522	-6.629e-08	-6.251e-08	-7.452e-08	-7.12e-08	-6.77e-08
-0.523	-4.799e-06	-4.753e-06	-3.86e-06	-4.189e-06	-3.217e-06			-0.523	-6.615e-08	-6.217e-08	-7.428e-08	-7.123e-08	-6.779e-08
-0.524	-4.805e-06	-4.759e-06	-3.865e-06	-4.193e-06	-3.221e-06			-0.524	-6.647e-08	-6.252e-08	-7.422e-08	-7.126e-08	-6.787e-08
-0.525	-4.809e-06	-4.763e-06	-3.87e-06	-4.197e-06	-3.225e-06			-0.525	-6.639e-08	-6.222e-08	-7.419e-08	-7.134e-08	-6.791e-08
-0.526	-4.815e-06	-4.77e-06	-3.877e-06	-4.202e-06	-3.228e-06			-0.526	-6.639e-08	-6.264e-08	-7.432e-08	-7.142e-08	-6.802e-08
-0.527	-4.821e-06	-4.777e-06	-3.883e-06	-4.207e-06	-3.231e-06			-0.527	-6.643e-08	-6.244e-08	-7.443e-08	-7.16e-08	-6.805e-08
-0.528	-4.825e-06	-4.78e-06	-3.889e-06	-4.211e-06	-3.235e-06			-0.528	-6.627e-08	-6.292e-08	-7.478e-08	-7.171e-08	-6.82e-08
-0.529	-4.83e-06	-4.787e-06	-3.895e-06	-4.217e-06	-3.24e-06			-0.529	-6.636e-08	-6.244e-08	-7.493e-08	-7.181e-08	-6.819e-08
-0.53	-4.836e-06	-4.793e-06	-3.9e-06	-4.22e-06	-3.245e-06			-0.53	-6.636e-08	-6.307e-08	-7.525e-08	-7.183e-08	-6.816e-08
-0.531	-4.841e-06	-4.798e-06	-3.905e-06	-4.225e-06	-3.25e-06			-0.531	-6.646e-08	-6.247e-08	-7.551e-08	-7.188e-08	-6.798e-08
-0.532	-4.846e-06	-4.803e-06	-3.912e-06	-4.229e-06	-3.253e-06			-0.532	-6.661e-08	-6.307e-08	-7.544e-08	-7.192e-08	-6.84e-08
-0.533	-4.855e-06	-4.81e-06	-3.917e-06	-4.234e-06	-3.257e-06			-0.533	-6.664e-08	-6.25e-08	-7.55e-08	-7.208e-08	-6.844e-08
-0.534	-4.859e-06	-4.814e-06	-3.923e-06	-4.24e-06	-3.259e-06			-0.534	-6.684e-08	-6.301e-08	-7.54e-08	-7.211e-08	-6.851e-08
-0.535	-4.863e-06	-4.82e-06	-3.928e-06	-4.245e-06	-3.263e-06			-0.535	-6.676e-08	-6.245e-08	-7.518e-08	-7.22e-08	-6.857e-08
-0.536	-4.87e-06	-4.826e-06	-3.934e-06	-4.249e-06	-3.267e-06			-0.536	-6.7e-08	-6.292e-08	-7.522e-08	-7.223e-08	-6.858e-08
-0.537	-4.875e-06	-4.83e-06	-3.939e-06	-4.253e-06	-3.272e-06			-0.537	-6.693e-08	-6.246e-08	-7.51e-08	-7.229e-08	-6.865e-08
-0.538	-4.878e-06	-4.836e-06	-3.944e-06	-4.256e-06	-3.276e-06			-0.538	-6.714e-08	-6.29e-08	-7.516e-08	-7.234e-08	-6.866e-08
-0.539	-4.886e-06	-4.843e-06	-3.95e-06	-4.261e-06	-3.281e-06			-0.539	-6.71e-08	-6.26e-08	-7.54e-08	-7.257e-08	-6.867e-08
-0.54	-4.893e-06	-4.847e-06	-3.957e-06	-4.266e-06	-3.284e-06			-0.54	-6.73e-08	-6.304e-08	-7.567e-08	-7.258e-08	-6.873e-08
-0.541	-4.896e-06	-4.854e-06	-3.963e-06	-4.271e-06	-3.288e-06			-0.541	-6.719e-08	-6.28e-08	-7.581e-08	-7.28e-08	-6.875e-08
-0.542	-4.903e-06	-4.861e-06	-3.97e-06	-4.276e-06	-3.292e-06			-0.542	-6.752e-08	-6.325e-08	-7.643e-08	-7.276e-08	-6.88e-08
-0.543	-4.909e-06	-4.864e-06	-3.975e-06	-4.28e-06	-3.297e-06			-0.543	-6.748e-08	-6.299e-08	-7.634e-08	-7.28e-08	-6.886e-08
-0.544	-4.912e-06	-4.87e-06	-3.98e-06	-4.285e-06	-3.301e-06			-0.544	-6.761e-08	-6.335e-08	-7.658e-08	-7.272e-08	-6.889e-08
-0.545	-4.919e-06	-4.878e-06	-3.986e-06	-4.292e-06	-3.305e-06			-0.545	-6.79e-08	-6.313e-08	-7.647e-08	-7.284e-08	-6.895e-08
-0.546	-4.926e-06	-4.88e-06	-3.991e-06	-4.296e-06	-3.308e-06			-0.546	-6.781e-08	-6.344e-08	-7.635e-08	-7.28e-08	-6.906e-08
-0.547	-4.931e-06	-4.887e-06	-3.998e-06	-4.301e-06	-3.312e-06			-0.547	-6.82e-08	-6.313e-08	-7.625e-08	-7.308e-08	-6.907e-08
-0.548	-4.936e-06	-4.893e-06	-4.005e-06	-4.305e-06	-3.315e-06			-0.548	-6.8e-08	-6.371e-08	-7.619e-08	-7.308e-08	-6.922e-08
-0.549	-4.942e-06	-4.896e-06	-4.011e-06	-4.309e-06	-3.32e-06			-0.549	-6.833e-08	-6.314e-08	-7.612e-08	-7.326e-08	-6.924e-08
-0.55	-4.946e-06	-4.903e-06	-4.017e-06	-4.313e-06	-3.325e-06			-0.55	-6.798e-08	-6.392e-08	-7.618e-08	-7.334e-08	-6.934e-08
-0.551	-4.952e-06	-4.91e-06	-4.022e-06	-4.317e-06	-3.329e-06			-0.551	-6.843e-08	-6.34e-08	-7.635e-08	-7.334e-08	-6.939e-08
-0.552	-4.96e-06	-4.913e-06	-4.028e-06	-4.322e-06	-3.333e-06			-0.552	-6.781e-08	-6.414e-08	-7.645e-08	-7.337e-08	-6.943e-08
-0.553	-4.965e-06	-4.921e-06	-4.034e-06	-4.328e-06	-3.337e-06			-0.553	-6.849e-08	-6.366e-08	-7.688e-08	-7.349e-08	-6.945e-08
-0.554	-4.97e-06	-4.928e-06	-4.04e-06	-4.336e-06	-3.34e-06			-0.554	-6.785e-08	-6.452e-08	-7.708e-08	-7.347e-08	-6.955e-08
-0.555	-4.975e-06	-4.932e-06	-4.047e-06	-4.341e-06	-3.344e-06			-0.555	-6.853e-08	-6.382e-08	-7.729e-08	-7.354e-08	-6.957e-08
-0.556	-4.979e-06	-4.938e-06	-4.053e-06	-4.345e-06	-3.348e-06			-0.556	-6.807e-08	-6.48e-08	-7.744e-08	-7.358e-08	-6.976e-08
-0.557	-4.986e-06	-4.945e-06	-4.058e-06	-4.349e-06	-3.354e-06			-0.557	-6.86e-08	-6.387e-08	-7.753e-08	-7.359e-08	-6.985e-08
-0.558	-4.992e-06	-4.948e-06	-4.064e-06	-4.352e-06	-3.358e-06			-0.558	-6.826e-08	-6.474e-08	-7.727e-08	-7.363e-08	-6.995e-08
-0.559	-4.996e-06	-4.955e-06	-4.069e-06	-4.357e-06	-3.362e-06			-0.559	-6.874e-08	-6.383e-08	-7.724e-08	-7.379e-08	-7.004e-08
-0.56	-5.004e-06	-4.962e-06	-4.076e-06	-4.363e-06	-3.366e-06			-0.56	-6.843e-08	-6.446e-08	-7.706e-08	-7.382e-08	-7.008e-08
-0.561	-5.012e-06	-4.965e-06	-4.082e-06	-4.368e-06	-3.37e-06			-0.561	-6.889e-08	-6.381e-08	-7.699e-08	-7.41e-08	-7.012e-08
-0.562	-5.013e-06	-4.972e-06	-4.088e-06	-4.372e-06	-3.373e-06			-0.562	-6.855e-08	-6.439e-08	-7.707e-08	-7.421e-08	-7.018e-08
-0.563	-5.02e-06	-4.979e-06	-4.094e-06	-4.376e-06	-3.378e-06			-0.563	-6.884e-08	-6.393e-08	-7.718e-08	-7.433e-08	-7.026e-08
-0.564	-5.027e-06	-4.982e-06	-4.099e-06	-4.379e-06	-3.382e-06			-0.564	-6.848e-08	-6.456e-08	-7.73e-08	-7.439e-08	-7.028e-08
-0.565	-5.03e-06	-4.989e-06	-4.105e-06	-4.384e-06	-3.386e-06			-0.565	-6.877e-08	-6.417e-08	-7.775e-08	-7.448e-08	-7.034e-08
-0.566	-5.036e-06	-4.996e-06	-4.111e-06	-4.389e-06	-3.389e-06			-0.566	-6.852e-08	-6.465e-08	-7.789e-08	-7.442e-08	-7.033e-08
-0.567	-5.043e-06	-5e-06	-4.116e-06	-4.395e-06	-3.394e-06			-0.567	-6.89e-08	-6.427e-08	-7.813e-08	-7.459e-08	-7.034e-08
-0.568	-5.046e-06	-5.006e-06	-4.124e-06	-4.4e-06	-3.397e-06			-0.568	-6.891e-08	-6.467e-08	-7.838e-08	-7.453e-08	-7.037e-08
-0.569	-5.053e-06	-5.014e-06	-4.13e-06	-4.405e-06	-3.403e-06			-0.569	-6.944e-08	-6.437e-08	-7.832e-08	-7.463e-08	-7.044e-08
-0.57	-5.06e-06	-5.017e-06	-4.136e-06	-4.408e-06	-3.407e-06			-0.57	-6.925e-08	-6.469e-08	-7.833e-08	-7.465e-08	-7.049e-08
-0.571	-5.064e-06	-5.024e-06	-4.142e-06	-4.412e-06	-3.411e-06			-0.571	-6.995e-08	-6.445e-08	-7.833e-08	-7.472e-08	-7.068e-08
-0.572	-5.07e-06	-5.031e-06	-4.148e-06	-4.417e-06	-3.415e-06			-0.572	-6.935e-08	-6.472e-08	-7.812e-08	-7.475e-08	-7.074e-08
-0.573	-5.078e-06	-5.035e-06	-4.154e-06	-4.423e-06	-3.418e-06			-0.573	-7.004e-08	-6.44e-08	-7.817e-08	-7.504e-08	-7.074e-08
-0.574	-5.082e-06	-5.041e-06	-4.161e-06	-4.429e-06	-3.422e-06			-0.574	-6.937e-08	-6.481e-08	-7.811e-08	-7.509e-08	-7.082e-08
-0.575	-5.087e-06	-5.048e-06	-4.168e-06	-4.434e-06	-3.426e-06			-0.575	-7.008e-08	-6.437e-08	-7.812e-08	-7.534e-08	-7.08e-08
-0.576	-5.093e-06	-5.053e-06	-4.174e-06	-4.438e-06	-3.43e-06			-0.576	-6.947e-08	-6.508e-08	-7.833e-08	-7.546e-08	-7.085e-08
-0.577	-5.097e-06	-5.058e-06	-4.179e-06	-4.443e-06	-3.434e-06			-0.577	-7.029e-08	-6.463e-08	-7.867e-08	-7.542e-08	-7.095e-08
-0.578	-5.102e-06	-5.065e-06	-4.185e-06	-4.447e-06	-3.438e-06			-0.578	-6.946e-08	-6.538e-08	-7.87e-08	-7.546e-08	-7.099e-08
-0.579	-5.109e-06	-5.07e-06	-4.191e-06	-4.453e-06	-3.443e-06			-0.579	-7.043e-08	-6.497e-08	-7.916e-08	-7.542e-08	-7.109e-08
-0.58	-5.114e-06	-5.076e-06	-4.198e-06	-4.462e-06	-3.447e-06			-0.58	-6.953e-08	-6.565e-08	-7.915e-08	-7.538e-08	-7.114e-08
-0.581	-5.12e-06	-5.083e-06	-4.205e-06	-4.468e-06	-3.452e-06			-0.581	-7.048e-08	-6.508e-08	-7.932e-08	-7.546e-08	-7.115e-08
-0.582	-5.128e-06	-5.089e-06	-4.211e-06	-4.473e-06	-3.456e-06			-0.582	-6.989e-08	-6.593e-08	-7.925e-08	-7.551e-08	-7.134e-08
-0.583	-5.133e-06	-5.093e-06	-4.217e-06	-4.476e-06	-3.461e-06			-0.583	-7.072e-08	-6.526e-08	-7.942e-08	-7.552e-08	-7.141e-08
-0.584	-5.137e-06	-5.101e-06	-4.223e-06	-4.48e-06	-3.465e-06			-0.584	-7.022e-08	-6.614e-08	-7.912e-08	-7.573e-08	-7.153e-08
-0.585	-5.145e-06	-5.106e-06	-4.229e-06	-4.485e-06	-3.469e-06			-0.585	-7.096e-08	-6.557e-08	-7.938e-08	-7.579e-08	-7.171e-08
-0.586	-5.15e-06	-5.111e-06	-4.235e-06	-4.492e-06	-3.473e-06			-0.586	-7.019e-08	-6.597e-08	-7.918e-08	-7.591e-08	-7.169e-08
-0.587	-5.155e-06	-5.118e-06	-4.241e-06	-4.496e-06	-3.478e-06			-0.587	-7.069e-08	-6.557e-08	-7.922e-08	-7.611e-08	-7.175e-08
-0.588	-5.162e-06	-5.124e-06	-4.248e-06	-4.5e-06	-3.482e-06			-0.588	-7.014e-08	-6.578e-08	-7.929e-08	-7.621e-08	-7.18e-08
-0.589	-5.166e-06	-5.128e-06	-4.254e-06	-4.504e-06	-3.487e-06			-0.589	-7.046e-08	-6.559e-08	-7.94e-08	-7.627e-08	-7.185e-08
-0.59	-5.17e-06	-5.136e-06	-4.261e-06	-4.507e-06	-3.491e-06			-0.59	-7.013e-08	-6.589e-08	-7.953e-08	-7.634e-08	-7.191e-08
-0.591	-5.178e-06	-5.142e-06	-4.266e-06	-4.511e-06	-3.495e-06			-0.591	-7.051e-08	-6.584e-08	-8.003e-08	-7.636e-08	-7.199e-08
-0.592	-5.183e-06	-5.147e-06	-4.272e-06	-4.516e-06	-3.499e-06			-0.592	-7.028e-08	-6.603e-08	-8e-08	-7.635e-08	-7.204e-08
-0.593	-5.187e-06	-5.155e-06	-4.278e-06	-4.521e-06	-3.503e-06			-0.593	-7.067e-08	-6.608e-08	-8.027e-08	-7.648e-08	-7.218e-08
-0.594	-5.194e-06	-5.16e-06	-4.285e-06	-4.527e-06	-3.507e-06			-0.594	-7.051e-08	-6.591e-08	-8.035e-08	-7.647e-08	-7.222e-08
-0.595	-5.2e-06	-5.164e-06	-4.291e-06	-4.532e-06	-3.511e-06			-0.595	-7.095e-08	-6.601e-08	-8.018e-08	-7.667e-08	-7.234e-08
-0.596	-5.204e-06	-5.171e-06	-4.297e-06	-4.537e-06	-3.515e-06			-0.596	-7.076e-08	-6.582e-08	-8.023e-08	-7.683e-08	-7.24e-08
-0.597	-5.211e-06	-5.176e-06	-4.304e-06	-4.54e-06	-3.52e-06			-0.597	-7.14e-08	-6.601e-08	-8.024e-08	-7.69e-08	-7.254e-08
-0.598	-5.218e-06	-5.181e-06	-4.31e-06	-4.546e-06	-3.525e-06			-0.598	-7.086e-08	-6.591e-08	-8.01e-08	-7.712e-08	-7.258e-08
-0.599	-5.223e-06	-5.189e-06	-4.315e-06	-4.552e-06	-3.528e-06			-0.599	-7.159e-08	-6.604e-08	-8.035e-08	-7.723e-08	-7.263e-08
-0.6	-5.21e-06	-5.176e-06	-4.302e-06	-4.539e-06	-3.517e-06			-0.6	-7.044e-08	-6.551e-08	-7.974e-08	-7.662e-08	-7.196e-08
-0.599	-5.117e-06	-5.079e-06	-4.21e-06	-4.443e-06	-3.448e-06			-0.599	-6.918e-08	-6.349e-08	-7.745e-08	-7.404e-08	-6.933e-08
-0.598	-5.023e-06	-4.985e-06	-4.122e-06	-4.351e-06	-3.384e-06			-0.598	-6.761e-08	-6.263e-08	-7.626e-08	-7.282e-08	-6.798e-08
-0.597	-4.943e-06	-4.903e-06	-4.05e-06	-4.272e-06	-3.331e-06			-0.597	-6.756e-08	-6.19e-08	-7.559e-08	-7.193e-08	-6.72e-08
-0.596	-4.871e-06	-4.829e-06	-3.988e-06	-4.205e-06	-3.285e-06			-0.596	-6.657e-08	-6.174e-08	-7.487e-08	-7.14e-08	-6.656e-08
-0.595	-4.808e-06	-4.763e-06	-3.933e-06	-4.146e-06	-3.242e-06			-0.595	-6.71e-08	-6.136e-08	-7.477e-08	-7.075e-08	-6.615e-08
-0.594	-4.746e-06	-4.702e-06	-3.884e-06	-4.092e-06	-3.203e-06			-0.594	-6.604e-08	-6.112e-08	-7.408e-08	-7.034e-08	-6.573e-08
-0.593	-4.688e-06	-4.642e-06	-3.839e-06	-4.042e-06	-3.166e-06			-0.593	-6.648e-08	-6.068e-08	-7.38e-08	-6.983e-08	-6.533e-08
-0.592	-4.634e-06	-4.587e-06	-3.798e-06	-3.996e-06	-3.13e-06			-0.592	-6.568e-08	-6.062e-08	-7.32e-08	-6.955e-08	-6.511e-08
-0.591	-4.585e-06	-4.536e-06	-3.758e-06	-3.952e-06	-3.096e-06			-0.591	-6.566e-08	-6.008e-08	-7.271e-08	-6.913e-08	-6.474e-08
-0.59	-4.535e-06	-4.485e-06	-3.721e-06	-3.91e-06	-3.063e-06			-0.59	-6.504e-08	-6.005e-08	-7.208e-08	-6.907e-08	-6.443e-08
-0.589	-4.488e-06	-4.437e-06	-3.684e-06	-3.869e-06	-3.031e-06			-0.589	-6.495e-08	-5.982e-08	-7.19e-08	-6.869e-08	-6.417e-08
-0.588	-4.445e-06	-4.392e-06	-3.65e-06	-3.831e-06	-3.001e-06			-0.588	-6.437e-08	-5.961e-08	-7.134e-08	-6.854e-08	-6.378e-08
-0.587	-4.402e-06	-4.344e-06	-3.617e-06	-3.794e-06	-2.971e-06			-0.587	-6.423e-08	-5.961e-08	-7.118e-08	-6.82e-08	-6.354e-08
-0.586	-4.359e-06	-4.3e-06	-3.585e-06	-3.759e-06	-2.942e-06			-0.586	-6.385e-08	-5.917e-08	-7.092e-08	-6.786e-08	-6.324e-08
-0.585	-4.318e-06	-4.258e-06	-3.554e-06	-3.724e-06	-2.913e-06			-0.585	-6.352e-08	-5.924e-08	-7.051e-08	-6.75e-08	-6.299e-08
-0.584	-4.276e-06	-4.215e-06	-3.524e-06	-3.691e-06	-2.886e-06			-0.584	-6.338e-08	-5.88e-08	-7.028e-08	-6.724e-08	-6.278e-08
-0.583	-4.233e-06	-4.174e-06	-3.494e-06	-3.658e-06	-2.859e-06			-0.583	-6.3e-08	-5.897e-08	-7.006e-08	-6.69e-08	-6.263e-08
-0.582	-4.195e-06	-4.137e-06	-3.466e-06	-3.626e-06	-2.833e-06			-0.582	-6.3e-08	-5.844e-08	-6.976e-08	-6.672e-08	-6.24e-08
-0.581	-4.158e-06	-4.096e-06	-3.438e-06	-3.595e-06	-2.806e-06			-0.581	-6.279e-08	-5.877e-08	-6.962e-08	-6.644e-08	-6.234e-08
-0.58	-4.118e-06	-4.058e-06	-3.411e-06	-3.565e-06	-2.78e-06			-0.58	-6.27e-08	-5.8e-08	-6.943e-08	-6.623e-08	-6.214e-08
-0.579	-4.084e-06	-4.021e-06	-3.384e-06	-3.536e-06	-2.755e-06			-0.579	-6.255e-08	-5.835e-08	-6.892e-08	-6.603e-08	-6.204e-08
-0.578	-4.049e-06	-3.983e-06	-3.358e-06	-3.506e-06	-2.73e-06			-0.578	-6.241e-08	-5.751e-08	-6.88e-08	-6.596e-08	-6.182e-08
-0.577	-4.014e-06	-3.947e-06	-3.332e-06	-3.476e-06	-2.705e-06			-0.577	-6.212e-08	-5.783e-08	-6.835e-08	-6.573e-08	-6.16e-08
-0.576	-3.978e-06	-3.913e-06	-3.307e-06	-3.448e-06	-2.682e-06			-0.576	-6.179e-08	-5.714e-08	-6.8e-08	-6.574e-08	-6.134e-08
-0.575	-3.944e-06	-3.875e-06	-3.283e-06	-3.419e-06	-2.657e-06			-0.575	-6.159e-08	-5.749e-08	-6.794e-08	-6.552e-08	-6.113e-08
-0.574	-3.91e-06	-3.842e-06	-3.259e-06	-3.392e-06	-2.634e-06			-0.574	-6.129e-08	-5.691e-08	-6.753e-08	-6.541e-08	-6.087e-08
-0.573	-3.877e-06	-3.808e-06	-3.234e-06	-3.365e-06	-2.611e-06			-0.573	-6.12e-08	-5.719e-08	-6.74e-08	-6.51e-08	-6.068e-08
-0.572	-3.844e-06	-3.773e-06	-3.209e-06	-3.339e-06	-2.588e-06			-0.572	-6.107e-08	-5.677e-08	-6.729e-08	-6.493e-08	-6.05e-08
-0.571	-3.812e-06	-3.741e-06	-3.185e-06	-3.312e-06	-2.565e-06			-0.571	-6.107e-08	-5.692e-08	-6.702e-08	-6.46e-08	-6.036e-08
-0.57	-3.78e-06	-3.71e-06	-3.162e-06	-3.286e-06	-2.543e-06			-0.57	-6.097e-08	-5.653e-08	-6.687e-08	-6.456e-08	-6.021e-08
-0.569	-3.748e-06	-3.676e-06	-3.139e-06	-3.26e-06	-2.52e-06			-0.569	-6.112e-08	-5.672e-08	-6.689e-08	-6.427e-08	-6.016e-08
-0.568	-3.717e-06	-3.645e-06	-3.117e-06	-3.234e-06	-2.499e-06			-0.568	-6.096e-08	-5.628e-08	-6.657e-08	-6.422e-08	-6.006e-08
-0.567	-3.688e-06	-3.614e-06	-3.094e-06	-3.209e-06	-2.476e-06			-0.567	-6.097e-08	-5.645e-08	-6.65e-08	-6.395e-08	-5.992e-08
-0.566	-3.657e-06	-3.581e-06	-3.072e-06	-3.185e-06	-2.455e-06			-0.566	-6.096e-08	-5.608e-08	-6.627e-08	-6.388e-08	-5.986e-08
-0.565	-3.627e-06	-3.55e-06	-3.05e-06	-3.16e-06	-2.434e-06			-0.565	-6.061e-08	-5.615e-08	-6.586e-08	-6.364e-08	-5.964e-08
-0.564	-3.598e-06	-3.521e-06	-3.028e-06	-3.136e-06	-2.413e-06			-0.564	-6.074e-08	-5.595e-08	-6.564e-08	-6.37e-08	-5.943e-08
-0.563	-3.567e-06	-3.49e-06	-3.006e-06	-3.111e-06	-2.392e-06			-0.563	-6.013e-08	-5.618e-08	-6.542e-08	-6.349e-08	-5.922e-08
-0.562	-3.536e-06	-3.46e-06	-2.986e-06	-3.088e-06	-2.372e-06			-0.562	-6.027e-08	-5.578e-08	-6.518e-08	-6.343e-08	-5.9e-08
-0.561	-3.51e-06	-3.432e-06	-2.965e-06	-3.065e-06	-2.351e-06			-0.561	-5.97e-08	-5.63e-08	-6.514e-08	-6.321e-08	-5.887e-08
-0.56	-3.481e-06	-3.402e-06	-2.943e-06	-3.043e-06	-2.331e-06			-0.56	-6.002e-08	-5.566e-08	-6.503e-08	-6.3e-08	-5.873e-08
-0.559	-3.451e-06	-3.373e-06	-2.922e-06	-3.019e-06	-2.31e-06			-0.559	-5.95e-08	-5.623e-08	-6.473e-08	-6.273e-08	-5.862e-08
-0.558	-3.426e-06	-3.345e-06	-2.902e-06	-2.994e-06	-2.291e-06			-0.558	-6.006e-08	-5.56e-08	-6.484e-08	-6.259e-08	-5.855e-08
-0.557	-3.398e-06	-3.316e-06	-2.881e-06	-2.971e-06	-2.271e-06			-0.557	-5.937e-08	-5.61e-08	-6.45e-08	-6.237e-08	-5.847e-08
-0.556	-3.369e-06	-3.288e-06	-2.861e-06	-2.947e-06	-2.252e-06			-0.556	-5.991e-08	-5.543e-08	-6.441e-08	-6.23e-08	-5.841e-08
-0.555	-3.343e-06	-3.261e-06	-2.841e-06	-2.924e-06	-2.232e-06			-0.555	-5.92e-08	-5.609e-08	-6.432e-08	-6.216e-08	-5.846e-08
-0.554	-3.316e-06	-3.233e-06	-2.82e-06	-2.902e-06	-2.213e-06			-0.554	-5.956e-08	-5.517e-08	-6.416e-08	-6.206e-08	-5.833e-08
-0.553	-3.288e-06	-3.206e-06	-2.8e-06	-2.88e-06	-2.194e-06			-0.553	-5.895e-08	-5.588e-08	-6.379e-08	-6.197e-08	-5.83e-08
-0.552	-3.262e-06	-3.18e-06	-2.78e-06	-2.858e-06	-2.175e-06			-0.552	-5.922e-08	-5.496e-08	-6.384e-08	-6.188e-08	-5.817e-08
-0.551	-3.237e-06	-3.152e-06	-2.76e-06	-2.836e-06	-2.156e-06			-0.551	-5.858e-08	-5.557e-08	-6.333e-08	-6.175e-08	-5.798e-08
-0.55	-3.21e-06	-3.126e-06	-2.74e-06	-2.815e-06	-2.138e-06			-0.55	-5.878e-08	-5.482e-08	-6.329e-08	-6.171e-08	-5.78e-08
-0.549	-3.184e-06	-3.1e-06	-2.721e-06	-2.793e-06	-2.119e-06			-0.549	-5.82e-08	-5.532e-08	-6.314e-08	-6.155e-08	-5.765e-08
-0.548	-3.16e-06	-3.073e-06	-2.702e-06	-2.771e-06	-2.101e-06			-0.548	-5.834e-08	-5.464e-08	-6.288e-08	-6.141e-08	-5.748e-08
-0.547	-3.135e-06	-3.047e-06	-2.683e-06	-2.75e-06	-2.082e-06			-0.547	-5.797e-08	-5.51e-08	-6.289e-08	-6.126e-08	-5.745e-08
-0.546	-3.11e-06	-3.022e-06	-2.663e-06	-2.729e-06	-2.065e-06			-0.546	-5.833e-08	-5.451e-08	-6.281e-08	-6.113e-08	-5.742e-08
-0.545	-3.086e-06	-2.997e-06	-2.645e-06	-2.708e-06	-2.046e-06			-0.545	-5.804e-08	-5.482e-08	-6.25e-08	-6.093e-08	-5.735e-08
-0.544	-3.061e-06	-2.971e-06	-2.626e-06	-2.687e-06	-2.029e-06			-0.544	-5.842e-08	-5.431e-08	-6.262e-08	-6.097e-08	-5.738e-08
-0.543	-3.036e-06	-2.947e-06	-2.607e-06	-2.666e-06	-2.011e-06			-0.543	-5.815e-08	-5.451e-08	-6.243e-08	-6.078e-08	-5.723e-08
-0.542	-3.011e-06	-2.922e-06	-2.589e-06	-2.645e-06	-1.994e-06			-0.542	-5.837e-08	-5.414e-08	-6.227e-08	-6.078e-08	-5.715e-08
-0.541	-2.986e-06	-2.897e-06	-2.57e-06	-2.625e-06	-1.976e-06			-0.541	-5.793e-08	-5.435e-08	-6.233e-08	-6.068e-08	-5.701e-08
-0.54	-2.962e-06	-2.873e-06	-2.552e-06	-2.604e-06	-1.96e-06			-0.54	-5.827e-08	-5.4e-08	-6.206e-08	-6.057e-08	-5.689e-08
-0.539	-2.939e-06	-2.849e-06	-2.534e-06	-2.584e-06	-1.944e-06			-0.539	-5.76e-08	-5.415e-08	-6.182e-08	-6.048e-08	-5.672e-08
-0.538	-2.915e-06	-2.823e-06	-2.515e-06	-2.564e-06	-1.929e-06			-0.538	-5.81e-08	-5.387e-08	-6.18e-08	-6.046e-08	-5.658e-08
-0.537	-2.893e-06	-2.8e-06	-2.498e-06	-2.544e-06	-1.914e-06			-0.537	-5.731e-08	-5.405e-08	-6.143e-08	-6.031e-08	-5.639e-08
-0.536	-2.869e-06	-2.776e-06	-2.48e-06	-2.524e-06	-1.896e-06			-0.536	-5.779e-08	-5.372e-08	-6.138e-08	-6.025e-08	-5.625e-08
-0.535	-2.845e-06	-2.751e-06	-2.462e-06	-2.504e-06	-1.876e-06			-0.535	-5.712e-08	-5.412e-08	-6.127e-08	-6.013e-08	-5.613e-08
-0.534	-2.823e-06	-2.728e-06	-2.445e-06	-2.485e-06	-1.857e-06			-0.534	-5.772e-08	-5.358e-08	-6.116e-08	-5.994e-08	-5.607e-08
-0.533	-2.8e-06	-2.706e-06	-2.427e-06	-2.465e-06	-1.843e-06			-0.533	-5.717e-08	-5.412e-08	-6.103e-08	-5.98e-08	-5.607e-08
-0.532	-2.776e-06	-2.682e-06	-2.409e-06	-2.446e-06	-1.83e-06			-0.532	-5.806e-08	-5.356e-08	-6.112e-08	-5.96e-08	-5.611e-08
-0.531	-2.754e-06	-2.66e-06	-2.392e-06	-2.427e-06	-1.817e-06			-0.531	-5.731e-08	-5.398e-08	-6.075e-08	-5.951e-08	-5.61e-08
-0.53	-2.733e-06	-2.637e-06	-2.374e-06	-2.407e-06	-1.802e-06			-0.53	-5.806e-08	-5.354e-08	-6.086e-08	-5.943e-08	-5.605e-08
-0.529	-2.71e-06	-2.614e-06	-2.357e-06	-2.388e-06	-1.787e-06			-0.529	-5.715e-08	-5.411e-08	-6.068e-08	-5.94e-08	-5.593e-08
-0.528	-2.687e-06	-2.592e-06	-2.34e-06	-2.369e-06	-1.771e-06			-0.528	-5.754e-08	-5.353e-08	-6.066e-08	-5.923e-08	-5.573e-08
-0.527	-2.666e-06	-2.569e-06	-2.323e-06	-2.35e-06	-1.754e-06			-0.527	-5.681e-08	-5.425e-08	-6.047e-08	-5.926e-08	-5.562e-08
-0.526	-2.644e-06	-2.547e-06	-2.306e-06	-2.331e-06	-1.736e-06			-0.526	-5.712e-08	-5.357e-08	-6.049e-08	-5.908e-08	-5.552e-08
-0.525	-2.621e-06	-2.525e-06	-2.289e-06	-2.313e-06	-1.719e-06			-0.525	-5.655e-08	-5.404e-08	-6.009e-08	-5.904e-08	-5.539e-08
-0.524	-2.602e-06	-2.503e-06	-2.272e-06	-2.294e-06	-1.704e-06			-0.524	-5.685e-08	-5.35e-08	-6.01e-08	-5.899e-08	-5.526e-08
-0.523	-2.58e-06	-2.481e-06	-2.256e-06	-2.275e-06	-1.689e-06			-0.523	-5.635e-08	-5.374e-08	-5.981e-08	-5.888e-08	-5.522e-08
-0.522	-2.557e-06	-2.46e-06	-2.239e-06	-2.257e-06	-1.674e-06			-0.522	-5.661e-08	-5.336e-08	-5.969e-08	-5.875e-08	-5.519e-08
-0.521	-2.538e-06	-2.439e-06	-2.223e-06	-2.239e-06	-1.66e-06			-0.521	-5.624e-08	-5.348e-08	-5.963e-08	-5.864e-08	-5.517e-08
-0.52	-2.518e-06	-2.417e-06	-2.206e-06	-2.22e-06	-1.645e-06			-0.52	-5.65e-08	-5.321e-08	-5.948e-08	-5.846e-08	-5.528e-08
-0.519	-2.496e-06	-2.397e-06	-2.189e-06	-2.202e-06	-1.63e-06			-0.519	-5.629e-08	-5.332e-08	-5.937e-08	-5.835e-08	-5.524e-08
-0.518	-2.478e-06	-2.376e-06	-2.173e-06	-2.184e-06	-1.613e-06			-0.518	-5.656e-08	-5.317e-08	-5.946e-08	-5.833e-08	-5.526e-08
-0.517	-2.457e-06	-2.354e-06	-2.157e-06	-2.165e-06	-1.596e-06			-0.517	-5.631e-08	-5.311e-08	-5.922e-08	-5.822e-08	-5.519e-08
-0.516	-2.435e-06	-2.333e-06	-2.141e-06	-2.147e-06	-1.581e-06			-0.516	-5.638e-08	-5.309e-08	-5.919e-08	-5.827e-08	-5.51e-08
-0.515	-2.415e-06	-2.314e-06	-2.125e-06	-2.13e-06	-1.566e-06			-0.515	-5.599e-08	-5.294e-08	-5.921e-08	-5.83e-08	-5.495e-08
-0.514	-2.395e-06	-2.292e-06	-2.109e-06	-2.112e-06	-1.552e-06			-0.514	-5.608e-08	-5.294e-08	-5.904e-08	-5.813e-08	-5.483e-08
-0.513	-2.373e-06	-2.273e-06	-2.093e-06	-2.094e-06	-1.539e-06			-0.513	-5.567e-08	-5.275e-08	-5.895e-08	-5.816e-08	-5.466e-08
-0.512	-2.354e-06	-2.253e-06	-2.077e-06	-2.076e-06	-1.524e-06			-0.512	-5.597e-08	-5.28e-08	-5.887e-08	-5.803e-08	-5.458e-08
-0.511	-2.334e-06	-2.231e-06	-2.061e-06	-2.058e-06	-1.51e-06			-0.511	-5.557e-08	-5.258e-08	-5.858e-08	-5.795e-08	-5.442e-08
-0.51	-2.315e-06	-2.211e-06	-2.045e-06	-2.041e-06	-1.496e-06			-0.51	-5.594e-08	-5.257e-08	-5.856e-08	-5.791e-08	-5.435e-08
-0.509	-2.296e-06	-2.192e-06	-2.03e-06	-2.023e-06	-1.483e-06			-0.509	-5.563e-08	-5.253e-08	-5.836e-08	-5.786e-08	-5.433e-08
-0.508	-2.278e-06	-2.171e-06	-2.014e-06	-2.006e-06	-1.468e-06			-0.508	-5.604e-08	-5.239e-08	-5.829e-08	-5.767e-08	-5.435e-08
-0.507	-2.258e-06	-2.152e-06	-1.999e-06	-1.989e-06	-1.453e-06			-0.507	-5.565e-08	-5.251e-08	-5.821e-08	-5.768e-08	-5.444e-08
-0.506	-2.239e-06	-2.133e-06	-1.983e-06	-1.972e-06	-1.438e-06			-0.506	-5.62e-08	-5.238e-08	-5.827e-08	-5.746e-08	-5.445e-08
-0.505	-2.219e-06	-2.114e-06	-1.967e-06	-1.955e-06	-1.424e-06			-0.505	-5.566e-08	-5.247e-08	-5.81e-08	-5.746e-08	-5.429e-08
-0.504	-2.2e-06	-2.094e-06	-1.952e-06	-1.938e-06	-1.412e-06			-0.504	-5.619e-08	-5.246e-08	-5.83e-08	-5.732e-08	-5.416e-08
-0.503	-2.181e-06	-2.075e-06	-1.936e-06	-1.921e-06	-1.399e-06			-0.503	-5.568e-08	-5.252e-08	-5.811e-08	-5.726e-08	-5.403e-08
-0.502	-2.162e-06	-2.056e-06	-1.922e-06	-1.904e-06	-1.386e-06			-0.502	-5.578e-08	-5.242e-08	-5.812e-08	-5.713e-08	-5.394e-08
-0.501	-2.142e-06	-2.037e-06	-1.907e-06	-1.888e-06	-1.374e-06			-0.501	-5.548e-08	-5.263e-08	-5.795e-08	-5.72e-08	-5.381e-08
-0.5	-2.125e-06	-2.018e-06	-1.891e-06	-1.871e-06	-1.36e-06			-0.5	-5.541e-08	-5.246e-08	-5.787e-08	-5.701e-08	-5.372e-08
-0.499	-2.107e-06	-2e-06	-1.876e-06	-1.855e-06	-1.347e-06			-0.499	-5.528e-08	-5.25e-08	-5.762e-08	-5.706e-08	-5.363e-08
-0.498	-2.088e-06	-1.981e-06	-1.861e-06	-1.838e-06	-1.333e-06			-0.498	-5.537e-08	-5.254e-08	-5.761e-08	-5.696e-08	-5.357e-08
-0.497	-2.071e-06	-1.962e-06	-1.846e-06	-1.822e-06	-1.319e-06			-0.497	-5.527e-08	-5.233e-08	-5.739e-08	-5.687e-08	-5.351e-08
-0.496	-2.053e-06	-1.943e-06	-1.832e-06	-1.805e-06	-1.305e-06			-0.496	-5.534e-08	-5.252e-08	-5.725e-08	-5.676e-08	-5.364e-08
-0.495	-2.033e-06	-1.925e-06	-1.817e-06	-1.789e-06	-1.293e-06			-0.495	-5.543e-08	-5.226e-08	-5.729e-08	-5.67e-08	-5.368e-08
-0.494	-2.017e-06	-1.907e-06	-1.803e-06	-1.773e-06	-1.28e-06			-0.494	-5.519e-08	-5.251e-08	-5.712e-08	-5.653e-08	-5.38e-08
-0.493	-1.999e-06	-1.889e-06	-1.788e-06	-1.757e-06	-1.268e-06			-0.493	-5.532e-08	-5.226e-08	-5.714e-08	-5.65e-08	-5.378e-08
-0.492	-1.981e-06	-1.871e-06	-1.773e-06	-1.741e-06	-1.256e-06			-0.492	-5.498e-08	-5.257e-08	-5.717e-08	-5.64e-08	-5.368e-08
-0.491	-1.964e-06	-1.853e-06	-1.759e-06	-1.725e-06	-1.243e-06			-0.491	-5.505e-08	-5.223e-08	-5.705e-08	-5.636e-08	-5.347e-08
-0.49	-1.948e-06	-1.835e-06	-1.744e-06	-1.709e-06	-1.23e-06			-0.49	-5.476e-08	-5.268e-08	-5.697e-08	-5.634e-08	-5.335e-08
-0.489	-1.929e-06	-1.817e-06	-1.73e-06	-1.694e-06	-1.217e-06			-0.489	-5.481e-08	-5.203e-08	-5.703e-08	-5.634e-08	-5.325e-08
-0.488	-1.912e-06	-1.8e-06	-1.716e-06	-1.678e-06	-1.204e-06			-0.488	-5.458e-08	-5.246e-08	-5.67e-08	-5.621e-08	-5.326e-08
-0.487	-1.895e-06	-1.782e-06	-1.701e-06	-1.662e-06	-1.192e-06			-0.487	-5.464e-08	-5.173e-08	-5.669e-08	-5.625e-08	-5.316e-08
-0.486	-1.878e-06	-1.765e-06	-1.687e-06	-1.647e-06	-1.179e-06			-0.486	-5.453e-08	-5.207e-08	-5.647e-08	-5.614e-08	-5.318e-08
-0.485	-1.859e-06	-1.748e-06	-1.673e-06	-1.631e-06	-1.167e-06			-0.485	-5.453e-08	-5.149e-08	-5.628e-08	-5.611e-08	-5.314e-08
-0.484	-1.843e-06	-1.73e-06	-1.659e-06	-1.616e-06	-1.155e-06			-0.484	-5.453e-08	-5.192e-08	-5.627e-08	-5.603e-08	-5.306e-08
-0.483	-1.826e-06	-1.712e-06	-1.645e-06	-1.6e-06	-1.143e-06			-0.483	-5.463e-08	-5.156e-08	-5.621e-08	-5.6e-08	-5.307e-08
-0.482	-1.809e-06	-1.695e-06	-1.631e-06	-1.585e-06	-1.131e-06			-0.482	-5.458e-08	-5.185e-08	-5.613e-08	-5.586e-08	-5.306e-08
-0.481	-1.793e-06	-1.678e-06	-1.617e-06	-1.57e-06	-1.12e-06			-0.481	-5.468e-08	-5.156e-08	-5.617e-08	-5.589e-08	-5.307e-08
-0.48	-1.777e-06	-1.661e-06	-1.603e-06	-1.555e-06	-1.108e-06			-0.48	-5.469e-08	-5.187e-08	-5.616e-08	-5.572e-08	-5.305e-08
-0.479	-1.76e-06	-1.645e-06	-1.589e-06	-1.539e-06	-1.095e-06			-0.479	-5.462e-08	-5.148e-08	-5.611e-08	-5.58e-08	-5.293e-08
-0.478	-1.745e-06	-1.628e-06	-1.575e-06	-1.524e-06	-1.083e-06			-0.478	-5.455e-08	-5.176e-08	-5.618e-08	-5.569e-08	-5.277e-08
-0.477	-1.728e-06	-1.611e-06	-1.562e-06	-1.509e-06	-1.071e-06			-0.477	-5.464e-08	-5.144e-08	-5.602e-08	-5.57e-08	-5.26e-08
-0.476	-1.711e-06	-1.595e-06	-1.548e-06	-1.495e-06	-1.059e-06			-0.476	-5.427e-08	-5.161e-08	-5.59e-08	-5.563e-08	-5.249e-08
-0.475	-1.694e-06	-1.579e-06	-1.535e-06	-1.48e-06	-1.048e-06			-0.475	-5.463e-08	-5.137e-08	-5.579e-08	-5.563e-08	-5.24e-08
-0.474	-1.678e-06	-1.562e-06	-1.521e-06	-1.465e-06	-1.036e-06			-0.474	-5.417e-08	-5.145e-08	-5.564e-08	-5.546e-08	-5.237e-08
-0.473	-1.662e-06	-1.546e-06	-1.508e-06	-1.45e-06	-1.025e-06			-0.473	-5.462e-08	-5.121e-08	-5.554e-08	-5.547e-08	-5.239e-08
-0.472	-1.646e-06	-1.529e-06	-1.494e-06	-1.436e-06	-1.014e-06			-0.472	-5.429e-08	-5.147e-08	-5.549e-08	-5.534e-08	-5.242e-08
-0.471	-1.63e-06	-1.513e-06	-1.481e-06	-1.421e-06	-1.002e-06			-0.471	-5.465e-08	-5.117e-08	-5.543e-08	-5.531e-08	-5.237e-08
-0.47	-1.615e-06	-1.497e-06	-1.468e-06	-1.407e-06	-9.905e-07			-0.47	-5.422e-08	-5.17e-08	-5.532e-08	-5.521e-08	-5.233e-08
-0.469	-1.599e-06	-1.48e-06	-1.454e-06	-1.392e-06	-9.784e-07			-0.469	-5.475e-08	-5.137e-08	-5.547e-08	-5.512e-08	-5.226e-08
-0.468	-1.583e-06	-1.464e-06	-1.441e-06	-1.377e-06	-9.667e-07			-0.468	-5.404e-08	-5.189e-08	-5.526e-08	-5.497e-08	-5.22e-08
-0.467	-1.568e-06	-1.449e-06	-1.428e-06	-1.363e-06	-9.559e-07			-0.467	-5.467e-08	-5.151e-08	-5.534e-08	-5.489e-08	-5.217e-08
-0.466	-1.553e-06	-1.433e-06	-1.414e-06	-1.348e-06	-9.45e-07			-0.466	-5.39e-08	-5.202e-08	-5.521e-08	-5.481e-08	-5.211e-08
-0.465	-1.537e-06	-1.417e-06	-1.401e-06	-1.334e-06	-9.341e-07			-0.465	-5.429e-08	-5.135e-08	-5.521e-08	-5.479e-08	-5.2e-08
-0.464	-1.521e-06	-1.402e-06	-1.388e-06	-1.32e-06	-9.231e-07			-0.464	-5.373e-08	-5.198e-08	-5.503e-08	-5.482e-08	-5.193e-08
-0.463	-1.506e-06	-1.386e-06	-1.375e-06	-1.306e-06	-9.119e-07			-0.463	-5.406e-08	-5.119e-08	-5.509e-08	-5.482e-08	-5.182e-08
-0.462	-1.49e-06	-1.371e-06	-1.363e-06	-1.291e-06	-9.01e-07			-0.462	-5.356e-08	-5.179e-08	-5.474e-08	-5.48e-08	-5.18e-08
-0.461	-1.475e-06	-1.356e-06	-1.35e-06	-1.277e-06	-8.902e-07			-0.461	-5.393e-08	-5.104e-08	-5.476e-08	-5.478e-08	-5.178e-08
-0.46	-1.46e-06	-1.34e-06	-1.336e-06	-1.263e-06	-8.791e-07			-0.46	-5.352e-08	-5.152e-08	-5.451e-08	-5.467e-08	-5.185e-08
-0.459	-1.446e-06	-1.324e-06	-1.323e-06	-1.249e-06	-8.682e-07			-0.459	-5.389e-08	-5.092e-08	-5.447e-08	-5.458e-08	-5.191e-08
-0.458	-1.43e-06	-1.309e-06	-1.311e-06	-1.235e-06	-8.57e-07			-0.458	-5.355e-08	-5.143e-08	-5.447e-08	-5.446e-08	-5.192e-08
-0.457	-1.416e-06	-1.294e-06	-1.298e-06	-1.221e-06	-8.465e-07			-0.457	-5.38e-08	-5.1e-08	-5.449e-08	-5.441e-08	-5.193e-08
-0.456	-1.401e-06	-1.279e-06	-1.285e-06	-1.207e-06	-8.359e-07			-0.456	-5.344e-08	-5.156e-08	-5.447e-08	-5.431e-08	-5.182e-08
-0.455	-1.385e-06	-1.264e-06	-1.273e-06	-1.193e-06	-8.253e-07			-0.455	-5.369e-08	-5.119e-08	-5.453e-08	-5.431e-08	-5.175e-08
-0.454	-1.371e-06	-1.249e-06	-1.26e-06	-1.18e-06	-8.151e-07			-0.454	-5.336e-08	-5.159e-08	-5.438e-08	-5.421e-08	-5.17e-08
-0.453	-1.356e-06	-1.234e-06	-1.248e-06	-1.166e-06	-8.048e-07			-0.453	-5.37e-08	-5.113e-08	-5.437e-08	-5.422e-08	-5.162e-08
-0.452	-1.341e-06	-1.219e-06	-1.235e-06	-1.152e-06	-7.941e-07			-0.452	-5.342e-08	-5.129e-08	-5.425e-08	-5.42e-08	-5.156e-08
-0.451	-1.328e-06	-1.205e-06	-1.223e-06	-1.139e-06	-7.836e-07			-0.451	-5.385e-08	-5.09e-08	-5.41e-08	-5.42e-08	-5.148e-08
-0.45	-1.314e-06	-1.19e-06	-1.21e-06	-1.125e-06	-7.726e-07			-0.45	-5.334e-08	-5.09e-08	-5.397e-08	-5.42e-08	-5.14e-08
-0.449	-1.299e-06	-1.175e-06	-1.198e-06	-1.111e-06	-7.62e-07			-0.449	-5.388e-08	-5.067e-08	-5.395e-08	-5.419e-08	-5.145e-08
-0.448	-1.285e-06	-1.161e-06	-1.186e-06	-1.098e-06	-7.518e-07			-0.448	-5.317e-08	-5.069e-08	-5.375e-08	-5.408e-08	-5.136e-08
-0.447	-1.271e-06	-1.146e-06	-1.174e-06	-1.084e-06	-7.418e-07			-0.447	-5.378e-08	-5.053e-08	-5.376e-08	-5.408e-08	-5.139e-08
-0.446	-1.256e-06	-1.132e-06	-1.161e-06	-1.071e-06	-7.321e-07			-0.446	-5.318e-08	-5.076e-08	-5.363e-08	-5.398e-08	-5.138e-08
-0.445	-1.242e-06	-1.118e-06	-1.149e-06	-1.058e-06	-7.222e-07			-0.445	-5.379e-08	-5.054e-08	-5.367e-08	-5.39e-08	-5.131e-08
-0.444	-1.228e-06	-1.103e-06	-1.138e-06	-1.044e-06	-7.12e-07			-0.444	-5.327e-08	-5.107e-08	-5.37e-08	-5.382e-08	-5.126e-08
-0.443	-1.214e-06	-1.089e-06	-1.126e-06	-1.031e-06	-7.018e-07			-0.443	-5.402e-08	-5.074e-08	-5.389e-08	-5.373e-08	-5.121e-08
-0.442	-1.2e-06	-1.075e-06	-1.114e-06	-1.018e-06	-6.914e-07			-0.442	-5.315e-08	-5.128e-08	-5.363e-08	-5.369e-08	-5.107e-08
-0.441	-1.187e-06	-1.061e-06	-1.101e-06	-1.005e-06	-6.813e-07			-0.441	-5.394e-08	-5.092e-08	-5.385e-08	-5.361e-08	-5.103e-08
-0.44	-1.173e-06	-1.047e-06	-1.089e-06	-9.918e-07	-6.712e-07			-0.44	-5.31e-08	-5.129e-08	-5.361e-08	-5.36e-08	-5.093e-08
-0.439	-1.16e-06	-1.033e-06	-1.077e-06	-9.785e-07	-6.611e-07			-0.439	-5.365e-08	-5.068e-08	-5.351e-08	-5.352e-08	-5.084e-08
-0.438	-1.146e-06	-1.019e-06	-1.065e-06	-9.659e-07	-6.514e-07			-0.438	-5.316e-08	-5.117e-08	-5.334e-08	-5.355e-08	-5.079e-08
-0.437	-1.133e-06	-1.005e-06	-1.053e-06	-9.529e-07	-6.416e-07			-0.437	-5.358e-08	-5.053e-08	-5.33e-08	-5.345e-08	-5.072e-08
-0.436	-1.119e-06	-9.914e-07	-1.041e-06	-9.399e-07	-6.318e-07			-0.436	-5.305e-08	-5.109e-08	-5.298e-08	-5.347e-08	-5.073e-08
-0.435	-1.105e-06	-9.775e-07	-1.03e-06	-9.271e-07	-6.223e-07			-0.435	-5.344e-08	-5.057e-08	-5.317e-08	-5.337e-08	-5.079e-08
-0.434	-1.091e-06	-9.639e-07	-1.017e-06	-9.141e-07	-6.126e-07			-0.434	-5.285e-08	-5.105e-08	-5.295e-08	-5.33e-08	-5.074e-08
-0.433	-1.078e-06	-9.503e-07	-1.006e-06	-9.013e-07	-6.031e-07			-0.433	-5.308e-08	-5.068e-08	-5.304e-08	-5.319e-08	-5.077e-08
-0.432	-1.064e-06	-9.365e-07	-9.941e-07	-8.889e-07	-5.934e-07			-0.432	-5.276e-08	-5.107e-08	-5.299e-08	-5.312e-08	-5.07e-08
-0.431	-1.051e-06	-9.23e-07	-9.823e-07	-8.762e-07	-5.835e-07			-0.431	-5.287e-08	-5.076e-08	-5.288e-08	-5.302e-08	-5.064e-08
-0.43	-1.038e-06	-9.098e-07	-9.712e-07	-8.635e-07	-5.738e-07			-0.43	-5.274e-08	-5.114e-08	-5.286e-08	-5.297e-08	-5.064e-08
-0.429	-1.025e-06	-8.959e-07	-9.596e-07	-8.509e-07	-5.641e-07			-0.429	-5.29e-08	-5.087e-08	-5.296e-08	-5.29e-08	-5.062e-08
-0.428	-1.012e-06	-8.826e-07	-9.48e-07	-8.382e-07	-5.547e-07			-0.428	-5.27e-08	-5.099e-08	-5.283e-08	-5.287e-08	-5.059e-08
-0.427	-9.996e-07	-8.695e-07	-9.365e-07	-8.257e-07	-5.455e-07			-0.427	-5.286e-08	-5.079e-08	-5.281e-08	-5.29e-08	-5.057e-08
-0.426	-9.862e-07	-8.558e-07	-9.248e-07	-8.13e-07	-5.362e-07			-0.426	-5.262e-08	-5.057e-08	-5.269e-08	-5.292e-08	-5.048e-08
-0.425	-9.734e-07	-8.429e-07	-9.136e-07	-8.009e-07	-5.272e-07			-0.425	-5.273e-08	-5.047e-08	-5.243e-08	-5.289e-08	-5.045e-08
-0.424	-9.603e-07	-8.303e-07	-9.022e-07	-7.886e-07	-5.179e-07			-0.424	-5.248e-08	-5.021e-08	-5.238e-08	-5.291e-08	-5.038e-08
-0.423	-9.477e-07	-8.167e-07	-8.907e-07	-7.76e-07	-5.083e-07			-0.423	-5.27e-08	-5.029e-08	-5.222e-08	-5.282e-08	-5.04e-08
-0.422	-9.347e-07	-8.04e-07	-8.798e-07	-7.641e-07	-4.991e-07			-0.422	-5.231e-08	-5.01e-08	-5.214e-08	-5.277e-08	-5.036e-08
-0.421	-9.22e-07	-7.91e-07	-8.683e-07	-7.516e-07	-4.896e-07			-0.421	-5.26e-08	-5.026e-08	-5.22e-08	-5.27e-08	-5.044e-08
-0.42	-9.093e-07	-7.777e-07	-8.57e-07	-7.394e-07	-4.804e-07			-0.42	-5.225e-08	-5.027e-08	-5.219e-08	-5.263e-08	-5.039e-08
-0.419	-8.972e-07	-7.651e-07	-8.461e-07	-7.274e-07	-4.715e-07			-0.419	-5.256e-08	-5.034e-08	-5.227e-08	-5.255e-08	-5.032e-08
-0.418	-8.841e-07	-7.523e-07	-8.349e-07	-7.152e-07	-4.622e-07			-0.418	-5.231e-08	-5.048e-08	-5.22e-08	-5.255e-08	-5.023e-08
-0.417	-8.721e-07	-7.396e-07	-8.238e-07	-7.032e-07	-4.532e-07			-0.417	-5.279e-08	-5.037e-08	-5.221e-08	-5.243e-08	-5.019e-08
-0.416	-8.593e-07	-7.268e-07	-8.128e-07	-6.912e-07	-4.443e-07			-0.416	-5.248e-08	-5.039e-08	-5.204e-08	-5.249e-08	-5.012e-08
-0.415	-8.468e-07	-7.141e-07	-8.017e-07	-6.791e-07	-4.352e-07			-0.415	-5.304e-08	-5.028e-08	-5.217e-08	-5.236e-08	-5.013e-08
-0.414	-8.344e-07	-7.013e-07	-7.908e-07	-6.672e-07	-4.264e-07			-0.414	-5.263e-08	-5.017e-08	-5.195e-08	-5.238e-08	-5.005e-08
-0.413	-8.223e-07	-6.887e-07	-7.798e-07	-6.553e-07	-4.175e-07			-0.413	-5.281e-08	-5.003e-08	-5.191e-08	-5.232e-08	-5.001e-08
-0.412	-8.098e-07	-6.764e-07	-7.689e-07	-6.436e-07	-4.085e-07			-0.412	-5.258e-08	-5.007e-08	-5.174e-08	-5.238e-08	-4.996e-08
-0.411	-7.981e-07	-6.641e-07	-7.582e-07	-6.318e-07	-3.996e-07			-0.411	-5.246e-08	-4.991e-08	-5.164e-08	-5.226e-08	-4.989e-08
-0.41	-7.86e-07	-6.514e-07	-7.473e-07	-6.198e-07	-3.909e-07			-0.41	-5.239e-08	-5.016e-08	-5.152e-08	-5.228e-08	-4.984e-08
-0.409	-7.743e-07	-6.397e-07	-7.37e-07	-6.085e-07	-3.826e-07			-0.409	-5.232e-08	-5.013e-08	-5.163e-08	-5.211e-08	-4.983e-08
-0.408	-7.618e-07	-6.271e-07	-7.26e-07	-5.965e-07	-3.742e-07			-0.408	-5.233e-08	-5.033e-08	-5.156e-08	-5.206e-08	-4.977e-08
-0.407	-7.498e-07	-6.145e-07	-7.15e-07	-5.847e-07	-3.657e-07			-0.407	-5.228e-08	-5.047e-08	-5.166e-08	-5.194e-08	-4.977e-08
-0.406	-7.378e-07	-6.026e-07	-7.046e-07	-5.732e-07	-3.577e-07			-0.406	-5.245e-08	-5.048e-08	-5.172e-08	-5.19e-08	-4.972e-08
-0.405	-7.255e-07	-5.902e-07	-6.94e-07	-5.615e-07	-3.484e-07			-0.405	-5.218e-08	-5.058e-08	-5.159e-08	-5.179e-08	-4.97e-08
-0.404	-7.134e-07	-5.779e-07	-6.831e-07	-5.498e-07	-3.385e-07			-0.404	-5.251e-08	-5.042e-08	-5.163e-08	-5.178e-08	-4.967e-08
-0.403	-7.021e-07	-5.661e-07	-6.728e-07	-5.385e-07	-3.301e-07			-0.403	-5.208e-08	-5.051e-08	-5.143e-08	-5.17e-08	-4.965e-08
-0.402	-6.9e-07	-5.536e-07	-6.618e-07	-5.268e-07	-3.237e-07			-0.402	-5.236e-08	-5.015e-08	-5.129e-08	-5.17e-08	-4.962e-08
-0.401	-6.783e-07	-5.413e-07	-6.513e-07	-5.152e-07	-3.174e-07			-0.401	-5.193e-08	-5.042e-08	-5.116e-08	-5.167e-08	-4.964e-08
-0.4	-6.669e-07	-5.295e-07	-6.41e-07	-5.039e-07	-3.101e-07			-0.4	-5.21e-08	-4.983e-08	-5.108e-08	-5.168e-08	-4.958e-08
-0.399	-6.553e-07	-5.176e-07	-6.304e-07	-4.924e-07	-3.025e-07			-0.399	-5.171e-08	-5.021e-08	-5.091e-08	-5.165e-08	-4.96e-08
-0.398	-6.437e-07	-5.057e-07	-6.201e-07	-4.814e-07	-2.956e-07			-0.398	-5.186e-08	-4.968e-08	-5.096e-08	-5.17e-08	-4.955e-08
-0.397	-6.321e-07	-4.94e-07	-6.096e-07	-4.701e-07	-2.875e-07			-0.397	-5.153e-08	-5.012e-08	-5.076e-08	-5.159e-08	-4.956e-08
-0.396	-6.207e-07	-4.824e-07	-5.992e-07	-4.589e-07	-2.772e-07			-0.396	-5.17e-08	-4.976e-08	-5.082e-08	-5.153e-08	-4.95e-08
-0.395	-6.089e-07	-4.706e-07	-5.888e-07	-4.478e-07	-2.667e-07			-0.395	-5.151e-08	-5.026e-08	-5.086e-08	-5.141e-08	-4.952e-08
-0.394	-5.973e-07	-4.587e-07	-5.785e-07	-4.365e-07	-2.58e-07			-0.394	-5.166e-08	-4.985e-08	-5.086e-08	-5.137e-08	-4.946e-08
-0.393	-5.862e-07	-4.474e-07	-5.684e-07	-4.257e-07	-2.508e-07			-0.393	-5.164e-08	-5.028e-08	-5.089e-08	-5.13e-08	-4.948e-08
-0.392	-5.747e-07	-4.355e-07	-5.581e-07	-4.147e-07	-2.432e-07			-0.392	-5.181e-08	-4.982e-08	-5.091e-08	-5.133e-08	-4.944e-08
-0.391	-5.632e-07	-4.239e-07	-5.477e-07	-4.035e-07	-2.349e-07			-0.391	-5.18e-08	-5.003e-08	-5.08e-08	-5.122e-08	-4.925e-08
-0.39	-5.525e-07	-4.126e-07	-5.377e-07	-3.926e-07	-2.27e-07			-0.39	-5.193e-08	-4.961e-08	-5.073e-08	-5.128e-08	-4.92e-08
-0.389	-5.41e-07	-4.009e-07	-5.275e-07	-3.815e-07	-2.19e-07			-0.389	-5.178e-08	-4.981e-08	-5.06e-08	-5.121e-08	-4.935e-08
-0.388	-5.296e-07	-3.892e-07	-5.171e-07	-3.704e-07	-2.105e-07			-0.388	-5.185e-08	-4.94e-08	-5.041e-08	-5.122e-08	-4.928e-08
-0.387	-5.187e-07	-3.782e-07	-5.073e-07	-3.598e-07	-2.013e-07			-0.387	-5.154e-08	-4.961e-08	-5.031e-08	-5.119e-08	-4.926e-08
-0.386	-5.073e-07	-3.665e-07	-4.97e-07	-3.487e-07	-1.915e-07			-0.386	-5.173e-08	-4.93e-08	-5.024e-08	-5.116e-08	-4.918e-08
-0.385	-4.962e-07	-3.554e-07	-4.872e-07	-3.38e-07	-1.825e-07			-0.385	-5.13e-08	-4.952e-08	-5.014e-08	-5.104e-08	-4.911e-08
-0.384	-4.853e-07	-3.441e-07	-4.771e-07	-3.272e-07	-1.743e-07			-0.384	-5.173e-08	-4.945e-08	-5.022e-08	-5.108e-08	-4.909e-08
-0.383	-4.742e-07	-3.327e-07	-4.668e-07	-3.162e-07	-1.664e-07			-0.383	-5.132e-08	-4.979e-08	-5.024e-08	-5.094e-08	-4.902e-08
-0.382	-4.632e-07	-3.215e-07	-4.57e-07	-3.053e-07	-1.587e-07			-0.382	-5.178e-08	-4.968e-08	-5.023e-08	-5.091e-08	-4.898e-08
-0.381	-4.522e-07	-3.105e-07	-4.471e-07	-2.946e-07	-1.509e-07			-0.381	-5.143e-08	-5.021e-08	-5.024e-08	-5.085e-08	-4.898e-08
-0.38	-4.416e-07	-2.993e-07	-4.374e-07	-2.84e-07	-1.431e-07			-0.38	-5.205e-08	-4.973e-08	-5.029e-08	-5.08e-08	-4.892e-08
-0.379	-4.308e-07	-2.884e-07	-4.278e-07	-2.735e-07	-1.356e-07			-0.379	-5.144e-08	-5.015e-08	-5.01e-08	-5.075e-08	-4.891e-08
-0.378	-4.201e-07	-2.773e-07	-4.179e-07	-2.627e-07	-1.279e-07			-0.378	-5.217e-08	-4.953e-08	-5.03e-08	-5.072e-08	-4.89e-08
-0.377	-4.094e-07	-2.663e-07	-4.082e-07	-2.524e-07	-1.198e-07			-0.377	-5.139e-08	-4.995e-08	-5e-08	-5.06e-08	-4.883e-08
-0.376	-3.986e-07	-2.552e-07	-3.984e-07	-2.418e-07	-1.11e-07			-0.376	-5.188e-08	-4.935e-08	-4.994e-08	-5.055e-08	-4.878e-08
-0.375	-3.875e-07	-2.441e-07	-3.885e-07	-2.31e-07	-1.022e-07			-0.375	-5.11e-08	-4.996e-08	-4.974e-08	-5.051e-08	-4.873e-08
-0.374	-3.772e-07	-2.334e-07	-3.791e-07	-2.209e-07	-9.468e-08			-0.374	-5.145e-08	-4.928e-08	-4.972e-08	-5.048e-08	-4.864e-08
-0.373	-3.665e-07	-2.225e-07	-3.695e-07	-2.104e-07	-8.722e-08			-0.373	-5.081e-08	-5.001e-08	-4.948e-08	-5.047e-08	-4.864e-08
-0.372	-3.56e-07	-2.116e-07	-3.598e-07	-1.998e-07	-7.993e-08			-0.372	-5.119e-08	-4.93e-08	-4.959e-08	-5.042e-08	-4.858e-08
-0.371	-3.455e-07	-2.01e-07	-3.504e-07	-1.898e-07	-7.286e-08			-0.371	-5.075e-08	-5.003e-08	-4.936e-08	-5.035e-08	-4.857e-08
-0.37	-3.35e-07	-1.902e-07	-3.406e-07	-1.794e-07	-6.555e-08			-0.37	-5.121e-08	-4.944e-08	-4.959e-08	-5.03e-08	-4.853e-08
-0.369	-3.244e-07	-1.796e-07	-3.31e-07	-1.69e-07	-5.818e-08			-0.369	-5.085e-08	-5.013e-08	-4.955e-08	-5.023e-08	-4.854e-08
-0.368	-3.141e-07	-1.69e-07	-3.217e-07	-1.589e-07	-5.04e-08			-0.368	-5.121e-08	-4.954e-08	-4.953e-08	-5.015e-08	-4.853e-08
-0.367	-3.034e-07	-1.582e-07	-3.121e-07	-1.485e-07	-4.182e-08			-0.367	-5.088e-08	-5.011e-08	-4.953e-08	-5.008e-08	-4.857e-08
-0.366	-2.935e-07	-1.477e-07	-3.029e-07	-1.385e-07	-3.363e-08			-0.366	-5.117e-08	-4.94e-08	-4.943e-08	-5.005e-08	-4.855e-08
-0.365	-2.829e-07	-1.371e-07	-2.935e-07	-1.283e-07	-2.575e-08			-0.365	-5.084e-08	-4.969e-08	-4.928e-08	-4.999e-08	-4.857e-08
-0.364	-2.727e-07	-1.265e-07	-2.841e-07	-1.182e-07	-1.836e-08			-0.364	-5.11e-08	-4.912e-08	-4.915e-08	-5.001e-08	-4.842e-08
-0.363	-2.626e-07	-1.16e-07	-2.748e-07	-1.082e-07	-1.127e-08			-0.363	-5.074e-08	-4.928e-08	-4.898e-08	-4.995e-08	-4.731e-08
-0.362	-2.523e-07	-1.055e-07	-2.653e-07	-9.807e-08	-3.921e-09			-0.362	-5.098e-08	-4.894e-08	-4.894e-08	-4.993e-08	-4.723e-08
-0.361	-2.421e-07	-9.532e-08	-2.562e-07	-8.823e-08	3.008e-09			-0.361	-5.046e-08	-4.914e-08	-4.888e-08	-4.993e-08	-4.767e-08
-0.36	-2.323e-07	-8.496e-08	-2.47e-07	-7.823e-08	1.025e-08			-0.36	-5.081e-08	-4.89e-08	-4.878e-08	-4.991e-08	-4.789e-08
-0.359	-2.22e-07	-7.443e-08	-2.376e-07	-6.812e-08	1.787e-08			-0.359	-5.027e-08	-4.914e-08	-4.866e-08	-4.988e-08	-4.796e-08
-0.358	-2.119e-07	-6.434e-08	-2.286e-07	-5.828e-08	2.539e-08			-0.358	-5.084e-08	-4.9e-08	-4.878e-08	-4.984e-08	-4.806e-08
-0.357	-2.017e-07	-5.397e-08	-2.191e-07	-4.814e-08	3.328e-08			-0.357	-5.04e-08	-4.923e-08	-4.866e-08	-4.97e-08	-4.803e-08
-0.356	-1.917e-07	-4.343e-08	-2.099e-07	-3.815e-08	4.108e-08			-0.356	-5.109e-08	-4.901e-08	-4.891e-08	-4.964e-08	-4.807e-08
-0.355	-1.818e-07	-3.35e-08	-2.011e-07	-2.862e-08	4.838e-08			-0.355	-5.061e-08	-4.934e-08	-4.887e-08	-4.959e-08	-4.807e-08
-0.354	-1.718e-07	-2.324e-08	-1.918e-07	-1.863e-08	5.577e-08			-0.354	-5.132e-08	-4.891e-08	-4.893e-08	-4.953e-08	-4.81e-08
-0.353	-1.619e-07	-1.313e-08	-1.827e-07	-8.865e-09	6.281e-08			-0.353	-5.054e-08	-4.924e-08	-4.878e-08	-4.949e-08	-4.806e-08
-0.352	-1.52e-07	-3.07e-09	-1.738e-07	9.096e-10	6.971e-08			-0.352	-5.125e-08	-4.876e-08	-4.886e-08	-4.941e-08	-4.806e-08
-0.351	-1.42e-07	7.167e-09	-1.646e-07	1.077e-08	7.674e-08			-0.351	-5.043e-08	-4.91e-08	-4.849e-08	-4.936e-08	-4.796e-08
-0.35	-1.326e-07	1.723e-08	-1.557e-07	2.035e-08	8.355e-08			-0.35	-5.095e-08	-4.866e-08	-4.84e-08	-4.929e-08	-4.789e-08
-0.349	-1.225e-07	2.73e-08	-1.466e-07	3.004e-08	9.059e-08			-0.349	-5.031e-08	-4.915e-08	-4.822e-08	-4.927e-08	-4.777e-08
-0.348	-1.129e-07	3.72e-08	-1.377e-07	3.963e-08	9.782e-08			-0.348	-5.064e-08	-4.866e-08	-4.813e-08	-4.916e-08	-4.771e-08
-0.347	-1.034e-07	4.706e-08	-1.291e-07	4.907e-08	1.052e-07			-0.347	-5.013e-08	-4.938e-08	-4.807e-08	-4.922e-08	-4.765e-08
-0.346	-9.368e-08	5.711e-08	-1.201e-07	5.881e-08	1.128e-07			-0.346	-5.042e-08	-4.881e-08	-4.813e-08	-4.915e-08	-4.762e-08
-0.345	-8.403e-08	6.673e-08	-1.115e-07	6.816e-08	1.199e-07			-0.345	-5.007e-08	-4.947e-08	-4.801e-08	-4.913e-08	-4.759e-08
-0.344	-7.446e-08	7.67e-08	-1.026e-07	7.781e-08	1.269e-07			-0.344	-5.044e-08	-4.896e-08	-4.821e-08	-4.903e-08	-4.76e-08
-0.343	-6.47e-08	8.665e-08	-9.356e-08	8.749e-08	1.338e-07			-0.343	-5.024e-08	-4.937e-08	-4.808e-08	-4.894e-08	-4.755e-08
-0.342	-5.555e-08	9.603e-08	-8.511e-08	9.669e-08	1.402e-07			-0.342	-5.046e-08	-4.895e-08	-4.806e-08	-4.881e-08	-4.754e-08
-0.341	-4.593e-08	1.059e-07	-7.626e-08	1.062e-07	1.468e-07			-0.341	-5.028e-08	-4.917e-08	-4.807e-08	-4.876e-08	-4.751e-08
-0.34	-3.646e-08	1.157e-07	-6.744e-08	1.158e-07	1.536e-07			-0.34	-5.018e-08	-4.88e-08	-4.795e-08	-4.865e-08	-4.749e-08
-0.339	-2.707e-08	1.253e-07	-5.901e-08	1.249e-07	1.604e-07			-0.339	-5e-08	-4.887e-08	-4.782e-08	-4.862e-08	-4.747e-08
-0.338	-1.752e-08	1.351e-07	-5.012e-08	1.344e-07	1.676e-07			-0.338	-4.985e-08	-4.871e-08	-4.767e-08	-4.856e-08	-4.74e-08
-0.337	-7.986e-09	1.447e-07	-4.155e-08	1.436e-07	1.748e-07			-0.337	-4.971e-08	-4.864e-08	-4.747e-08	-4.855e-08	-4.734e-08
-0.336	1.289e-09	1.541e-07	-3.308e-08	1.528e-07	1.818e-07			-0.336	-4.972e-08	-4.867e-08	-4.738e-08	-4.854e-08	-4.725e-08
-0.335	1.074e-08	1.637e-07	-2.442e-08	1.621e-07	1.888e-07			-0.335	-4.954e-08	-4.854e-08	-4.733e-08	-4.857e-08	-4.718e-08
-0.334	1.992e-08	1.732e-07	-1.609e-08	1.713e-07	1.953e-07			-0.334	-4.961e-08	-4.864e-08	-4.728e-08	-4.849e-08	-4.716e-08
-0.333	2.922e-08	1.828e-07	-7.397e-09	1.807e-07	2.019e-07			-0.333	-4.942e-08	-4.845e-08	-4.738e-08	-4.85e-08	-4.712e-08
-0.332	3.832e-08	1.922e-07	1.145e-09	1.898e-07	2.085e-07			-0.332	-4.967e-08	-4.856e-08	-4.742e-08	-4.844e-08	-4.72e-08
-0.331	4.763e-08	2.016e-07	9.556e-09	1.988e-07	2.15e-07			-0.331	-4.948e-08	-4.83e-08	-4.744e-08	-4.837e-08	-4.719e-08
-0.33	5.682e-08	2.111e-07	1.829e-08	2.08e-07	2.217e-07			-0.33	-4.979e-08	-4.84e-08	-4.746e-08	-4.826e-08	-4.724e-08
-0.329	6.573e-08	2.203e-07	2.654e-08	2.17e-07	2.281e-07			-0.329	-4.963e-08	-4.825e-08	-4.73e-08	-4.82e-08	-4.719e-08
-0.328	7.497e-08	2.296e-07	3.496e-08	2.26e-07	2.349e-07			-0.328	-4.996e-08	-4.824e-08	-4.72e-08	-4.811e-08	-4.712e-08
-0.327	8.417e-08	2.392e-07	4.353e-08	2.352e-07	2.419e-07			-0.327	-4.952e-08	-4.808e-08	-4.706e-08	-4.812e-08	-4.698e-08
-0.326	9.282e-08	2.482e-07	5.16e-08	2.441e-07	2.486e-07			-0.326	-4.982e-08	-4.799e-08	-4.695e-08	-4.802e-08	-4.699e-08
-0.325	1.021e-07	2.576e-07	6.002e-08	2.532e-07	2.555e-07			-0.325	-4.942e-08	-4.794e-08	-4.678e-08	-4.802e-08	-4.684e-08
-0.324	1.113e-07	2.669e-07	6.84e-08	2.622e-07	2.621e-07			-0.324	-4.952e-08	-4.788e-08	-4.673e-08	-4.793e-08	-4.682e-08
-0.323	1.199e-07	2.76e-07	7.65e-08	2.709e-07	2.683e-07			-0.323	-4.94e-08	-4.796e-08	-4.664e-08	-4.793e-08	-4.666e-08
-0.322	1.29e-07	2.853e-07	8.492e-08	2.798e-07	2.748e-07			-0.322	-4.939e-08	-4.79e-08	-4.661e-08	-4.784e-08	-4.657e-08
-0.321	1.379e-07	2.942e-07	9.302e-08	2.886e-07	2.81e-07			-0.321	-4.941e-08	-4.824e-08	-4.662e-08	-4.789e-08	-4.645e-08
-0.32	1.467e-07	3.032e-07	1.011e-07	2.973e-07	2.871e-07			-0.32	-4.947e-08	-4.805e-08	-4.668e-08	-4.776e-08	-4.645e-08
-0.319	1.556e-07	3.125e-07	1.094e-07	3.062e-07	2.935e-07			-0.319	-4.95e-08	-4.824e-08	-4.67e-08	-4.773e-08	-4.644e-08
-0.318	1.644e-07	3.216e-07	1.174e-07	3.148e-07	3e-07			-0.318	-4.946e-08	-4.81e-08	-4.676e-08	-4.76e-08	-4.652e-08
-0.317	1.734e-07	3.306e-07	1.257e-07	3.237e-07	3.068e-07			-0.317	-4.966e-08	-4.81e-08	-4.67e-08	-4.753e-08	-4.649e-08
-0.316	1.82e-07	3.397e-07	1.339e-07	3.323e-07	3.135e-07			-0.316	-4.922e-08	-4.813e-08	-4.651e-08	-4.736e-08	-4.65e-08
-0.315	1.907e-07	3.484e-07	1.418e-07	3.409e-07	3.199e-07			-0.315	-4.954e-08	-4.798e-08	-4.645e-08	-4.73e-08	-4.641e-08
-0.314	1.995e-07	3.575e-07	1.501e-07	3.498e-07	3.263e-07			-0.314	-4.887e-08	-4.807e-08	-4.616e-08	-4.717e-08	-4.631e-08
-0.313	2.081e-07	3.664e-07	1.58e-07	3.583e-07	3.323e-07			-0.313	-4.913e-08	-4.784e-08	-4.611e-08	-4.718e-08	-4.622e-08
-0.312	2.169e-07	3.752e-07	1.661e-07	3.669e-07	3.384e-07			-0.312	-4.859e-08	-4.806e-08	-4.593e-08	-4.711e-08	-4.618e-08
-0.311	2.257e-07	3.842e-07	1.742e-07	3.758e-07	3.446e-07			-0.311	-4.885e-08	-4.766e-08	-4.591e-08	-4.71e-08	-4.609e-08
-0.31	2.34e-07	3.928e-07	1.818e-07	3.84e-07	3.505e-07			-0.31	-4.844e-08	-4.808e-08	-4.585e-08	-4.708e-08	-4.603e-08
-0.309	2.427e-07	4.017e-07	1.899e-07	3.926e-07	3.567e-07			-0.309	-4.874e-08	-4.76e-08	-4.595e-08	-4.708e-08	-4.593e-08
-0.308	2.513e-07	4.107e-07	1.978e-07	4.011e-07	3.632e-07			-0.308	-4.838e-08	-4.811e-08	-4.585e-08	-4.703e-08	-4.588e-08
-0.307	2.599e-07	4.195e-07	2.058e-07	4.097e-07	3.696e-07			-0.307	-4.866e-08	-4.757e-08	-4.606e-08	-4.705e-08	-4.584e-08
-0.306	2.687e-07	4.286e-07	2.139e-07	4.186e-07	3.762e-07			-0.306	-4.842e-08	-4.798e-08	-4.587e-08	-4.694e-08	-4.58e-08
-0.305	2.773e-07	4.373e-07	2.218e-07	4.272e-07	3.825e-07			-0.305	-4.854e-08	-4.737e-08	-4.588e-08	-4.686e-08	-4.591e-08
-0.304	2.856e-07	4.458e-07	2.295e-07	4.355e-07	3.885e-07			-0.304	-4.837e-08	-4.777e-08	-4.575e-08	-4.672e-08	-4.604e-08
-0.303	2.941e-07	4.545e-07	2.375e-07	4.441e-07	3.947e-07			-0.303	-4.853e-08	-4.721e-08	-4.559e-08	-4.668e-08	-4.602e-08
-0.302	3.024e-07	4.63e-07	2.451e-07	4.523e-07	4.006e-07			-0.302	-4.831e-08	-4.751e-08	-4.541e-08	-4.655e-08	-4.596e-08
-0.301	3.109e-07	4.716e-07	2.529e-07	4.606e-07	4.065e-07			-0.301	-4.834e-08	-4.708e-08	-4.528e-08	-4.656e-08	-4.579e-08
-0.3	3.193e-07	4.803e-07	2.607e-07	4.69e-07	4.122e-07			-0.3	-4.823e-08	-4.735e-08	-4.51e-08	-4.645e-08	-4.579e-08
-0.299	3.275e-07	4.887e-07	2.683e-07	4.773e-07	4.181e-07			-0.299	-4.831e-08	-4.695e-08	-4.505e-08	-4.651e-08	-4.563e-08
-0.298	3.36e-07	4.974e-07	2.761e-07	4.857e-07	4.245e-07			-0.298	-4.803e-08	-4.717e-08	-4.506e-08	-4.651e-08	-4.567e-08
-0.297	3.441e-07	5.056e-07	2.835e-07	4.937e-07	4.307e-07			-0.297	-4.829e-08	-4.686e-08	-4.508e-08	-4.65e-08	-4.556e-08
-0.296	3.523e-07	5.14e-07	2.911e-07	5.019e-07	4.369e-07			-0.296	-4.793e-08	-4.705e-08	-4.517e-08	-4.645e-08	-4.554e-08
-0.295	3.606e-07	5.226e-07	2.988e-07	5.102e-07	4.431e-07			-0.295	-4.838e-08	-4.688e-08	-4.526e-08	-4.639e-08	-4.55e-08
-0.294	3.686e-07	5.307e-07	3.061e-07	5.179e-07	4.487e-07			-0.294	-4.797e-08	-4.698e-08	-4.524e-08	-4.626e-08	-4.544e-08
-0.293	3.769e-07	5.392e-07	3.139e-07	5.262e-07	4.546e-07			-0.293	-4.85e-08	-4.69e-08	-4.529e-08	-4.621e-08	-4.543e-08
-0.292	3.852e-07	5.478e-07	3.216e-07	5.346e-07	4.604e-07			-0.292	-4.806e-08	-4.707e-08	-4.513e-08	-4.607e-08	-4.546e-08
-0.291	3.931e-07	5.559e-07	3.29e-07	5.424e-07	4.658e-07			-0.291	-4.855e-08	-4.682e-08	-4.502e-08	-4.601e-08	-4.54e-08
-0.29	4.014e-07	5.644e-07	3.367e-07	5.507e-07	4.718e-07			-0.29	-4.792e-08	-4.713e-08	-4.479e-08	-4.588e-08	-4.536e-08
-0.289	4.095e-07	5.726e-07	3.442e-07	5.587e-07	4.777e-07			-0.289	-4.873e-08	-4.676e-08	-4.482e-08	-4.585e-08	-4.526e-08
-0.288	4.175e-07	5.808e-07	3.515e-07	5.667e-07	4.837e-07			-0.288	-4.771e-08	-4.708e-08	-4.458e-08	-4.579e-08	-4.51e-08
-0.287	4.257e-07	5.891e-07	3.591e-07	5.747e-07	4.897e-07			-0.287	-4.827e-08	-4.667e-08	-4.464e-08	-4.575e-08	-4.502e-08
-0.286	4.337e-07	5.973e-07	3.663e-07	5.826e-07	4.954e-07			-0.286	-4.753e-08	-4.712e-08	-4.439e-08	-4.575e-08	-4.492e-08
-0.285	4.418e-07	6.056e-07	3.736e-07	5.906e-07	5.012e-07			-0.285	-4.804e-08	-4.656e-08	-4.443e-08	-4.57e-08	-4.485e-08
-0.284	4.498e-07	6.137e-07	3.81e-07	5.985e-07	5.07e-07			-0.284	-4.736e-08	-4.721e-08	-4.435e-08	-4.571e-08	-4.481e-08
-0.283	4.576e-07	6.216e-07	3.883e-07	6.062e-07	5.124e-07			-0.283	-4.79e-08	-4.654e-08	-4.445e-08	-4.564e-08	-4.476e-08
-0.282	4.656e-07	6.3e-07	3.957e-07	6.144e-07	5.181e-07			-0.282	-4.728e-08	-4.719e-08	-4.434e-08	-4.555e-08	-4.477e-08
-0.281	4.733e-07	6.38e-07	4.029e-07	6.221e-07	5.236e-07			-0.281	-4.772e-08	-4.65e-08	-4.455e-08	-4.545e-08	-4.477e-08
-0.28	4.814e-07	6.462e-07	4.103e-07	6.3e-07	5.295e-07			-0.28	-4.719e-08	-4.71e-08	-4.432e-08	-4.533e-08	-4.474e-08
-0.279	4.895e-07	6.544e-07	4.179e-07	6.38e-07	5.356e-07			-0.279	-4.758e-08	-4.64e-08	-4.422e-08	-4.523e-08	-4.469e-08
-0.278	4.97e-07	6.622e-07	4.246e-07	6.456e-07	5.412e-07			-0.278	-4.719e-08	-4.699e-08	-4.404e-08	-4.514e-08	-4.469e-08
-0.277	5.05e-07	6.702e-07	4.32e-07	6.535e-07	5.47e-07			-0.277	-4.728e-08	-4.63e-08	-4.385e-08	-4.506e-08	-4.461e-08
-0.276	5.127e-07	6.782e-07	4.393e-07	6.614e-07	5.526e-07			-0.276	-4.696e-08	-4.682e-08	-4.374e-08	-4.5e-08	-4.458e-08
-0.275	5.202e-07	6.862e-07	4.463e-07	6.688e-07	5.579e-07			-0.275	-4.724e-08	-4.62e-08	-4.369e-08	-4.504e-08	-4.444e-08
-0.274	5.282e-07	6.941e-07	4.536e-07	6.766e-07	5.637e-07			-0.274	-4.683e-08	-4.65e-08	-4.36e-08	-4.505e-08	-4.439e-08
-0.273	5.359e-07	7.019e-07	4.607e-07	6.843e-07	5.69e-07			-0.273	-4.695e-08	-4.603e-08	-4.359e-08	-4.505e-08	-4.425e-08
-0.272	5.436e-07	7.098e-07	4.676e-07	6.919e-07	5.741e-07			-0.272	-4.666e-08	-4.623e-08	-4.361e-08	-4.507e-08	-4.426e-08
-0.271	5.513e-07	7.177e-07	4.748e-07	6.997e-07	5.796e-07			-0.271	-4.695e-08	-4.589e-08	-4.359e-08	-4.497e-08	-4.418e-08
-0.27	5.588e-07	7.253e-07	4.818e-07	7.071e-07	5.852e-07			-0.27	-4.65e-08	-4.607e-08	-4.354e-08	-4.488e-08	-4.425e-08
-0.269	5.666e-07	7.333e-07	4.889e-07	7.148e-07	5.911e-07			-0.269	-4.696e-08	-4.585e-08	-4.355e-08	-4.48e-08	-4.432e-08
-0.268	5.741e-07	7.409e-07	4.959e-07	7.224e-07	5.968e-07			-0.268	-4.653e-08	-4.591e-08	-4.34e-08	-4.466e-08	-4.43e-08
-0.267	5.817e-07	7.487e-07	5.03e-07	7.297e-07	6.021e-07			-0.267	-4.699e-08	-4.574e-08	-4.339e-08	-4.458e-08	-4.431e-08
-0.266	5.895e-07	7.568e-07	5.101e-07	7.375e-07	6.075e-07			-0.266	-4.649e-08	-4.583e-08	-4.322e-08	-4.446e-08	-4.423e-08
-0.265	5.968e-07	7.643e-07	5.167e-07	7.448e-07	6.127e-07			-0.265	-4.706e-08	-4.562e-08	-4.314e-08	-4.437e-08	-4.411e-08
-0.264	6.044e-07	7.72e-07	5.237e-07	7.524e-07	6.18e-07			-0.264	-4.647e-08	-4.592e-08	-4.298e-08	-4.437e-08	-4.403e-08
-0.263	6.12e-07	7.798e-07	5.308e-07	7.6e-07	6.233e-07			-0.263	-4.697e-08	-4.558e-08	-4.306e-08	-4.429e-08	-4.397e-08
-0.262	6.193e-07	7.873e-07	5.376e-07	7.672e-07	6.284e-07			-0.262	-4.633e-08	-4.587e-08	-4.284e-08	-4.437e-08	-4.382e-08
-0.261	6.269e-07	7.951e-07	5.447e-07	7.748e-07	6.341e-07			-0.261	-4.692e-08	-4.55e-08	-4.3e-08	-4.434e-08	-4.375e-08
-0.26	6.344e-07	8.028e-07	5.518e-07	7.822e-07	6.397e-07			-0.26	-4.636e-08	-4.58e-08	-4.285e-08	-4.435e-08	-4.358e-08
-0.259	6.417e-07	8.101e-07	5.584e-07	7.893e-07	6.45e-07			-0.259	-4.661e-08	-4.532e-08	-4.287e-08	-4.423e-08	-4.352e-08
-0.258	6.491e-07	8.178e-07	5.655e-07	7.969e-07	6.504e-07			-0.258	-4.627e-08	-4.586e-08	-4.282e-08	-4.416e-08	-4.348e-08
-0.257	6.564e-07	8.252e-07	5.722e-07	8.041e-07	6.557e-07			-0.257	-4.659e-08	-4.532e-08	-4.281e-08	-4.402e-08	-4.349e-08
-0.256	6.639e-07	8.326e-07	5.788e-07	8.113e-07	6.61e-07			-0.256	-4.622e-08	-4.603e-08	-4.262e-08	-4.396e-08	-4.354e-08
-0.255	6.714e-07	8.403e-07	5.859e-07	8.188e-07	6.663e-07			-0.255	-4.652e-08	-4.545e-08	-4.26e-08	-4.38e-08	-4.355e-08
-0.254	6.787e-07	8.478e-07	5.926e-07	8.261e-07	6.712e-07			-0.254	-4.628e-08	-4.602e-08	-4.245e-08	-4.373e-08	-4.345e-08
-0.253	6.86e-07	8.554e-07	5.995e-07	8.333e-07	6.762e-07			-0.253	-4.625e-08	-4.546e-08	-4.231e-08	-4.36e-08	-4.339e-08
-0.252	6.933e-07	8.628e-07	6.062e-07	8.406e-07	6.812e-07			-0.252	-4.614e-08	-4.589e-08	-4.228e-08	-4.354e-08	-4.328e-08
-0.251	7.004e-07	8.701e-07	6.127e-07	8.476e-07	6.865e-07			-0.251	-4.591e-08	-4.542e-08	-4.212e-08	-4.344e-08	-4.318e-08
-0.25	7.078e-07	8.777e-07	6.195e-07	8.55e-07	6.921e-07			-0.25	-4.595e-08	-4.584e-08	-4.212e-08	-4.347e-08	-4.314e-08
-0.249	7.149e-07	8.847e-07	6.261e-07	8.621e-07	6.975e-07			-0.249	-4.567e-08	-4.545e-08	-4.209e-08	-4.344e-08	-4.307e-08
-0.248	7.221e-07	8.922e-07	6.328e-07	8.693e-07	7.029e-07			-0.248	-4.565e-08	-4.559e-08	-4.205e-08	-4.347e-08	-4.3e-08
-0.247	7.296e-07	8.998e-07	6.397e-07	8.766e-07	7.081e-07			-0.247	-4.558e-08	-4.535e-08	-4.205e-08	-4.345e-08	-4.294e-08
-0.246	7.363e-07	9.067e-07	6.459e-07	8.832e-07	7.127e-07			-0.246	-4.56e-08	-4.522e-08	-4.203e-08	-4.34e-08	-4.288e-08
-0.245	7.435e-07	9.142e-07	6.526e-07	8.905e-07	7.177e-07			-0.245	-4.538e-08	-4.514e-08	-4.192e-08	-4.325e-08	-4.284e-08
-0.244	7.507e-07	9.216e-07	6.594e-07	8.977e-07	7.226e-07			-0.244	-4.538e-08	-4.493e-08	-4.192e-08	-4.319e-08	-4.286e-08
-0.243	7.577e-07	9.284e-07	6.656e-07	9.044e-07	7.273e-07			-0.243	-4.539e-08	-4.501e-08	-4.18e-08	-4.312e-08	-4.293e-08
-0.242	7.648e-07	9.36e-07	6.723e-07	9.117e-07	7.326e-07			-0.242	-4.53e-08	-4.482e-08	-4.164e-08	-4.305e-08	-4.288e-08
-0.241	7.721e-07	9.433e-07	6.791e-07	9.187e-07	7.378e-07			-0.241	-4.533e-08	-4.492e-08	-4.154e-08	-4.293e-08	-4.29e-08
-0.24	7.79e-07	9.502e-07	6.855e-07	9.255e-07	7.429e-07			-0.24	-4.526e-08	-4.471e-08	-4.141e-08	-4.289e-08	-4.279e-08
-0.239	7.861e-07	9.575e-07	6.919e-07	9.326e-07	7.481e-07			-0.239	-4.532e-08	-4.475e-08	-4.129e-08	-4.278e-08	-4.271e-08
-0.238	7.929e-07	9.646e-07	6.983e-07	9.395e-07	7.53e-07			-0.238	-4.513e-08	-4.454e-08	-4.127e-08	-4.279e-08	-4.258e-08
-0.237	8.001e-07	9.716e-07	7.049e-07	9.464e-07	7.58e-07			-0.237	-4.523e-08	-4.454e-08	-4.125e-08	-4.271e-08	-4.255e-08
-0.236	8.071e-07	9.788e-07	7.114e-07	9.533e-07	7.63e-07			-0.236	-4.508e-08	-4.445e-08	-4.127e-08	-4.28e-08	-4.238e-08
-0.235	8.139e-07	9.859e-07	7.177e-07	9.601e-07	7.677e-07			-0.235	-4.511e-08	-4.444e-08	-4.133e-08	-4.272e-08	-4.238e-08
-0.234	8.21e-07	9.931e-07	7.242e-07	9.672e-07	7.725e-07			-0.234	-4.501e-08	-4.431e-08	-4.122e-08	-4.268e-08	-4.225e-08
-0.233	8.277e-07	9.999e-07	7.304e-07	9.737e-07	7.771e-07			-0.233	-4.498e-08	-4.422e-08	-4.113e-08	-4.257e-08	-4.229e-08
-0.232	8.346e-07	1.007e-06	7.368e-07	9.806e-07	7.82e-07			-0.232	-4.507e-08	-4.425e-08	-4.107e-08	-4.249e-08	-4.223e-08
-0.231	8.416e-07	1.014e-06	7.434e-07	9.875e-07	7.873e-07			-0.231	-4.487e-08	-4.411e-08	-4.09e-08	-4.23e-08	-4.22e-08
-0.23	8.482e-07	1.021e-06	7.496e-07	9.939e-07	7.923e-07			-0.23	-4.5e-08	-4.431e-08	-4.087e-08	-4.228e-08	-4.216e-08
-0.229	8.553e-07	1.028e-06	7.56e-07	1.001e-06	7.974e-07			-0.229	-4.491e-08	-4.425e-08	-4.083e-08	-4.215e-08	-4.214e-08
-0.228	8.622e-07	1.035e-06	7.622e-07	1.008e-06	8.025e-07			-0.228	-4.511e-08	-4.436e-08	-4.075e-08	-4.214e-08	-4.202e-08
-0.227	8.688e-07	1.042e-06	7.681e-07	1.014e-06	8.068e-07			-0.227	-4.472e-08	-4.44e-08	-4.069e-08	-4.204e-08	-4.198e-08
-0.226	8.759e-07	1.049e-06	7.745e-07	1.021e-06	8.116e-07			-0.226	-4.51e-08	-4.429e-08	-4.065e-08	-4.201e-08	-4.182e-08
-0.225	8.825e-07	1.056e-06	7.808e-07	1.028e-06	8.159e-07			-0.225	-4.444e-08	-4.43e-08	-4.044e-08	-4.195e-08	-4.176e-08
-0.224	8.89e-07	1.062e-06	7.869e-07	1.034e-06	8.206e-07			-0.224	-4.479e-08	-4.41e-08	-4.054e-08	-4.19e-08	-4.167e-08
-0.223	8.961e-07	1.069e-06	7.934e-07	1.041e-06	8.254e-07			-0.223	-4.417e-08	-4.42e-08	-4.037e-08	-4.181e-08	-4.16e-08
-0.222	9.027e-07	1.076e-06	7.995e-07	1.048e-06	8.303e-07			-0.222	-4.454e-08	-4.395e-08	-4.043e-08	-4.179e-08	-4.153e-08
-0.221	9.095e-07	1.083e-06	8.057e-07	1.055e-06	8.353e-07			-0.221	-4.401e-08	-4.425e-08	-4.033e-08	-4.17e-08	-4.15e-08
-0.22	9.161e-07	1.09e-06	8.118e-07	1.061e-06	8.401e-07			-0.22	-4.431e-08	-4.381e-08	-4.03e-08	-4.161e-08	-4.147e-08
-0.219	9.225e-07	1.097e-06	8.178e-07	1.068e-06	8.446e-07			-0.219	-4.388e-08	-4.42e-08	-4.007e-08	-4.151e-08	-4.146e-08
-0.218	9.293e-07	1.103e-06	8.24e-07	1.074e-06	8.493e-07			-0.218	-4.425e-08	-4.371e-08	-4.008e-08	-4.146e-08	-4.139e-08
-0.217	9.359e-07	1.11e-06	8.298e-07	1.081e-06	8.536e-07			-0.217	-4.379e-08	-4.416e-08	-3.983e-08	-4.135e-08	-4.137e-08
-0.216	9.426e-07	1.117e-06	8.359e-07	1.087e-06	8.583e-07			-0.216	-4.404e-08	-4.367e-08	-3.985e-08	-4.131e-08	-4.128e-08
-0.215	9.492e-07	1.124e-06	8.424e-07	1.094e-06	8.63e-07			-0.215	-4.376e-08	-4.41e-08	-3.978e-08	-4.125e-08	-4.126e-08
-0.214	9.555e-07	1.13e-06	8.481e-07	1.1e-06	8.673e-07			-0.214	-4.396e-08	-4.354e-08	-3.974e-08	-4.123e-08	-4.117e-08
-0.213	9.623e-07	1.137e-06	8.544e-07	1.107e-06	8.721e-07			-0.213	-4.367e-08	-4.395e-08	-3.968e-08	-4.116e-08	-4.113e-08
-0.212	9.688e-07	1.143e-06	8.605e-07	1.113e-06	8.769e-07			-0.212	-4.382e-08	-4.327e-08	-3.964e-08	-4.115e-08	-4.1e-08
-0.211	9.752e-07	1.15e-06	8.664e-07	1.12e-06	8.814e-07			-0.211	-4.353e-08	-4.353e-08	-3.95e-08	-4.108e-08	-4.101e-08
-0.21	9.819e-07	1.157e-06	8.725e-07	1.126e-06	8.863e-07			-0.21	-4.363e-08	-4.3e-08	-3.946e-08	-4.107e-08	-4.091e-08
-0.209	9.882e-07	1.163e-06	8.784e-07	1.132e-06	8.908e-07			-0.209	-4.33e-08	-4.319e-08	-3.939e-08	-4.097e-08	-4.095e-08
-0.208	9.945e-07	1.17e-06	8.841e-07	1.138e-06	8.952e-07			-0.208	-4.357e-08	-4.281e-08	-3.932e-08	-4.094e-08	-4.088e-08
-0.207	1.001e-06	1.176e-06	8.9e-07	1.145e-06	8.996e-07			-0.207	-4.319e-08	-4.304e-08	-3.922e-08	-4.081e-08	-4.089e-08
-0.206	1.007e-06	1.183e-06	8.958e-07	1.151e-06	9.037e-07			-0.206	-4.354e-08	-4.279e-08	-3.918e-08	-4.074e-08	-4.083e-08
-0.205	1.014e-06	1.19e-06	9.018e-07	1.157e-06	9.081e-07			-0.205	-4.318e-08	-4.297e-08	-3.9e-08	-4.061e-08	-4.078e-08
-0.204	1.021e-06	1.196e-06	9.079e-07	1.164e-06	9.128e-07			-0.204	-4.365e-08	-4.287e-08	-3.899e-08	-4.06e-08	-4.067e-08
-0.203	1.027e-06	1.203e-06	9.137e-07	1.17e-06	9.173e-07			-0.203	-4.316e-08	-4.304e-08	-3.888e-08	-4.049e-08	-4.061e-08
-0.202	1.033e-06	1.209e-06	9.196e-07	1.176e-06	9.223e-07			-0.202	-4.365e-08	-4.285e-08	-3.891e-08	-4.047e-08	-4.05e-08
-0.201	1.04e-06	1.216e-06	9.252e-07	1.182e-06	9.267e-07			-0.201	-4.309e-08	-4.312e-08	-3.886e-08	-4.045e-08	-4.043e-08
-0.2	1.046e-06	1.222e-06	9.31e-07	1.189e-06	9.311e-07			-0.2	-4.37e-08	-4.272e-08	-3.896e-08	-4.038e-08	-4.034e-08
-0.199	1.052e-06	1.229e-06	9.37e-07	1.195e-06	9.355e-07			-0.199	-4.291e-08	-4.295e-08	-3.875e-08	-4.032e-08	-4.026e-08
-0.198	1.058e-06	1.235e-06	9.425e-07	1.201e-06	9.396e-07			-0.198	-4.352e-08	-4.248e-08	-3.886e-08	-4.022e-08	-4.02e-08
-0.197	1.065e-06	1.241e-06	9.485e-07	1.207e-06	9.439e-07			-0.197	-4.275e-08	-4.277e-08	-3.857e-08	-4.013e-08	-4.013e-08
-0.196	1.071e-06	1.248e-06	9.544e-07	1.213e-06	9.483e-07			-0.196	-4.313e-08	-4.232e-08	-3.856e-08	-4.004e-08	-4.011e-08
-0.195	1.077e-06	1.254e-06	9.598e-07	1.219e-06	9.523e-07			-0.195	-4.253e-08	-4.275e-08	-3.839e-08	-3.995e-08	-4.005e-08
-0.194	1.083e-06	1.26e-06	9.657e-07	1.226e-06	9.57e-07			-0.194	-4.293e-08	-4.227e-08	-3.831e-08	-3.987e-08	-3.999e-08
-0.193	1.09e-06	1.266e-06	9.713e-07	1.232e-06	9.613e-07			-0.193	-4.243e-08	-4.293e-08	-3.817e-08	-3.984e-08	-3.991e-08
-0.192	1.096e-06	1.273e-06	9.768e-07	1.238e-06	9.656e-07			-0.192	-4.282e-08	-4.235e-08	-3.821e-08	-3.972e-08	-3.983e-08
-0.191	1.102e-06	1.279e-06	9.824e-07	1.244e-06	9.701e-07			-0.191	-4.239e-08	-4.301e-08	-3.802e-08	-3.965e-08	-3.975e-08
-0.19	1.108e-06	1.285e-06	9.88e-07	1.25e-06	9.744e-07			-0.19	-4.272e-08	-4.239e-08	-3.812e-08	-3.96e-08	-3.969e-08
-0.189	1.114e-06	1.292e-06	9.936e-07	1.256e-06	9.787e-07			-0.189	-4.234e-08	-4.292e-08	-3.803e-08	-3.953e-08	-3.963e-08
-0.188	1.12e-06	1.298e-06	9.993e-07	1.262e-06	9.828e-07			-0.188	-4.241e-08	-4.218e-08	-3.798e-08	-3.943e-08	-3.954e-08
-0.187	1.126e-06	1.304e-06	1.005e-06	1.268e-06	9.868e-07			-0.187	-4.215e-08	-4.265e-08	-3.793e-08	-3.941e-08	-3.95e-08
-0.186	1.133e-06	1.31e-06	1.011e-06	1.274e-06	9.91e-07			-0.186	-4.215e-08	-4.194e-08	-3.786e-08	-3.931e-08	-3.943e-08
-0.185	1.139e-06	1.316e-06	1.016e-06	1.28e-06	9.949e-07			-0.185	-4.187e-08	-4.23e-08	-3.771e-08	-3.924e-08	-3.94e-08
-0.184	1.145e-06	1.322e-06	1.022e-06	1.286e-06	9.993e-07			-0.184	-4.195e-08	-4.174e-08	-3.761e-08	-3.917e-08	-3.936e-08
-0.183	1.151e-06	1.329e-06	1.027e-06	1.292e-06	1.004e-06			-0.183	-4.17e-08	-4.199e-08	-3.749e-08	-3.909e-08	-3.934e-08
-0.182	1.156e-06	1.334e-06	1.032e-06	1.298e-06	1.008e-06			-0.182	-4.181e-08	-4.161e-08	-3.736e-08	-3.906e-08	-3.926e-08
-0.181	1.162e-06	1.341e-06	1.038e-06	1.303e-06	1.012e-06			-0.181	-4.154e-08	-4.183e-08	-3.726e-08	-3.9e-08	-3.924e-08
-0.18	1.169e-06	1.347e-06	1.043e-06	1.309e-06	1.017e-06			-0.18	-4.185e-08	-4.155e-08	-3.718e-08	-3.897e-08	-3.918e-08
-0.179	1.174e-06	1.353e-06	1.049e-06	1.315e-06	1.02e-06			-0.179	-4.152e-08	-4.175e-08	-3.709e-08	-3.894e-08	-3.911e-08
-0.178	1.18e-06	1.359e-06	1.054e-06	1.321e-06	1.024e-06			-0.178	-4.19e-08	-4.157e-08	-3.713e-08	-3.883e-08	-3.905e-08
-0.177	1.187e-06	1.365e-06	1.06e-06	1.327e-06	1.028e-06			-0.177	-4.153e-08	-4.166e-08	-3.706e-08	-3.874e-08	-3.897e-08
-0.176	1.192e-06	1.371e-06	1.065e-06	1.333e-06	1.032e-06			-0.176	-4.194e-08	-4.141e-08	-3.71e-08	-3.868e-08	-3.89e-08
-0.175	1.198e-06	1.377e-06	1.071e-06	1.339e-06	1.036e-06			-0.175	-4.142e-08	-4.146e-08	-3.704e-08	-3.863e-08	-3.88e-08
-0.174	1.204e-06	1.383e-06	1.076e-06	1.345e-06	1.041e-06			-0.174	-4.185e-08	-4.112e-08	-3.702e-08	-3.853e-08	-3.874e-08
-0.173	1.21e-06	1.389e-06	1.081e-06	1.351e-06	1.045e-06			-0.173	-4.126e-08	-4.121e-08	-3.683e-08	-3.852e-08	-3.862e-08
-0.172	1.216e-06	1.395e-06	1.086e-06	1.356e-06	1.049e-06			-0.172	-4.166e-08	-4.089e-08	-3.684e-08	-3.84e-08	-3.863e-08
-0.171	1.222e-06	1.401e-06	1.092e-06	1.362e-06	1.053e-06			-0.171	-4.114e-08	-4.107e-08	-3.662e-08	-3.835e-08	-3.853e-08
-0.17	1.228e-06	1.407e-06	1.097e-06	1.368e-06	1.057e-06			-0.17	-4.146e-08	-4.079e-08	-3.658e-08	-3.822e-08	-3.854e-08
-0.169	1.233e-06	1.413e-06	1.102e-06	1.373e-06	1.061e-06			-0.169	-4.113e-08	-4.117e-08	-3.645e-08	-3.818e-08	-3.843e-08
-0.168	1.239e-06	1.419e-06	1.107e-06	1.379e-06	1.065e-06			-0.168	-4.135e-08	-4.083e-08	-3.635e-08	-3.806e-08	-3.837e-08
-0.167	1.245e-06	1.425e-06	1.113e-06	1.385e-06	1.069e-06			-0.167	-4.108e-08	-4.137e-08	-3.629e-08	-3.803e-08	-3.823e-08
-0.166	1.251e-06	1.43e-06	1.118e-06	1.39e-06	1.072e-06			-0.166	-4.134e-08	-4.088e-08	-3.629e-08	-3.791e-08	-3.818e-08
-0.165	1.257e-06	1.436e-06	1.123e-06	1.396e-06	1.076e-06			-0.165	-4.108e-08	-4.136e-08	-3.622e-08	-3.788e-08	-3.805e-08
-0.164	1.262e-06	1.442e-06	1.129e-06	1.402e-06	1.08e-06			-0.164	-4.11e-08	-4.086e-08	-3.624e-08	-3.775e-08	-3.801e-08
-0.163	1.268e-06	1.448e-06	1.134e-06	1.407e-06	1.084e-06			-0.163	-4.098e-08	-4.115e-08	-3.623e-08	-3.768e-08	-3.791e-08
-0.162	1.274e-06	1.454e-06	1.139e-06	1.413e-06	1.089e-06			-0.162	-4.071e-08	-4.07e-08	-3.607e-08	-3.756e-08	-3.786e-08
-0.161	1.279e-06	1.459e-06	1.144e-06	1.418e-06	1.092e-06			-0.161	-4.069e-08	-4.092e-08	-3.605e-08	-3.751e-08	-3.778e-08
-0.16	1.285e-06	1.465e-06	1.149e-06	1.424e-06	1.096e-06			-0.16	-4.038e-08	-4.053e-08	-3.581e-08	-3.741e-08	-3.773e-08
-0.159	1.291e-06	1.471e-06	1.154e-06	1.429e-06	1.1e-06			-0.159	-4.038e-08	-4.067e-08	-3.571e-08	-3.735e-08	-3.763e-08
-0.158	1.296e-06	1.476e-06	1.159e-06	1.435e-06	1.103e-06			-0.158	-4.017e-08	-4.045e-08	-3.554e-08	-3.727e-08	-3.758e-08
-0.157	1.302e-06	1.482e-06	1.164e-06	1.44e-06	1.107e-06			-0.157	-4.017e-08	-4.048e-08	-3.547e-08	-3.721e-08	-3.751e-08
-0.156	1.308e-06	1.488e-06	1.169e-06	1.446e-06	1.111e-06			-0.156	-4.008e-08	-4.042e-08	-3.536e-08	-3.714e-08	-3.744e-08
-0.155	1.313e-06	1.493e-06	1.174e-06	1.451e-06	1.115e-06			-0.155	-4.009e-08	-4.042e-08	-3.54e-08	-3.713e-08	-3.738e-08
-0.154	1.319e-06	1.499e-06	1.18e-06	1.457e-06	1.119e-06			-0.154	-4.001e-08	-4.04e-08	-3.529e-08	-3.704e-08	-3.732e-08
-0.153	1.324e-06	1.505e-06	1.185e-06	1.462e-06	1.123e-06			-0.153	-3.995e-08	-4.023e-08	-3.529e-08	-3.702e-08	-3.722e-08
-0.152	1.33e-06	1.511e-06	1.19e-06	1.467e-06	1.127e-06			-0.152	-3.995e-08	-4.02e-08	-3.524e-08	-3.693e-08	-3.719e-08
-0.151	1.336e-06	1.517e-06	1.195e-06	1.473e-06	1.13e-06			-0.151	-3.982e-08	-3.991e-08	-3.511e-08	-3.684e-08	-3.709e-08
-0.15	1.341e-06	1.522e-06	1.2e-06	1.478e-06	1.134e-06			-0.15	-3.982e-08	-3.993e-08	-3.504e-08	-3.671e-08	-3.708e-08
-0.149	1.347e-06	1.528e-06	1.205e-06	1.484e-06	1.138e-06			-0.149	-3.964e-08	-3.964e-08	-3.495e-08	-3.664e-08	-3.699e-08
-0.148	1.352e-06	1.533e-06	1.21e-06	1.489e-06	1.141e-06			-0.148	-3.968e-08	-3.963e-08	-3.481e-08	-3.652e-08	-3.697e-08
-0.147	1.357e-06	1.539e-06	1.215e-06	1.494e-06	1.145e-06			-0.147	-3.952e-08	-3.946e-08	-3.47e-08	-3.654e-08	-3.687e-08
-0.146	1.363e-06	1.544e-06	1.22e-06	1.5e-06	1.149e-06			-0.146	-3.957e-08	-3.941e-08	-3.461e-08	-3.643e-08	-3.685e-08
-0.145	1.368e-06	1.55e-06	1.225e-06	1.505e-06	1.152e-06			-0.145	-3.951e-08	-3.934e-08	-3.448e-08	-3.644e-08	-3.671e-08
-0.144	1.374e-06	1.555e-06	1.229e-06	1.51e-06	1.156e-06			-0.144	-3.947e-08	-3.932e-08	-3.443e-08	-3.636e-08	-3.67e-08
-0.143	1.379e-06	1.561e-06	1.234e-06	1.515e-06	1.16e-06			-0.143	-3.958e-08	-3.936e-08	-3.442e-08	-3.63e-08	-3.656e-08
-0.142	1.385e-06	1.566e-06	1.239e-06	1.521e-06	1.163e-06			-0.142	-3.945e-08	-3.927e-08	-3.435e-08	-3.619e-08	-3.653e-08
-0.141	1.39e-06	1.572e-06	1.244e-06	1.526e-06	1.167e-06			-0.141	-3.962e-08	-3.946e-08	-3.444e-08	-3.616e-08	-3.641e-08
-0.14	1.395e-06	1.577e-06	1.249e-06	1.531e-06	1.171e-06			-0.14	-3.94e-08	-3.924e-08	-3.433e-08	-3.602e-08	-3.637e-08
-0.139	1.401e-06	1.582e-06	1.254e-06	1.536e-06	1.174e-06			-0.139	-3.955e-08	-3.933e-08	-3.43e-08	-3.6e-08	-3.625e-08
-0.138	1.406e-06	1.588e-06	1.259e-06	1.542e-06	1.177e-06			-0.138	-3.912e-08	-3.915e-08	-3.414e-08	-3.587e-08	-3.62e-08
-0.137	1.411e-06	1.593e-06	1.264e-06	1.547e-06	1.181e-06			-0.137	-3.94e-08	-3.91e-08	-3.405e-08	-3.579e-08	-3.609e-08
-0.136	1.417e-06	1.599e-06	1.268e-06	1.552e-06	1.184e-06			-0.136	-3.876e-08	-3.902e-08	-3.383e-08	-3.565e-08	-3.602e-08
-0.135	1.422e-06	1.605e-06	1.273e-06	1.557e-06	1.188e-06			-0.135	-3.912e-08	-3.894e-08	-3.38e-08	-3.556e-08	-3.593e-08
-0.134	1.427e-06	1.609e-06	1.278e-06	1.562e-06	1.192e-06			-0.134	-3.851e-08	-3.894e-08	-3.358e-08	-3.545e-08	-3.587e-08
-0.133	1.432e-06	1.615e-06	1.282e-06	1.567e-06	1.196e-06			-0.133	-3.886e-08	-3.888e-08	-3.359e-08	-3.54e-08	-3.576e-08
-0.132	1.438e-06	1.62e-06	1.287e-06	1.573e-06	1.199e-06			-0.132	-3.838e-08	-3.898e-08	-3.344e-08	-3.533e-08	-3.568e-08
-0.131	1.443e-06	1.625e-06	1.292e-06	1.578e-06	1.202e-06			-0.131	-3.869e-08	-3.883e-08	-3.346e-08	-3.528e-08	-3.558e-08
-0.13	1.448e-06	1.631e-06	1.297e-06	1.583e-06	1.206e-06			-0.13	-3.827e-08	-3.908e-08	-3.333e-08	-3.523e-08	-3.549e-08
-0.129	1.453e-06	1.636e-06	1.301e-06	1.588e-06	1.209e-06			-0.129	-3.859e-08	-3.869e-08	-3.34e-08	-3.511e-08	-3.541e-08
-0.128	1.458e-06	1.641e-06	1.306e-06	1.593e-06	1.213e-06			-0.128	-3.814e-08	-3.896e-08	-3.325e-08	-3.5e-08	-3.535e-08
-0.127	1.464e-06	1.647e-06	1.311e-06	1.598e-06	1.216e-06			-0.127	-3.837e-08	-3.845e-08	-3.327e-08	-3.492e-08	-3.527e-08
-0.126	1.469e-06	1.652e-06	1.315e-06	1.603e-06	1.22e-06			-0.126	-3.795e-08	-3.87e-08	-3.311e-08	-3.481e-08	-3.526e-08
-0.125	1.474e-06	1.657e-06	1.32e-06	1.608e-06	1.223e-06			-0.125	-3.8e-08	-3.815e-08	-3.3e-08	-3.477e-08	-3.517e-08
-0.124	1.479e-06	1.662e-06	1.325e-06	1.613e-06	1.227e-06			-0.124	-3.768e-08	-3.846e-08	-3.282e-08	-3.467e-08	-3.512e-08
-0.123	1.484e-06	1.668e-06	1.329e-06	1.618e-06	1.23e-06			-0.123	-3.774e-08	-3.789e-08	-3.27e-08	-3.457e-08	-3.502e-08
-0.122	1.49e-06	1.673e-06	1.334e-06	1.623e-06	1.234e-06			-0.122	-3.745e-08	-3.819e-08	-3.253e-08	-3.448e-08	-3.494e-08
-0.121	1.494e-06	1.678e-06	1.339e-06	1.627e-06	1.237e-06			-0.121	-3.759e-08	-3.771e-08	-3.244e-08	-3.442e-08	-3.483e-08
-0.12	1.5e-06	1.683e-06	1.343e-06	1.632e-06	1.24e-06			-0.12	-3.737e-08	-3.796e-08	-3.234e-08	-3.433e-08	-3.481e-08
-0.119	1.505e-06	1.688e-06	1.348e-06	1.638e-06	1.244e-06			-0.119	-3.759e-08	-3.758e-08	-3.232e-08	-3.435e-08	-3.467e-08
-0.118	1.51e-06	1.693e-06	1.352e-06	1.642e-06	1.247e-06			-0.118	-3.735e-08	-3.78e-08	-3.232e-08	-3.429e-08	-3.466e-08
-0.117	1.515e-06	1.699e-06	1.357e-06	1.647e-06	1.25e-06			-0.117	-3.769e-08	-3.747e-08	-3.233e-08	-3.423e-08	-3.454e-08
-0.116	1.52e-06	1.704e-06	1.361e-06	1.652e-06	1.254e-06			-0.116	-3.727e-08	-3.761e-08	-3.223e-08	-3.413e-08	-3.45e-08
-0.115	1.524e-06	1.709e-06	1.365e-06	1.657e-06	1.257e-06			-0.115	-3.763e-08	-3.735e-08	-3.223e-08	-3.403e-08	-3.441e-08
-0.114	1.53e-06	1.714e-06	1.37e-06	1.662e-06	1.26e-06			-0.114	-3.71e-08	-3.737e-08	-3.201e-08	-3.387e-08	-3.435e-08
-0.113	1.535e-06	1.719e-06	1.375e-06	1.667e-06	1.264e-06			-0.113	-3.748e-08	-3.715e-08	-3.193e-08	-3.38e-08	-3.429e-08
-0.112	1.54e-06	1.724e-06	1.379e-06	1.671e-06	1.267e-06			-0.112	-3.69e-08	-3.722e-08	-3.176e-08	-3.369e-08	-3.422e-08
-0.111	1.544e-06	1.729e-06	1.384e-06	1.676e-06	1.27e-06			-0.111	-3.735e-08	-3.696e-08	-3.169e-08	-3.364e-08	-3.414e-08
-0.11	1.549e-06	1.734e-06	1.388e-06	1.681e-06	1.273e-06			-0.11	-3.671e-08	-3.713e-08	-3.153e-08	-3.359e-08	-3.403e-08
-0.109	1.554e-06	1.739e-06	1.393e-06	1.686e-06	1.276e-06			-0.109	-3.722e-08	-3.683e-08	-3.155e-08	-3.347e-08	-3.392e-08
-0.108	1.559e-06	1.744e-06	1.397e-06	1.691e-06	1.279e-06			-0.108	-3.661e-08	-3.701e-08	-3.134e-08	-3.343e-08	-3.38e-08
-0.107	1.564e-06	1.749e-06	1.401e-06	1.695e-06	1.283e-06			-0.107	-3.705e-08	-3.675e-08	-3.138e-08	-3.333e-08	-3.373e-08
[truncated: 932 more rows]

## Sheet: Figure 2
Figure 2b Time spent in mobility(%)
	Rat 1	Rat2	Rat3	Rat4	Rat5	Rat6				Statistical analysis: Two-tailed paired t test
Pre	2.00972	2.66667	3.60833	0	0	2.23333							P value
DBS	52.3056	78.725	41.275	61.3333	45.775	58.725							Pre vs. DBS	Post vs. DBS
Post	5.4625	8.83333	2.225	5.775	4.89167	6.60833				Time spent in mobility			0.0002	0.0001
										Time spent in freezing			0.0003	< 0.0001
Figure 2c Time spent in freezing(%)										Mobility episodes			0.0002	< 0.0001
	Rat 1	Rat2	Rat3	Rat4	Rat5	Rat6				Freezing episodes			0.0022	0.0002
Pre	63.1083	70.6083	75.5583	88.8333	84	32.0583				Averaged mobile speed			0.0193	0.0196
DBS	0.39167	3.10833	0	4	6.16667	0.39167				Rotation speed			0.0039	0.002
Post	35.1167	53.3417	56.5	42.7167	43.6083	45.825
Figure 2d Mobility episodes(/min)
	Rat 1	Rat2	Rat3	Rat4	Rat5	Rat6
Pre	3	4	2	0	0	1
DBS	14	14	12	14	17.5	11
Post	4.5	2	2.5	3.5	6	3
Figure 2e Freezing episodes(/min)
	Rat 1	Rat2	Rat3	Rat4	Rat5	Rat6
Pre	11	20	7.5	8	8	20.5
DBS	2.5	3	0	0	0	3.5
Post	11.5	18.5	12.5	12	8.5	20
Figure 2f Averaged mobile speed(mm/s)
	Rat 1	Rat2	Rat3	Rat4	Rat5	Rat6
Pre	11.7	9.55	4.8	6.9	3.97	1.07
DBS	34.86	150.04	48.36	93.88	38.47	41.59
Post	5.13	14.18	10.11	8.33	6.66	6.71
Figure 2g Rotation speed(n/min)
	Rat 1	Rat2	Rat3	Rat4	Rat5	Rat6
Pre	15	16	15	15.5	17	15
DBS	9	12	9.5	14.5	13	12.5
Post	16.5	15	15	17	18	16

## Sheet: Figure 3
Figure 3g Artifact size
G Fiber			PtIr
T2	EPI		T2	EPI
0.18	0.72		1.44	3
0.12	0.66		1.5	2.88
0.18	0.72		1.56	3
0.18	0.66		1.44	3.06
0.18	0.66		1.5	3.42
0.24	0.78		1.62	3.12
Figure 3h SNR
Control	SCx	THL	STN		GF	SCx	THL	STN		PtIr	SCx	THL	STN
1	121.55	73.13	74.06		1	115.29	72.28	69.74		1	120.26	7.34	10.59
2	114.76	70.27	58		2	108.67	75.95	62.25		2	116.88	8.24	7.89
3	112.35	75.78	72.62		3	116.67	70.12	55.2		3	109.57	7.38	5.12
4	116.83	77.8	71.57		4	111.06	56.77	45.08		4	108.35	7.82	7.73
5	122.37	65.08	56.31		5	110.53	68.54	64.4		5	106.31	9.87	6.16
6	110.68	63.35	68.95		6	116.47	58.57	49.13		6	108.58	10.16	12.45
Figure 3g						Figure 3h
Statistical analysis: Two-tailed unpaired t test						Statistical analysis: one-way ANOVA with Tukey post-hoc analysis
	P value								P value
	EPI	T2				SCx	GF vs. Control		0.4572
PtIr vs. GF	< 0.0001	< 0.0001					PtIr vs. Control		0.2148
							PtIr vs. GF		0.8533
						THL	GF vs. Control		0.4747
							PtIr vs. Control		< 0.0001
							PtIr vs. GF		< 0.0001
						STN	GF vs. Control		0.1004
							PtIr vs. Control		< 0.0001
							PtIr vs. GF		< 0.0001

## Sheet: Figure 5
10 Hz											100 Hz											130 Hz											250 Hz
Time point	Cg	MCx	SCx	GPe	STN	CPu	THL	GPi				Cg	MCx	SCx	GPe	STN	CPu	THL	GPi				Cg	MCx	SCx	GPe	STN	CPu	THL	GPi				Cg	MCx	SCx	GPe	STN	CPu	THL	GPi			Statistical analysis: one-way repeated measures ANOVA with Tukey post-hoc analysis
																																														P value
Rat 1											Rat 1											Rat 1											Rat 1											MCx	10 vs. 100	< 0.0001
scan 1											scan 1											scan 1											scan1												10 vs. 130	< 0.0001
1	-0.765193	-0.218156	0.102756	-0.697204	-0.861667	-0.0339444	0.10683	-1.67632				-0.587896	0.292648	0.233333	0.595081	-1.26687	0.413341	0.247822	1.25724				0.209248	0.361126	0.144296	-0.547004	-1.42077	-0.0125741	0.109607	1.12895				0.405181	0.31147	-0.104596	-0.117959	0.909059	0.981841	0.223637	0.0369111				10 vs. 250	< 0.0001
2	-0.144593	-0.725956	-0.729844	-0.377204	-0.0635667	-0.169944	-0.13007	1.18778				0.106104	-0.116052	-0.127867	0.461681	3.26803	0.615341	0.354522	2.13074				0.245148	0.192026	0.411696	0.880696	2.09443	0.879326	-0.0231926	-1.45935				0.178681	-0.92703	-0.172596	0.398541	-4.01214	0.726041	0.064737	-2.61979				100 vs. 130	0.4871
3	2.45671	1.02054	1.15336	0.160396	-3.10857	1.08346	0.0173296	-0.0954222				-0.0638963	-0.803952	-0.659167	-1.07982	-0.481167	0.215041	-0.149178	-3.94026				0.569948	1.57963	0.616996	0.820596	1.93443	1.12343	0.177607	1.79285				0.251481	-1.07113	-1.1225	2.18374	1.16806	0.0843407	-0.433963	1.00181				100 vs. 250	< 0.0001
4	3.02061	2.42144	2.22836	0.386196	1.22063	1.27616	0.62683	0.293978				0.626504	1.77245	0.614933	-0.774119	-3.58407	-0.113859	-0.396078	-2.33046				0.429948	0.304226	0.0957963	-0.245904	-1.76157	0.461926	-0.469793	-0.254852				-0.998119	-1.26963	-0.0068963	-0.158759	1.60476	-0.729959	0.323237	0.250311				130 vs. 250	< 0.0001
5	1.86801	1.18584	0.882656	0.255396	0.861233	0.539556	0.42173	-1.05752				1.6247	1.98195	1.54963	-0.507119	2.83613	-0.394059	0.261222	-0.500556				-0.535052	-0.111674	-0.576504	0.971996	-1.30717	0.152026	-0.0802926	1.42925				-1.28712	0.39107	0.0071037	-0.302859	1.02346	-0.0197593	-0.239063	2.67291			SCx	10 vs. 100	< 0.0001
6	-0.377693	-0.741756	-0.261244	-0.0474037	-0.472167	-0.317644	-0.0260704	2.25028				-0.354596	0.483748	0.194233	0.936781	-0.0302667	0.370841	0.364822	0.856044				0.217648	0.302126	-0.189404	-0.862604	-0.492367	0.372526	-0.338093	0.450848				-0.125419	1.73457	1.3504	-0.690959	-0.0397407	-0.411459	-0.037163	0.708311				10 vs. 130	0.0023
7	-1.01059	-1.03446	-1.11744	0.310696	-4.18787	-0.307044	-0.40237	-0.492122				-0.315396	-0.282752	0.137133	-0.291419	0.304233	-0.336359	0.572722	-1.92226				0.560148	0.0690259	0.0705963	-0.532004	2.17373	0.622826	0.280307	-2.21665				0.696981	0.71507	0.525604	-0.703559	2.85766	0.725441	-0.441263	-2.31019				10 vs. 250	0.8158
8	-0.925093	-1.19566	-0.903644	1.2421	-0.135567	0.114956	-0.32937	3.35338				0.0120037	-0.113852	-0.177367	-0.625519	1.20823	0.221641	-0.0263778	0.231944				1.01895	0.314026	0.348796	1.5827	-1.64797	0.796826	0.119207	1.97335				0.377281	-0.61513	-0.261796	0.543041	-6.03614	0.382141	-0.277663	0.219011				100 vs. 130	0.1178
9	-1.16179	-0.832156	-0.263844	0.652496	2.25463	-0.448344	0.10393	1.50188				-0.907396	-0.143652	-0.254267	-0.785919	2.63343	-0.510859	-0.581678	-0.406856				-0.394952	-0.858674	-0.277004	-0.316504	-1.09797	0.757526	0.0703074	-1.61995				0.0411815	0.11377	-0.0248963	1.18054	1.70706	0.0509407	-0.190763	0.547611				100 vs. 250	< 0.0001
10	-2.27659	-1.73116	-0.816944	1.2233	-5.62197	-0.339044	-0.28187	-1.26272				-0.219996	-1.76515	-1.31077	0.918481	-2.28627	-0.254959	0.236822	-0.243256				0.235348	-0.00237407	-0.247904	0.344596	0.385733	0.0584259	0.298107	0.815348				-0.228919	-0.56573	0.217604	-0.631059	0.303559	0.0671407	0.430137	1.55801				130 vs. 250	0.0299
11	-1.11139	0.251344	0.0875556	0.385196	-1.30727	-0.319344	-0.30257	0.0482778				-0.192396	-1.48325	-0.0159667	-0.814919	-1.91767	0.484041	-0.118078	1.46094				0.0586481	-0.282874	-0.496304	-0.0247037	-0.0636667	-0.518574	-0.266393	-1.60565				2.42808	1.53037	1.1676	2.68434	4.72186	0.637941	0.834837	2.12261			Cg	10 vs. 100	< 0.0001
12	-0.901093	1.01764	0.667656	-0.974404	1.17913	-0.364544	-0.35517	1.01958				-0.0543963	0.396248	0.640433	0.898681	0.464333	0.538041	-0.230278	0.333944				0.0475481	-0.410374	-0.213904	-0.566104	4.42093	-0.579174	0.0475074	0.144248				4.08468	1.57567	0.998404	-1.51946	0.917959	0.790041	-0.042963	-1.92019				10 vs. 130	< 0.0001
13	0.674107	0.770144	0.350956	1.1395	-1.30017	-0.160544	-0.31687	-1.13402				1.117	2.23405	1.48513	0.728581	0.670733	0.682941	-0.309978	-0.971756				-0.124852	-0.328774	0.309096	-0.773904	4.13533	-0.314574	0.0703074	-1.16875				3.18588	0.54947	-0.150396	0.0827407	2.82436	-0.248159	-0.125163	0.591511				10 vs. 250	0.0449
14	1.59201	0.116444	0.347156	-0.389304	3.24483	-0.218944	0.14663	0.653178				-0.333296	0.513548	0.256833	-0.480419	-0.151067	-0.193059	-0.127978	0.742344				-0.261552	-0.588874	0.127696	0.333496	-3.87217	-0.153274	-0.0307926	-0.0923519				0.936781	-0.44663	-0.275596	-0.963259	-0.154241	-0.618759	0.245637	-1.15979				100 vs. 130	0.5373
15	0.101707	0.100444	0.102356	0.650896	2.67833	1.15596	0.16183	0.557878				-1.0532	-0.482152	-0.212367	0.984281	2.24523	-0.143859	0.174822	1.12274				-0.530752	-0.356774	-0.0290037	-1.0453	-1.36447	-0.590674	-0.488893	1.09455				0.631481	-0.20983	-1.0541	1.11084	-1.37104	0.480141	0.357637	0.191311				100 vs. 250	< 0.0001
16	-0.0681926	0.777744	0.163456	-0.0937037	3.60763	0.182456	0.19243	-0.428422				-0.547896	-0.914252	-0.993367	-0.957219	-1.97107	-0.422259	-0.321578	-2.01626				-0.770052	-0.107774	-0.468704	-0.000703704	-2.93067	-0.553574	-0.414393	-1.29065				-0.625319	1.32447	0.694604	0.456041	-0.121141	-0.607059	-0.583563	2.81141				130 vs. 250	< 0.0001
17	-1.55169	-1.02376	-0.871944	-1.9443	-2.29197	-0.582844	0.0101296	-0.467422				0.313404	-0.359152	-0.552067	1.87608	0.698633	-0.0392593	0.200522	0.690544				-0.973052	-0.214174	-0.527704	0.716396	1.75323	-0.393074	-0.0609926	1.40745				-1.53262	-0.56353	-0.132196	0.00984074	1.19796	-0.414659	-0.271163	-0.250789			STN	10 vs. 100	< 0.0001
18	-1.51379	-0.511156	0.0700556	0.186996	-1.39177	-0.280344	0.17353	-2.16702				0.691104	0.0199481	0.252433	-0.559219	3.19453	-0.549959	0.0541222	0.731744				-0.373652	-0.0128741	0.259096	0.0010963	0.228033	-0.264974	-0.194793	-1.65275				-1.15242	0.17317	0.145304	-0.394059	1.97496	0.00424074	-0.188463	0.549811				10 vs. 130	< 0.0001
19	-0.494093	1.34334	1.51276	0.510296	2.41553	0.954056	0.27923	-0.919122				0.345704	0.276048	-0.105167	0.813681	-0.363967	-0.0795593	-0.353778	1.16184				-0.829052	0.324126	0.0333963	-0.709904	0.726033	-0.258974	-0.401193	-0.0506519				-1.54112	-0.26433	-0.223496	1.03424	-2.45534	-0.295359	-0.023363	0.0726111				10 vs. 250	0.0252
20	-0.670093	1.31774	0.521856	0.434496	0.945133	0.271956	0.38213	1.15818				-0.602796	-1.00595	-0.623067	-0.160719	-4.42357	-0.516959	-0.360378	-1.53706				-0.218952	0.424526	0.139296	-1.1981	2.04603	-0.272274	0.384007	-1.07395				-1.39512	-0.35913	0.118104	0.757341	-3.80464	0.771941	-0.036763	0.509611				100 vs. 130	0.848
21	-0.123293	0.290444	-0.597344	-1.2683	0.136533	-0.252844	-0.70467	-1.00232				-0.820496	-1.17455	-0.592567	-1.17362	-1.40077	-0.319359	0.384822	-1.09046				0.871848	0.0350259	-0.0500037	2.2932	0.791033	0.0748259	0.200407	0.847648				0.0715815	0.49537	0.509604	-0.970959	-0.413341	1.07944	0.016937	-0.899089				100 vs. 250	0.0316
22	-0.727793	-0.555256	-1.07424	-0.615504	-0.666167	-0.772144	-0.14727	0.861678				-0.223796	-0.0748519	-0.114467	-1.85185e-05	-0.0297667	-0.00115926	-0.126978	-0.288056				0.802848	-0.269474	0.0710963	-0.325504	-1.74727	0.232926	0.521707	-0.984952				-0.0735185	-0.61993	-0.664196	-1.11026	-1.44344	-1.09576	0.312137	0.310511				130 vs. 250	0.003
23	1.94481	-0.426056	-0.410444	1.1944	0.245733	0.365356	0.28463	0.307278				-0.0418963	0.0571481	0.115833	0.206781	0.646433	-0.473159	0.0997222	2.29464				0.401548	-0.695074	0.0592963	-0.872504	1.85813	-0.740274	0.737007	0.652848				-1.54022	-0.30873	-0.847896	-3.22886	-1.44044	-1.39706	-0.448663	-2.46159			GPi	10 vs. 100	< 0.0001
24	2.91091	0.522844	0.921356	-0.122104	4.24553	-0.166544	-0.46867	-0.815522				-0.434196	0.335948	0.0558333	-0.292419	1.39953	-0.162159	-0.408078	0.176544				0.147148	-0.303874	-0.174704	-0.946704	-3.45167	-0.462774	0.0876074	-1.81145				-0.926319	-0.31623	-0.251796	-0.658059	0.00515926	-0.681659	0.276937	-0.470689				10 vs. 130	0.0001
25	0.623207	-0.715756	-0.912544	-0.844804	-0.321567	-0.291044	0.0620296	-1.33072				0.919304	0.0368481	-0.0726667	-0.949119	-3.36357	0.258741	-0.126678	-0.315056				-0.440952	-0.124974	-0.0371037	-0.442604	-0.367767	0.0224259	-0.298293	-0.240752				-0.992919	-0.0780296	0.176904	0.796741	1.67976	-0.276059	-0.203163	-1.68369				10 vs. 250	0.9914
26	-0.780693	-0.641756	-0.591844	-0.0978037	-3.49487	-0.758844	0.0969296	-1.04882				0.104404	0.0958481	0.431333	-0.0718185	1.60713	-0.00495926	0.475522	0.675944				-0.119652	0.437926	0.846596	0.187096	-1.30867	0.0111259	-0.0792926	1.09095				-0.450519	-0.95263	-0.189696	1.06204	0.00215926	0.138941	0.053437	2.87131				100 vs. 130	0.977
27	-0.588393	-0.782956	-0.560944	-1.2603	2.19023	-0.159944	0.39883	0.704178				0.893304	0.223148	-0.155967	1.10328	0.0934333	0.715841	0.209622	1.69504				-0.243452	0.324826	-0.245504	1.2782	0.287033	-0.451374	0.0427074	2.69445				-0.419619	-0.34683	-0.428596	-0.849959	-1.60614	-0.124859	0.403837	-3.24979				100 vs. 250	< 0.0001
28	-1.35199	-1.51556	-0.958144	-0.629004	-2.66557	-0.172244	-0.10367	-2.60822				1.5351	0.711548	0.415333	-1.58742	4.19263	-0.176259	0.517222	-2.51126				0.204248	-0.620274	-0.0139037	-0.256904	-2.75917	0.460026	-0.306593	0.537748				-0.798719	-0.17933	-0.940396	-2.15026	0.297259	-0.00165926	-0.249663	-2.33029				130 vs. 250	< 0.0001
29	-0.789993	-1.25666	-0.172144	-0.0676037	0.622733	-0.150444	0.0324296	1.42838				2.8828	1.32625	0.476333	-0.385219	-0.550467	0.351341	0.296822	0.821044				0.748048	0.512426	0.0925963	-0.314504	0.414833	0.299126	0.859507	-1.02455				1.41328	1.19357	0.497504	0.0151407	-1.82004	0.718841	0.472237	0.518811			GPe	10 vs. 100	< 0.0001
30	-2.05929	-0.287656	0.0710556	0.841196	-0.626067	-0.275444	0.17473	2.66938				2.4291	1.81285	0.861633	2.14798	2.29003	0.440241	0.323622	2.50034				0.524048	1.85593	0.428196	0.0512963	-0.403267	-0.347074	1.17841	1.65265				1.60588	3.04757	1.3606	0.836841	0.348459	-0.269359	0.970937	-1.56119				10 vs. 130	0.0007
31	-2.60799	-1.29256	-0.733144	-0.230404	2.71473	-1.02674	0.0611296	-0.310322				1.5607	2.12485	0.336933	0.895581	5.61183	-0.147559	1.37872	0.276344				0.977148	2.41423	-0.385404	-1.0327	2.33933	-0.694274	0.782107	-1.34335				2.11978	4.18297	1.559	1.04644	7.03756	-0.145559	1.63574	3.90971				10 vs. 250	0.001
32	-1.83309	-2.29316	-1.10664	0.998296	3.42533	-0.846144	0.40693	-0.834022				2.5025	2.01355	-0.0628667	0.514581	7.73473	0.281641	1.38902	-0.352556				0.561148	2.76763	-0.159204	2.1448	8.38853	0.163226	1.02791	1.08155				1.29268	5.32097	1.5476	3.27714	3.44456	1.41554	0.576837	1.48201				100 vs. 130	0.1342
33	-1.59629	-1.18976	-0.800544	2.363	-0.564367	-0.0417444	0.68853	1.94308				2.3823	2.59075	0.983933	3.78888	5.26123	1.26904	1.08722	1.10174				0.147848	1.70003	-0.548804	3.3094	3.28623	0.0855259	1.05141	3.20625				0.688681	3.13367	0.0997037	1.32584	5.63106	0.735841	1.00114	1.43661				100 vs. 250	< 0.0001
34	-1.15539	-1.64606	-0.666744	0.808696	1.80833	0.0586556	0.0728296	-0.0450222				2.3075	3.12355	0.873333	4.35618	4.10633	1.86424	1.50032	3.89624				0.303148	1.84863	-0.263804	1.5486	6.53393	0.970026	1.33851	1.96645				0.833381	1.38057	-0.159796	1.08334	0.764059	1.02384	0.512237	1.61311				130 vs. 250	< 0.0001
35	-2.22589	-2.31816	-1.18284	-0.341204	-0.0207667	-0.366944	0.42493	2.12788				1.8352	4.23315	1.92673	3.04108	6.53963	1.69044	1.18842	1.74674				0.760248	2.03843	-0.107604	4.2464	5.42373	1.45253	1.10511	2.45895				1.91168	2.60617	0.191804	2.92184	4.89616	1.27334	0.467337	2.32981			CPu	10 vs. 100	0.0026
36	-1.89269	-2.16686	-1.51324	1.2838	4.30563	-0.169544	0.74513	0.0851778				1.3569	3.64635	1.55203	3.43948	5.60683	2.47394	1.13042	2.75754				0.622148	2.83223	0.125196	2.4125	4.62483	1.45933	0.713907	0.526248				1.56518	2.24667	-1.0256	2.86074	4.88406	1.28694	0.891037	5.27161				10 vs. 130	0.4639
37	-0.872393	-1.81646	-0.757844	4.2435	0.234233	0.588456	0.53283	1.04628				0.477604	2.51585	-0.166067	3.91548	7.12313	1.88104	1.02972	4.63214				-0.233152	1.94283	-0.843704	3.3925	5.11743	1.25393	0.413907	4.29505				-0.137219	1.34137	-0.681296	2.47824	3.85106	0.502741	0.432637	0.0612111				10 vs. 250	0.0002
38	-1.39509	-1.60706	-0.114644	1.2362	3.80533	0.157256	0.89933	2.09448				1.5198	3.41955	0.407733	3.38648	2.06963	1.27264	0.907322	3.01374				0.138048	2.61113	-1.3279	1.122	3.92253	0.582126	0.340807	1.64255				0.701981	4.03007	1.0992	1.19554	3.37816	1.03464	0.862937	2.09051				100 vs. 130	0.1323
39	-1.58589	-1.57836	-0.502144	1.3984	5.24493	0.323656	1.06233	2.01968				1.0685	3.92675	-0.00836667	2.48038	4.39753	0.274541	1.54352	1.98434				-0.0600519	3.15183	-0.406504	-0.0389037	6.32373	0.142526	0.308707	-0.412552				2.07488	3.21057	0.852604	0.797241	5.29366	0.723441	0.800937	-1.41919				100 vs. 250	< 0.0001
40	-0.904993	-1.39346	-0.312444	2.7212	1.66923	0.0122556	1.43743	-0.506022				0.0897037	3.27585	-0.514867	-0.718719	4.49563	-0.383459	0.503422	1.26114				0.521248	3.54853	-0.214104	3.3091	2.97173	0.940526	1.32161	1.06695				1.71198	2.36687	0.0411037	2.41964	4.28166	-0.466759	0.421237	-0.344189				130 vs. 250	< 0.0001
41	-1.03719	-0.900856	0.529056	2.3167	-0.541767	0.276256	1.20983	2.72498				2.2966	4.02635	0.0444333	1.36538	7.76333	0.00514074	0.725422	0.221844				0.467348	3.36803	0.0525963	0.408996	11.7023	0.208526	0.863707	-1.02995				-0.00391852	1.05487	-0.833096	0.264041	3.21246	-1.01186	0.180537	4.04471			THL	10 vs. 100	0.0016
42	-0.891693	-1.33846	-0.491144	1.4148	2.46953	0.160456	0.67793	2.49318				0.579404	3.52035	0.136933	0.869381	10.2023	0.432341	0.667022	1.49744				0.0571481	3.29983	-0.0321037	0.772696	4.64503	0.0149259	0.872707	0.215148				0.0330815	1.04327	-0.258696	-0.203859	2.12826	-0.491759	0.585937	-1.00829				10 vs. 130	0.0071
43	0.320607	-0.650356	-0.0476444	2.2715	2.90603	1.08406	0.81313	-0.336322				0.600104	2.98575	0.139633	2.57998	4.81553	-0.0489593	0.885322	-0.352556				1.04735	3.82253	0.0772963	1.6028	5.91583	-0.0626741	1.27001	1.92765				0.788681	2.96617	1.0228	0.723841	3.82986	0.702241	1.05834	-0.433289				10 vs. 250	0.01
44	-0.584193	-0.904356	-0.0178444	2.4571	5.80653	0.622256	0.44993	1.67098				1.3702	3.51855	0.0135333	1.29928	5.42913	1.01044	0.920222	2.17224				1.32435	3.76343	-0.214204	0.695796	7.42693	0.279526	1.07821	0.593848				1.87248	2.68587	0.744804	1.90514	0.366359	0.532641	0.950437	1.05071				100 vs. 130	0.9635
45	-0.676893	-1.00026	-0.774544	1.538	0.947833	0.125256	0.29213	-0.342622				-0.299196	2.75515	0.523733	1.03668	3.13793	0.853141	0.247522	2.06614				0.507948	3.63493	0.381296	1.2978	3.69813	0.124226	1.09421	2.24815				1.23538	2.34057	-0.505196	-0.0819593	2.53776	0.591941	-0.444763	0.0423111				100 vs. 250	< 0.0001
46	-0.406993	-0.836856	-0.619244	0.883896	-0.286367	-0.325944	0.0477296	0.708978				0.191704	3.52265	0.928833	-0.125419	3.81123	0.718341	0.0299222	-0.551656				0.234048	2.79563	-0.413404	2.4085	2.81453	0.206326	0.724907	-0.597052				0.463681	1.23467	-0.364096	-0.200259	0.125359	0.625541	-0.157363	-1.64439				130 vs. 250	< 0.0001
47	0.446107	0.0288444	0.151156	4.2611	3.72793	0.233756	0.86413	1.56768				1.2254	2.02055	-0.0337667	2.06988	3.29713	0.459641	0.177122	1.67374				0.341848	2.62673	-0.570604	0.753696	2.38693	-0.159674	0.365207	0.00594815				0.629081	1.16807	0.115104	-1.58956	0.938559	0.461541	0.323337	-0.473289
48	-0.166193	-0.244356	0.369856	1.6953	1.46443	0.440156	0.80103	-0.00562222				1.6684	2.55265	0.164533	0.674181	-1.58557	0.797341	0.601222	1.43864				-0.0260519	1.68643	-0.626504	-0.380404	5.44353	-0.674874	0.586707	-1.98795				-0.845719	0.69737	-0.338596	-0.367859	1.62816	-0.157859	-0.579863	0.890111
49	-0.606693	1.01884	-0.0179444	-0.638504	0.737533	0.989856	-0.27927	0.999878				0.253404	1.99765	0.638233	-0.976519	2.36563	-0.0835593	-0.0854778	0.587944				-0.465952	2.24193	-0.284604	1.9665	2.04513	0.0649259	0.600107	1.90035				-0.695219	0.54947	0.180704	0.115041	1.64026	0.000440741	0.172337	-2.55839
50	0.564607	0.880544	0.657456	-1.2291	-1.18487	0.445656	-0.0466704	0.0289778				1.2349	2.21005	0.252833	-0.159819	0.629733	0.741641	0.0544222	-2.92006				0.978348	2.52363	0.271096	0.194596	1.28713	0.997826	0.609407	2.48695				-0.587819	1.32387	0.623004	0.192041	-3.76594	0.382441	-0.150563	-0.541289
51	0.333507	0.149444	-0.0145444	-0.856704	-0.377967	0.222456	-0.68427	-0.467422				1.5164	3.56265	1.32983	0.324981	5.69153	0.796741	-0.0357778	0.731644				0.918048	2.68763	1.1015	0.749896	-0.953567	0.801426	0.876607	-0.332852				-0.422919	2.60987	1.1631	0.939241	-0.0945407	0.139941	-0.176263	1.42331
52	-0.648393	-0.753056	-0.382044	-0.743504	-3.46087	-0.687844	0.17463	0.640478				1.2044	2.34435	0.630333	0.582481	1.18763	1.00354	-0.146978	1.22284				0.899848	2.86153	1.2457	-0.0274037	-4.61957	0.539926	0.314207	-0.162952				-0.289419	1.26467	0.229904	-1.72596	-4.02194	-0.0804593	-0.452263	-2.21219
53	-1.10409	-1.31506	-0.242344	-0.908804	-3.95737	-0.429844	0.52843	1.24148				0.413604	1.05975	-0.188767	-0.290219	1.08353	-0.170159	-0.409278	-0.296256				0.723448	1.41183	-0.396904	0.942396	-1.75137	-0.215674	0.499107	0.516248				-0.406719	0.70427	-0.525796	0.0550407	3.33876	0.152241	-0.505363	-0.123489
54	-0.324693	-1.23776	-1.02144	-0.676604	0.0161333	-0.351044	-0.39967	0.304778				-0.530296	-0.463952	-0.715967	-2.14322	-3.62547	-0.604159	-0.734578	-0.498256				0.176448	1.17433	-0.257804	-0.498104	4.63913	-0.104674	0.603507	-0.648952				0.0875815	0.62867	0.655104	-1.00266	0.00175926	0.553741	0.341337	-2.60369
55	-0.291193	0.147844	0.176156	-1.0658	0.750133	0.709756	-0.70137	-0.934022				-0.750296	-0.510852	-0.401967	0.145481	2.04293	-0.322359	-0.541678	-0.0797556				-0.305652	1.48883	-0.309104	0.203196	-0.654267	0.534926	-0.302293	-1.34815				0.348381	-0.21503	0.0780037	-0.550959	4.01036	0.210541	0.066937	-0.777089
56	-0.516093	0.409144	0.503756	-0.543804	-2.56317	0.489756	-0.33137	-2.78212				0.919204	0.523748	-0.333467	1.23498	-0.128667	0.329141	-0.644778	2.82564				-0.307152	0.803326	-0.524004	-1.3543	-0.0961667	-0.154974	-0.722793	0.464448				0.903081	0.90467	0.0174037	-0.585559	-2.00414	-0.329959	-0.527363	-1.47969
57	-0.367193	-1.25476	-0.785744	-0.236604	0.786333	-0.309144	-0.47657	0.0375778				-0.497796	-0.505152	-0.589967	1.32668	1.51293	0.0410407	0.549022	-0.480556				-1.19655	0.467426	-0.296404	0.956196	2.02113	-0.0448741	0.494307	1.33025				0.612881	2.10297	1.6307	0.268341	1.88406	0.519641	0.036837	-1.27509
58	-0.505093	-0.485356	-0.809244	-0.238104	2.60503	0.0388556	-0.27877	-0.562922				-0.880696	0.00604815	-0.734267	0.941681	2.02683	-0.193559	-0.195278	0.934044				0.151548	0.659826	-0.347604	0.121196	4.68723	-0.0312741	0.256207	0.771448				-0.990419	1.98397	1.0932	1.44254	-3.35344	1.09294	0.213937	2.09831
59	-1.57709	-1.20816	-0.676244	-0.639304	1.34163	0.487756	-0.25407	-2.48612				-0.133196	0.762748	0.301533	0.843081	2.20463	-0.0937593	-1.42408	0.492144				-0.297352	1.00823	0.0286963	1.1386	4.52993	-0.00457407	0.405207	0.0453481				-1.03482	-0.0734296	-0.680996	-1.25316	-1.69994	-0.255359	-0.614363	0.0761111
60	-0.565993	-1.24636	0.146656	0.981496	-4.05937	0.830556	-0.32557	1.74838				-0.294796	1.44525	0.602833	-0.720519	-0.112167	0.000240741	-0.982878	-2.81736				0.354648	1.20353	-0.121004	-0.926004	1.36093	0.413726	-0.229693	-1.14365				-0.482219	-0.36663	-0.644396	1.08694	0.0407593	0.158541	-0.628663	1.07761
61	-0.491493	-0.587056	-0.0740444	0.942096	-1.76837	0.206856	-0.15267	0.874878				0.915604	1.01565	0.205333	0.643981	-1.52057	0.491041	-0.0960778	1.81054				0.693948	1.71133	0.217396	0.0392963	3.91233	0.0925259	0.149007	-1.53525				0.207481	-0.0790296	0.462804	0.352541	1.42926	-0.544859	0.124337	-0.928889
62	-1.64789	-1.38096	-0.696744	-0.604304	2.80583	-0.521644	-0.70347	-1.38802				3.9522	2.03565	0.578333	-0.668019	1.56203	0.523741	0.107822	-0.363756				0.183648	1.43213	-0.401404	0.0483963	-0.976967	0.0868259	-0.566093	0.0443481				-0.641119	-1.43003	-1.2607	0.0736407	0.194359	-0.403559	0.337237	-2.44079
63	-2.07819	-2.05356	-1.27194	1.0135	-0.816467	-1.21574	-0.36567	0.771178				2.8701	1.89055	0.972633	-0.103119	-0.401667	0.838941	-0.111478	-0.115756				-0.636952	0.270326	-0.541804	-0.0183037	2.78133	0.119426	-0.710893	-1.47315				-0.884119	-0.65623	-0.531796	-0.677559	1.88096	0.629941	-0.269563	-2.27119
64	-0.828093	0.112244	-0.259844	-0.0662037	0.888433	-0.0309444	0.20023	-1.43532				1.577	1.09145	0.550933	-0.194519	-2.07767	0.213741	-0.0934778	1.57344				-0.484052	0.215326	-0.0631037	1.4955	3.11553	-0.483674	-0.270193	1.55795				-0.685019	0.0472704	-0.271096	-1.28556	-3.47404	0.307641	-0.907163	0.439811
65	-0.0894926	0.890644	0.506456	-0.501304	-0.943567	-0.0211444	-0.38487	1.57048				0.156504	1.23815	0.644033	-1.91052	0.426733	-0.198359	-0.404678	-2.18436				0.268148	0.221726	-0.314204	0.313696	-1.33407	-0.0767741	-0.249793	0.693048				-0.195419	-0.19123	-0.714696	-0.500659	-1.24534	-0.309959	0.00893704	0.702011
66	-0.899293	0.155044	-0.362644	-0.814004	-0.0345667	0.195256	-0.38937	0.707078				-0.0284963	1.62525	0.0626333	0.890781	-1.19807	-0.348559	-0.610078	2.80584				0.705548	0.508526	0.0314963	-1.1433	4.80793	-0.352974	0.0750074	-2.42395				0.168581	-0.22593	-0.0404963	-0.896459	-4.22094	-0.106559	-0.332363	-0.523189
67	-0.523393	1.13414	-0.307244	-1.2789	-0.440767	0.274456	-0.84977	2.23998				-0.410696	0.532948	-0.601267	-0.573519	-2.62917	0.0834407	-0.144078	0.916144				0.423748	0.759726	0.848696	-1.2013	-2.44867	0.429426	-0.214993	-0.578452				1.06718	0.63367	0.0832037	-0.471859	-2.38684	-0.0501593	0.646337	0.0240111
68	0.627807	0.759544	-0.145144	1.2149	0.0250333	0.530656	0.42903	0.881678				0.117704	-0.418452	-1.01837	-1.55392	2.22473	-0.312059	0.00402222	-0.717156				3.14945	2.20613	1.4855	-0.274504	-0.0884667	0.608426	0.346407	-1.90485				0.553481	2.18167	1.4439	0.169841	0.0527593	1.39044	0.361137	0.128911
69	-0.224493	0.337744	-0.0795444	0.233496	-2.07817	-0.410244	0.11573	0.513278				0.557004	0.0810481	-0.540767	0.168581	-2.28487	-0.121859	0.125322	2.81864				1.56125	1.01593	0.387896	-0.509904	6.90283	-0.525074	-0.119493	-0.410352				3.57778	2.70907	1.9433	1.33574	-0.685141	0.940741	0.031937	1.96241
70	-0.776793	-1.34556	-0.608144	-0.590904	-1.22757	0.115056	-0.44557	-0.884222				-0.766096	0.315348	-0.189867	1.91118	-3.36007	0.0524407	0.131622	2.09044				0.435448	-0.176274	-0.0978037	2.05	1.90983	-0.119674	0.408107	0.640648				2.40368	1.82877	0.829004	-0.347759	-2.80844	0.863341	-0.279563	-1.74649
71	-0.918293	-1.36596	0.00885556	-0.157304	-4.76537	0.282556	-0.60317	1.25278				-0.394596	0.291548	-0.113767	0.873381	-3.44707	0.159241	-0.368378	0.00214444				-0.278952	-0.0258741	-0.265304	-1.8971	1.35383	-0.656374	-0.149293	-0.624552				2.28928	1.16937	-0.160496	-0.152359	2.60066	-0.0997593	0.303337	1.02391
72	-0.696693	1.10744	0.993956	-0.271404	-4.69907	-0.280444	-0.18817	1.68828				0.431104	0.686948	-0.498467	-0.946619	3.36043	0.0979407	0.288022	0.0201444				0.0698481	-0.256274	-0.435204	0.165496	2.08123	0.324526	0.0599074	2.69775				0.104581	-0.59433	-0.792996	0.770741	2.40186	-0.341659	0.478737	0.901611
73	0.376607	1.22024	1.34486	2.2071	1.29223	-0.200144	0.56013	4.64278				1.269	0.864348	0.0203333	-0.0907185	4.93083	0.00184074	-0.0141778	-0.282756				-0.410252	-0.381774	-1.2791	0.168696	-0.399667	-0.217674	-0.168693	0.548548				-0.889819	-1.62643	-1.1394	1.26624	-0.679241	-0.142359	0.205637	0.580011
74	-0.318193	0.619544	-0.137044	-0.176704	2.61813	-0.207844	0.62613	-0.0589222				0.0317037	0.894248	0.0750333	-0.247119	7.02233	0.168441	-0.349278	0.655244				0.512048	0.0784259	-0.717704	1.1143	-4.40427	0.0621259	0.273407	1.84595				0.366681	0.00517037	-0.256496	1.31064	3.62156	0.197141	0.033537	0.655211
75	-1.12939	-1.84466	-1.14884	-0.473804	1.23803	0.294556	0.42783	1.37158				0.0078037	0.0721481	-0.850067	-0.178519	0.767033	-0.145559	0.0186222	-0.600756				0.490148	1.09853	-0.0477037	-0.203904	-1.06097	0.530326	-0.242593	-1.18585				-0.693019	0.29977	-0.430696	0.224141	3.21196	-0.650759	0.089537	-2.58709
76	1.51101	-0.150256	-0.110444	0.491696	1.70673	0.492556	0.73523	-0.181222				-1.2564	0.615448	-0.264767	-0.261519	-2.49237	0.184741	-0.0506778	-2.85786				0.800248	1.25633	0.279196	0.888396	0.559333	0.807826	0.280207	0.483348				-0.147119	0.0999704	-0.329596	-1.09826	1.60666	0.843241	0.601937	0.0261111
77	3.56741	1.06804	1.02246	2.7203	-0.236067	1.02396	0.21733	2.26298				-0.175396	1.01675	0.378433	-0.495519	1.20533	-0.422059	0.432322	0.803744				0.254248	0.520126	0.317796	2.034	1.18293	-0.0491741	0.223207	2.15855				2.68648	0.94947	0.743704	-0.462659	0.194159	0.398641	1.32084	-1.52949
78	3.05311	0.371644	0.372456	-0.546904	0.127533	0.389456	0.0491296	-2.96612				-0.0468963	-0.194152	-0.0362667	-0.363019	-0.154667	-0.665159	-0.0843778	0.100344				0.728348	0.522526	-0.0924037	0.309096	1.97593	0.725726	0.0647074	2.11645				0.795481	-0.21943	0.0457037	1.13484	1.46206	-0.317259	-0.173763	0.651911
79	0.438807	-0.837056	-0.442844	0.854096	1.19683	0.336556	0.0409296	1.53638				0.170204	0.335548	0.171633	-1.13542	1.24493	-0.154759	0.0641222	0.374844				0.0975481	0.416326	0.0023963	-0.201104	3.98943	0.574026	0.392407	0.918448				-0.487219	-0.0998296	-0.237696	0.593341	-4.75724	0.689241	-0.898063	1.73391
80	-0.777393	-0.679856	-0.664344	-0.778504	-0.941267	-0.0108444	-1.03947	-0.0983222				-0.495696	-0.0941519	-0.184867	-1.21032	-0.0922667	-0.0796593	-0.246978	-0.558556				0.384548	0.495026	0.363396	1.954	-2.52457	0.0383259	0.202007	-0.711152				-1.30392	1.87217	0.862704	-0.638959	1.89876	0.652741	0.319737	-1.34409
81	-1.31179	0.0241444	-0.114444	0.243396	-3.26607	0.278556	-0.13477	1.08978				0.411604	0.581248	-0.171967	-0.515119	2.10753	-0.284059	0.147822	3.07324				-0.0869519	0.809426	0.0174963	1.4839	3.71583	0.209126	-0.156993	-0.232052				-0.248719	0.98817	-0.175096	-0.257459	3.20586	-0.578359	0.678637	1.36871
82	-1.08889	-0.563656	-0.237144	-0.610404	2.27913	-0.199544	-0.15307	-2.59812				-0.233396	0.512248	0.121933	0.497181	3.16243	0.00564074	0.159622	1.28934				-0.564052	0.416026	0.153796	0.810096	1.46423	-0.0208741	0.341807	-0.0830519				1.09678	0.75577	-0.206796	0.787841	4.34426	0.562641	0.891437	2.15001
83	-0.813093	-1.11196	-0.576544	-1.5618	1.53473	0.868456	0.33883	-1.09942				-0.350096	0.325948	-0.107667	-0.719219	2.32643	0.337841	0.149922	-0.448156				-0.363952	0.114526	-0.529104	1.1521	1.82033	0.534126	0.0520074	0.516948				0.173181	1.04347	-0.0140963	-0.423759	-3.17614	-0.125659	-0.483963	-1.14299
84	-0.746893	-1.52756	-0.884144	1.7856	-0.658867	0.452856	0.31333	2.55318				-0.205996	-0.235552	-0.0488667	1.01438	2.72933	0.524241	0.172022	0.867144				-0.161152	0.116626	-0.124004	0.872296	-1.30507	0.520926	0.323407	1.19165				-1.40202	0.0889704	-0.482896	2.67244	0.0615593	-0.123959	-0.045963	2.15181
85	-0.403993	-0.345156	-0.370144	-0.627404	3.24473	-0.142444	0.0714296	-0.284822				1.2701	1.35345	0.326333	0.868881	1.64273	1.53574	0.0995222	2.38764				0.567248	1.23403	0.289296	-0.158304	-0.725067	-0.637674	-0.0266926	-0.299052				-0.773319	-0.27143	-0.889896	-0.0492593	-0.854041	-0.198059	-0.533463	-0.0696889
86	-0.250993	-0.928956	-0.485944	-1.1456	-0.739167	-0.331744	-0.31077	-1.46392				0.788804	1.81865	0.975533	0.260481	-0.104567	0.699941	-0.286178	-0.882156				-0.601952	0.268126	-0.0281037	0.652396	2.66733	-0.947974	0.123007	-1.32385				-0.862919	-0.0849296	-0.184996	1.56634	1.74506	0.0195407	-0.545163	-0.644689
87	-0.762393	-1.28546	-0.443544	0.288496	1.64813	0.0954556	-0.26787	1.82338				0.710904	1.98105	0.878033	0.643081	-3.36397	-0.103259	0.0562222	2.15064				-1.67035	-1.10007	-0.754104	-1.7303	-1.20347	-1.55887	-0.624593	-0.490852				-0.343719	0.71187	0.494004	-1.73006	1.40776	0.524841	-0.221663	-0.735489
88	-2.63489	-1.72366	-0.968044	-1.8218	0.288433	-0.871644	0.24743	-1.58292				2.2319	1.63295	0.979233	1.09078	0.145733	-0.137559	0.250622	-0.655756				0.798948	1.02243	0.0867963	-0.420404	-1.63647	0.346026	0.554107	-1.19005				-0.151019	2.09807	1.5011	0.620541	0.428859	0.953741	0.297237	2.47011
89	-2.27889	-1.70796	-1.30114	0.563196	-0.983667	-0.380944	-0.10767	1.65328				4.4938	2.28935	1.27733	0.810781	-1.08607	0.296541	0.563822	1.06324				0.284648	0.821626	0.569196	0.143796	-2.76037	0.653026	0.586707	0.377648				0.195181	2.27417	0.487304	0.315041	3.63646	0.478241	0.194237	-0.305489
90	-1.06269	-1.01336	0.305256	0.436496	1.35403	-0.116844	0.80053	1.32408				2.1807	0.735848	0.540633	1.06048	-0.275967	0.278841	0.792722	0.222544				0.589848	1.27513	0.577096	1.3242	-4.09447	0.460426	0.826907	1.56155				1.65808	1.46827	0.774104	0.316041	3.22686	0.936441	0.890537	0.206711
91	-0.747693	0.313844	0.304856	0.882596	2.30963	-0.297444	0.23903	1.75278				0.557604	0.662848	-0.0515667	0.759881	1.08373	-0.446259	0.424722	0.947144				-0.158352	0.872426	0.374296	0.928096	1.26933	0.578426	0.530907	3.01275				1.32988	1.39087	0.317004	0.909541	-1.66734	-0.0366593	0.293437	0.524811
92	-1.28309	0.340344	0.591156	0.147796	4.41693	0.202556	-0.23847	-0.916222				0.0051037	0.934748	0.505833	2.59918	1.63743	0.709441	0.344022	1.57404				-0.602452	0.799126	0.168296	0.821096	0.677933	0.995126	0.644007	0.508048				0.150281	0.24607	-0.292996	0.436241	1.20286	0.253641	-0.061463	0.729411
93	-1.48889	-0.894456	-0.108444	-0.0605037	-1.10067	-0.641544	0.25613	-0.706122				-0.174496	1.82145	0.349633	2.04488	1.89213	1.21034	0.356922	1.21654				0.250548	1.65763	0.602896	0.674796	-2.12797	0.101226	0.101307	1.57995				-0.104619	0.22187	0.144304	1.31864	-0.0711407	-0.497559	0.566137	-1.16179
94	-0.895493	-1.40866	-0.201244	0.944696	0.825833	0.146756	0.90423	-2.12072				0.397404	1.24685	0.449933	1.61208	2.80763	0.872741	0.719622	-1.78516				-0.703952	0.312526	-0.483104	0.546696	-0.346567	0.263726	0.0869074	-0.415452				-0.407519	0.13077	-0.382996	1.16084	0.757059	-0.324459	0.773037	0.734711
95	-1.51359	-0.747856	-0.118944	0.795396	0.201033	-0.117844	0.80693	-1.00252				-0.552896	0.159148	0.473933	-1.29532	1.56433	0.185841	0.453622	1.85824				0.124948	0.0904259	-0.621004	-0.410804	1.18363	0.549326	-0.329793	-3.51005				-0.511919	-0.14193	-0.107296	1.11234	-0.929541	0.165841	0.033237	2.03871
96	-0.192993	1.85994	1.64686	2.5525	4.65573	1.04766	0.69283	0.958678				-1.5984	-0.681052	-0.189167	0.203681	1.54853	-0.893659	0.154622	-0.115956				0.0230481	0.155526	-0.618604	-1.1827	3.10973	-0.286874	0.328307	0.270848				-0.693719	-0.13623	-0.494896	0.716841	1.79916	0.357441	0.374337	0.287311
97	-0.434593	1.55264	0.122056	1.5858	2.41543	0.749856	-0.67987	-0.0616222				0.257804	0.632448	0.226933	-0.0317185	2.09943	-0.234459	0.182022	0.980944				0.439548	0.948226	0.0681963	-1.0379	1.28963	-0.280574	0.378607	-1.49765				-0.135119	0.26457	-0.377196	0.341441	1.81416	0.290241	-0.341463	0.0549111
98	-0.155193	0.148744	-0.258944	1.0569	0.662233	-0.288544	0.12403	0.162178				0.0525037	0.599248	0.139033	0.596181	-0.0521667	0.0691407	0.00852222	-1.67826				0.138748	0.198026	-0.339104	0.155796	0.531633	0.244226	-0.607193	1.50365				0.0952815	0.0240704	-0.565096	0.121941	0.242059	-0.175359	-0.102663	0.320611
99	0.948207	0.0329444	0.216356	-0.112304	1.06963	-0.325844	0.26363	0.0514778				0.143604	-0.0144519	0.0773333	0.574881	5.28013	0.0715407	0.742922	-1.98776				0.892948	0.784426	-0.0436037	0.105796	6.40603	0.783726	0.319607	0.408748				0.390481	0.0610704	0.113004	-0.0494593	0.609459	0.189941	0.278937	0.327711
100	2.98991	0.680444	0.351456	2.1425	-0.435767	0.0880556	0.62013	0.526178				0.353704	0.101248	-0.0828667	-0.172119	2.29693	0.150341	0.114922	-0.912456				-0.489752	0.280926	-0.503804	0.919396	1.30923	-0.0458741	0.535707	0.290448				0.190981	0.15857	-0.803396	-1.63696	0.732959	-0.152059	0.632337	-2.17529
101	2.43291	0.454644	0.549856	0.744496	1.72403	-0.636944	0.11703	0.867778				-0.117596	-0.373052	-0.275567	0.480881	0.868633	0.651541	0.655022	0.972044				0.0273481	0.243326	-0.348404	0.904096	4.51603	-0.121974	0.507307	2.93185				-0.812219	-0.32413	-0.626996	0.0144407	0.756959	-0.157359	-0.474363	1.80301
102	-0.349393	-0.473156	-0.332844	-0.456304	-2.79057	-0.0895444	-0.44247	0.0624778				-0.231996	-0.401352	-0.499167	1.27038	0.633533	0.629041	0.708322	-0.0291556				-0.580552	-0.682474	-0.416004	1.5212	1.46713	-0.158774	0.246407	-0.618152				1.14788	0.25097	0.715104	1.21274	1.12136	0.280841	-0.108563	0.904611
103	-0.720393	-1.11306	-0.736944	-1.2214	-6.63747	-0.347944	0.36633	-0.215522				0.922304	0.505248	-0.0974667	0.738581	1.58603	0.206441	0.273122	-1.36796				1.14955	0.610126	0.944996	-0.887604	-0.677967	0.504626	0.347807	-0.681252				4.14808	2.94507	2.6478	-0.919459	1.11236	-0.220559	0.390537	-0.320589
scan 2											scan 2											scan 2											scan 2
1	-0.0902481	0.230837	0.577556	0.274319	1.00613	0.412037	0.538289	-2.69186				3.91079	1.48067	0.662256	-0.478307	2.55516	0.300244	0.728156	-0.448167				-0.0734	1.40491	0.520881	0.344981	-0.078963	0.38267	0.272363	-1.57367				-0.111856	0.464907	0.431411	-2.36992	0.0766519	0.797996	0.227459	-2.80305
2	0.404352	-0.816263	-0.243044	0.940019	1.69423	0.822537	0.491189	0.279237				2.36259	0.34787	-0.0375444	0.644293	2.02266	-0.216156	0.0808556	2.75093				-0.4766	-0.288893	0.274781	0.713081	0.725437	-0.19023	0.224163	1.33303				-0.240956	0.794307	0.165611	0.189881	0.0759519	0.306996	-0.329641	0.439452
3	-0.863848	-1.58186	-0.769844	-0.676381	-1.98897	-0.377763	-0.410111	-0.562063				0.753685	-0.87913	-0.952044	-1.42501	0.211463	-0.299656	-0.506044	-2.48947				-0.0966	0.452507	0.583781	-0.0485185	1.57104	0.12647	-0.289437	0.77953				-1.32756	-0.634193	-0.0307889	-0.407719	2.31335	-0.225504	-0.134641	-0.0387481
4	0.0694519	1.13654	0.0810556	1.25552	3.73423	1.13944	0.332289	2.37464				-1.87141	-1.42913	-0.861044	-1.30951	1.22596	-0.888256	-0.161944	0.125033				-0.3698	0.271107	0.0662815	-0.216619	2.13664	-0.25893	-0.061737	0.0154296				-1.53986	-1.35389	-0.126289	1.07268	1.45465	-0.152104	-0.155041	1.38535
5	-0.0542481	0.362537	-0.0382444	-0.194481	-0.891374	0.111937	-0.0371111	1.22784				-1.38441	-1.16663	-0.613644	-0.121807	-0.809237	0.445344	0.387156	-0.533667				0.2187	0.0868074	-0.0228185	-0.846419	0.676837	0.0437704	-0.607937	-0.65047				-1.27426	-0.914293	-0.322089	-1.19892	0.0708519	-0.504904	0.0489593	-1.52925
6	0.653252	0.622837	-0.193144	-0.656581	-0.467074	-0.468763	0.318689	-0.988963				-0.250015	0.30497	0.408756	-0.278107	1.01566	-0.111856	0.315656	1.81283				-0.3383	-0.651093	-0.243019	0.388781	0.515137	-0.32353	-0.117337	3.54323				-0.530056	-0.114093	-0.309789	0.540481	-2.23195	-0.222104	-0.266541	2.29555
7	0.960352	0.205937	0.323056	0.971019	0.318826	-0.393563	-0.149511	1.45414				-1.19751	0.72267	0.0496556	-1.02811	-1.23174	-0.103556	-0.206844	-0.123067				-0.2017	-0.158093	0.0860815	0.630181	-0.856863	-0.18763	0.200563	0.21443				-0.790156	-0.335493	0.103611	-0.259419	0.906052	-1.0274	-0.358041	-1.99805
8	-0.212948	-0.749463	-0.724644	0.904919	-0.391874	0.140037	-0.0327111	0.435037				-0.994415	-0.82193	-0.902144	0.257293	-3.56744	-0.537656	-0.209744	-1.15587				-0.5755	0.167607	0.735981	-1.10802	-0.354363	0.16027	0.472363	-1.38907				-1.03076	-1.23969	-0.836189	0.0842815	-0.309848	-1.0244	-0.330141	1.00155
9	1.50895	1.01794	0.707656	-1.47638	3.15603	0.033337	-0.142511	0.765637				0.122285	-0.73073	0.0377556	-0.0371074	-1.92524	-0.173256	-0.238444	0.377933				0.1137	-0.381193	0.291681	0.874481	1.83604	0.35167	0.183363	0.94663				-0.439356	0.481307	-0.0625889	-0.909919	-3.71495	-0.588804	-0.563441	-2.20955
10	2.34435	2.32534	0.712056	1.39942	1.67483	0.579637	0.632489	2.07654				-0.156815	1.04017	1.12366	0.420893	0.936863	0.225544	0.550356	1.43153				0.0843	-0.0452926	0.621881	1.52798	-1.11406	0.32237	-0.137137	1.04523				0.0958444	1.21071	0.502411	-0.671919	0.259752	0.218996	-0.0307407	-1.47315
11	3.18765	1.27954	0.694156	0.0441185	-1.29717	0.753937	-0.209511	-2.43226				-0.768615	0.0862704	-0.200844	0.704793	-0.335137	0.261544	0.0324556	1.11043				0.2486	0.861807	0.771281	0.558181	-1.83296	0.64167	0.090963	-0.0480704				0.00454444	0.373807	0.480411	0.955181	-1.77445	0.913596	0.103959	-0.316948
12	0.602052	-1.17006	-0.655944	1.51572	0.0785259	-0.111763	-0.123211	0.112637				0.278885	0.17737	0.361956	-0.886407	0.361163	1.13624	-0.0205444	-0.564467				-0.5398	-0.182393	-0.483819	-0.561119	1.60624	-0.29473	0.297763	-1.75447				0.246244	-0.388693	-0.0924889	-0.703919	-0.266848	0.355696	0.455659	-0.0324481
13	0.480552	-0.132363	-0.782844	1.65102	-5.78887	0.916837	-0.419811	1.60294				-0.0446148	-0.25783	-0.0938444	-0.516307	0.311963	0.0121444	-0.0520444	0.938033				-0.8737	0.553207	-0.379219	0.113081	-0.751063	-0.10573	-0.128637	-1.11617				-0.528756	-1.04659	-0.693489	-1.03402	-3.66885	-0.346204	0.151259	-4.35105
14	-1.63185	-0.616063	-0.860344	-0.806181	0.304826	-0.440563	-0.0616111	0.159337				0.773385	-1.00903	-0.208444	-0.700807	0.097763	0.220344	-0.0151444	-1.62947				-0.1576	0.899007	0.298381	0.968481	-2.19166	0.37967	-0.167737	0.92163				0.129844	-1.47729	-0.533789	0.846081	0.806552	-0.171904	0.129359	-1.73725
15	-1.07805	0.537537	-0.192144	-0.574281	-0.580774	-1.06596	-0.203811	-0.511063				3.71289	1.98297	1.27826	-0.264907	-1.80184	0.489644	-0.202044	1.99763				-0.1941	0.319807	-0.198019	-0.0566185	0.039937	0.68437	-0.190637	-0.85187				1.51494	0.749807	0.616211	0.351881	1.91715	0.731896	0.366659	0.0172519
16	0.0352519	-0.261963	0.828656	-0.425681	2.24403	-0.145563	0.506189	0.946537				1.35969	2.95647	1.57136	0.786393	0.040663	0.686244	0.245956	-0.0130667				-0.0824	-0.786093	-0.371519	-1.10622	-2.58636	0.60977	-0.490737	-1.68937				2.45574	1.04181	0.439811	0.999781	-0.840548	0.858696	0.382159	0.805552
17	-0.990548	-0.442163	-0.00324444	0.709319	-1.83627	0.103737	0.0127889	-3.53636				0.359485	2.07707	1.02636	1.30489	5.56356	0.0966444	-0.293044	-0.809167				-0.2734	-1.04489	-0.413319	-0.772319	3.26524	-0.29263	0.243263	0.0925296				2.72374	0.718907	-0.150289	1.78628	2.34015	-0.346504	-0.243241	1.54015
18	-0.983148	0.979437	0.509456	0.197519	0.621126	0.427337	-0.0706111	1.59554				-0.463515	1.21437	-0.316044	-0.889507	3.02156	-0.890356	-0.542644	-0.622167				-1.0875	-0.320293	-0.291119	0.333381	-0.233763	-0.32213	0.473063	-1.77617				1.33414	-0.846693	-0.802289	-0.384419	0.321352	-0.210704	-0.538341	0.781552
19	1.82355	2.86454	1.51756	-0.335481	6.24953	0.304837	0.541789	-2.40576				-1.26551	-1.01843	-0.982144	1.22599	-0.103937	-0.516556	-0.368644	2.69003				-0.6052	-0.482793	-0.868119	-1.53222	-0.099063	0.21477	-0.383937	-0.74467				-0.372956	-0.151293	-0.341889	-0.0256185	1.00145	0.251696	0.668559	-0.393248
20	1.20565	0.286037	0.326656	-1.04198	0.225026	-0.607063	0.151889	-1.46936				-1.18471	-0.71883	-0.429044	0.253193	-4.44924	-0.245856	0.116056	0.985533				-1.1309	-0.689293	-0.612119	0.345581	-2.85156	0.0782704	-0.507137	0.50833				2.48474	1.74701	0.626511	-2.19912	0.701552	-0.315104	0.282259	-0.555348
21	-0.517848	-1.10796	0.201556	0.235219	1.22133	-0.281463	0.0713889	0.676737				-0.236815	-1.44863	-0.116844	-0.298807	-2.47414	0.284444	0.454356	-0.946867				-0.7157	-1.26649	-0.278319	-2.63482	-3.78446	-0.64903	-0.684337	-1.81737				1.47544	0.264707	-0.468089	-0.619619	3.32975	-0.486904	0.113059	1.18855
22	-0.636248	1.16514	1.71056	-1.50948	-1.71207	0.066337	-0.721211	-0.354363				-1.05351	-1.53743	-0.895044	0.692893	0.706263	-0.0229556	-0.155644	0.353833				-0.3844	-0.734993	-0.657119	1.07908	-0.737763	0.11857	0.105063	0.27653				-1.06086	-0.780893	-0.112389	-0.876219	-2.33175	-0.780704	-0.691541	0.635352
23	-0.957948	-0.357663	-0.0958444	-0.704081	-0.772074	-0.050663	-0.718511	1.97474				-1.67791	-1.42613	-0.907244	0.0795926	-0.138537	-0.615756	-0.118544	0.429433				0.6149	0.155107	-0.147019	-0.0999185	-0.155663	0.13447	0.040763	0.50923				-1.45386	-1.24999	-0.299789	1.52598	-1.49885	-0.220804	0.493259	1.76645
24	-1.26575	-1.78686	-0.797644	-0.764781	-1.69317	-1.00286	-0.0242111	-0.744263				-0.878015	-0.47383	-0.804044	0.719593	-1.68454	-1.04846	0.153756	-1.28547				2.9907	1.27401	0.831081	0.500481	4.01634	-0.0112296	0.295863	3.04313				-1.73176	-0.0681926	0.239711	-0.272419	-0.766748	0.758596	0.0307593	2.68865
25	-1.45675	-1.29986	-0.813144	-1.03648	-1.51777	-0.791063	-0.366011	0.338837				-0.339615	-1.29023	-0.671744	-0.674207	-1.64534	-0.252856	0.0688556	-1.58917				2.3829	0.313407	-0.0141185	-0.296819	3.99464	-0.58293	0.662163	0.0262296				0.547644	1.07811	0.904711	1.91378	2.88115	0.765096	0.160359	0.636852
26	-1.85465	-2.01576	-1.28294	-0.547381	0.972126	-0.887763	-0.271911	0.427737				-0.567915	0.0502704	0.886756	2.19419	-0.598337	0.773844	-0.144044	-0.963667				1.379	0.206407	0.126881	0.392881	0.278737	-0.32993	0.366163	-1.10297				0.541544	1.38351	0.991511	0.765981	3.56745	0.635996	0.671959	0.0746519
27	-0.681348	-0.675863	-0.736944	0.651519	-4.56327	0.812837	0.365389	-0.751763				0.701685	1.76677	1.58496	-0.375107	2.69396	0.990944	0.101756	-1.82947				0.1438	0.0661074	-0.229319	0.508981	-3.03366	-0.70013	-0.161137	1.25923				-1.12146	0.292407	-0.319689	0.900881	-4.61905	0.0287963	-0.644341	2.18115
28	-0.530648	0.153437	-0.158344	0.0251185	-0.0699741	-0.172563	0.111689	0.196637				0.398985	0.93807	0.416156	-0.210307	3.54936	0.319844	-0.206844	-0.178967				-0.541	0.293907	0.285281	1.26328	3.56994	0.10817	-0.023337	2.04583				-2.18086	-1.28019	-1.00419	-0.233719	0.256352	-0.378704	-0.0458407	1.26175
29	0.367252	-0.140663	-1.09094	0.0160185	-2.91737	-0.029663	0.136389	-0.147563				-0.123915	0.24517	0.362056	-0.214407	-3.02664	-0.0424556	-0.259844	-0.950767				-0.195	0.0740074	-0.209219	0.408381	0.326137	-0.10693	0.287163	0.45483				-1.88326	-0.801793	-0.0285889	0.602581	-2.05875	0.353996	-0.477641	2.26785
30	-0.220648	-2.11646	-0.909044	-0.485881	1.09583	-0.839863	0.452189	0.233037				1.32359	1.00277	-0.0454444	-1.09171	2.21636	-0.193656	0.553956	-0.535767				-0.2734	1.63101	0.432681	2.51278	-0.949763	0.0158704	0.343463	0.11973				0.0460444	2.92571	1.20341	0.301381	6.44385	-0.470904	0.532959	-0.368048
31	-1.11805	-2.67126	-1.56914	0.390419	3.65393	-1.20766	0.211789	0.708637				2.17809	2.03557	0.419956	1.52819	3.88506	-0.408956	1.86796	2.35353				0.7215	2.77341	0.818481	0.259081	2.45094	-0.13683	1.17566	1.28543				1.24454	3.33511	0.385411	1.37478	5.53935	-0.426604	1.15406	2.11345
32	-0.972248	-2.11976	-1.48994	0.844319	1.33993	-0.211763	0.813089	-0.068863				2.91409	1.92817	-0.212544	2.16379	4.07756	-0.00275556	1.56146	0.988433				0.2659	2.38581	-0.445619	1.36978	4.64414	0.27567	1.02196	0.80833				1.79794	3.79401	0.572511	0.818481	6.23785	1.0381	1.37596	0.0651519
33	-0.741748	-1.81286	-1.00974	1.55202	2.85193	-0.225263	0.227289	-0.174863				2.65709	2.79037	0.672756	2.88609	10.6966	0.848644	1.60886	1.76703				1.1786	1.92401	-0.323819	1.55038	5.14934	0.85987	1.58026	3.11123				1.61274	3.85471	1.10761	2.11038	3.35185	1.5055	0.269259	2.04305
34	-0.685648	-1.42636	-0.490644	3.72032	6.78513	-0.288063	0.131689	2.74964				2.52919	3.13447	0.736356	2.16869	3.60496	1.61434	1.95226	1.04053				0.3363	3.29191	0.675281	2.38608	7.49074	1.19187	1.00516	1.76213				1.49104	2.20941	-0.392289	2.66048	6.73415	1.9182	0.568059	1.45055
35	-1.02955	-1.87956	-0.745644	2.65272	5.55873	-0.020763	-0.144111	3.98284				1.60779	3.18897	0.0208556	6.04579	5.34736	2.73434	1.84096	7.20123				0.3325	4.29551	1.07258	3.82148	2.18854	1.50327	0.586263	1.43633				0.614544	1.57981	-0.288989	0.573881	3.80845	0.688296	0.0700593	0.314952
36	-0.454848	-1.40546	-0.979944	1.33822	0.799726	0.827637	0.324289	1.71944				1.19999	2.55407	0.560056	3.73369	5.32176	2.19214	1.86636	3.24163				0.1994	3.13361	0.0144815	4.47358	8.06214	1.66367	0.646563	3.06693				0.515544	2.38621	-0.315089	0.599181	4.41535	-0.174704	0.276559	2.64835
37	-0.321248	-1.33786	-1.24304	3.41182	2.18723	-0.373463	0.621589	1.36484				2.41109	3.90027	0.956956	3.07669	8.78206	2.32774	1.30736	0.978533				0.2954	2.94681	-0.204819	2.24048	10.5489	1.16477	0.816963	1.68493				0.603444	2.20411	-0.150689	-0.441019	4.80855	1.0486	0.559859	1.35025
38	1.25005	-1.44396	-0.675044	2.28242	1.86183	0.615737	1.04339	0.972337				2.17399	3.56717	0.350656	2.60709	8.46176	1.39454	1.89516	3.05363				2.2108	3.99711	0.109981	2.63328	8.99854	1.12027	0.897963	3.96613				0.312344	2.32311	-0.432889	1.50408	5.95585	-0.351904	0.555259	3.35665
39	3.46565	0.157437	0.717156	1.80982	-0.256674	0.933237	1.38189	0.376137				2.12399	3.80057	0.320156	1.06489	4.90016	1.21324	0.955856	1.67803				2.1547	4.30131	0.388481	1.93658	8.62554	1.54077	1.15326	2.12083				-0.468156	0.942307	-0.902689	0.308781	3.88205	0.257196	0.199759	-0.117048
40	2.99925	-0.156063	0.486656	1.76342	5.41023	0.360337	1.61519	1.64724				0.898685	3.75857	-0.0925444	3.05379	5.69086	0.296444	0.998356	2.62713				0.6225	4.43691	-0.0442185	0.606581	6.15564	-0.11273	0.747563	1.97133				2.80164	3.35481	1.20541	1.65738	7.27655	1.666	0.656559	2.39845
41	-0.301248	-1.28506	-1.47264	1.22072	2.66953	-1.14346	-0.375611	-0.605763				1.32389	3.12537	-0.408144	-0.234207	5.10236	0.00174444	1.49596	1.76833				-0.3516	4.49901	0.138581	1.84708	9.55364	0.0216704	0.578163	1.51613				3.20854	4.04991	0.777811	-1.37662	-0.937448	0.193996	0.315359	1.65595
42	-0.976348	-1.64296	-0.745944	2.37732	1.93213	-0.343863	0.772989	2.65364				1.36759	4.20357	0.194056	3.50399	3.45616	0.650844	1.45696	-0.287567				-0.5427	3.19191	-0.278519	1.91918	6.31814	0.34667	0.997163	0.41963				1.21444	2.29201	-0.158289	-0.126119	1.66935	-0.321304	0.0132593	0.540052
43	-0.474148	-0.599363	-0.205244	2.71672	2.90763	0.554537	0.959289	0.271137				0.706685	3.36487	0.621656	0.645493	5.82916	1.20964	0.545256	4.65683				0.475	4.40451	0.209081	2.03888	6.02474	1.11167	0.782863	1.39813				0.0797444	0.634807	-0.729389	2.01578	0.560352	-1.7054	-0.489941	3.85755
44	-0.348448	-1.40046	-0.428344	1.00592	4.69223	0.305437	1.08009	-2.69296				0.208085	2.70197	-0.0901444	0.960793	3.10436	0.312044	0.924556	1.69773				0.236	4.52291	0.206281	3.85788	9.15374	0.56157	1.06416	2.72913				0.180144	2.04741	-0.217589	0.857681	3.31365	-0.280704	-0.610641	1.75035
45	-1.63445	-0.706663	-0.770544	1.00722	2.83173	0.256537	-0.0873111	0.480137				0.531685	2.38317	-0.528544	-0.0127074	0.603663	0.0923444	0.889756	0.296033				0.6376	3.09631	-0.348919	2.77478	5.49824	0.58287	0.533363	4.30823				-0.267356	2.17491	0.0250111	0.0884815	2.84885	-0.814804	-0.0265407	-0.406948
46	-1.17135	0.178637	-0.123944	0.820019	0.642126	0.433437	0.0699889	3.94484				1.36659	2.14757	0.152856	0.687193	5.93796	0.570744	0.731356	-0.421767				-0.0849	2.79021	-0.661519	0.0257815	4.68344	0.33697	0.088363	-3.82407				-0.959156	0.941707	-0.783989	-0.727319	-0.788248	-0.192204	-0.260041	-1.39425
47	-0.259248	-0.144363	-0.214544	1.17302	-0.187174	0.733537	0.0791889	2.10944				0.611285	3.42377	0.718556	2.44779	6.09206	0.448344	1.03806	2.01343				0.5674	3.93661	0.395181	2.07628	7.06864	0.42757	0.233263	-0.21847				-0.277656	1.34911	-0.410189	0.455181	0.319352	-0.264404	-0.408841	0.503252
48	-0.950248	-1.59296	-0.850744	0.546319	1.15003	-0.256963	0.500589	0.158437				1.55659	2.77977	0.351356	0.957093	4.89666	0.191244	0.823156	1.78453				0.6662	2.75621	0.227881	0.589381	6.01504	0.39927	-0.546737	-0.14957				-0.638556	0.468807	-0.477589	-1.68172	0.0652519	-0.250304	-0.456241	-1.07165
49	-1.19275	-1.31026	-0.845644	0.653219	-0.0111741	0.842337	0.00498889	3.06744				1.30929	2.56437	0.897056	0.781993	1.61796	1.17514	0.149656	1.53303				-0.6884	1.42951	-0.167819	-1.10872	2.11254	-0.31993	0.371763	-0.60477				-0.0478556	1.15851	-0.0277889	0.195481	0.336352	0.133596	-0.181541	0.782952
50	-0.997648	-1.14586	-0.248944	0.0409185	3.70563	0.213637	0.879289	2.09154				1.62679	3.47577	1.34906	-0.725207	-0.929937	1.10064	-0.0447444	-1.72007				0.1822	0.665707	-0.456019	1.36968	-1.39476	-0.0576296	0.397663	0.92123				-0.125456	2.89171	1.38041	-1.73992	1.15085	0.672696	0.147459	0.0671519
51	-1.55965	-1.42656	-0.761744	-0.904581	2.48823	-0.615463	-0.0609111	-1.51286				1.17769	3.43247	1.80086	-0.120707	1.98226	0.422744	0.121056	-0.890967				-0.6051	1.35241	0.312981	1.22938	3.24924	0.14887	-0.241537	0.74683				0.300744	2.75281	0.799911	-3.90892	0.588352	-0.0542037	-0.149641	-1.60605
52	-0.908648	-0.964063	-0.483944	1.07422	3.70973	-1.03466	-0.543811	0.997537				1.88699	1.85547	0.809756	0.452593	2.22476	-0.176356	0.109956	0.829033				2.2363	2.64361	1.96798	0.755881	2.75554	0.99187	-0.418037	1.73623				-0.531456	1.18081	-0.656689	-0.334819	4.02555	-0.367404	-0.496141	-0.0264481
53	-0.628748	-0.893563	0.251356	-0.257581	-0.746974	-0.220963	-0.212111	1.49724				-0.133015	0.19257	-0.559544	-0.215107	4.66256	-0.299156	-0.467444	0.586233				2.2747	2.41161	2.27218	0.733081	2.18764	0.80957	0.513663	1.75833				-1.38376	-0.784693	-0.934889	-3.01812	2.94705	-0.288704	-0.388541	-2.30525
54	-1.19525	-0.788663	0.354056	0.0941185	1.22733	-0.053163	0.122489	-1.98116				0.378585	0.55157	-0.571244	0.420793	-1.87504	-0.0707556	-0.147844	-0.166367				0.8888	1.78591	0.752581	-0.299419	-3.10906	0.36027	-0.474037	-0.95117				-1.12066	-0.593493	0.216111	-0.161119	-0.967848	0.730396	-0.0911407	-0.484548
55	0.0330519	1.21614	0.620556	-0.631281	-0.905874	-0.238463	0.373789	-1.03616				2.24539	1.30937	-0.163244	-1.00471	-0.763237	0.221144	-0.660344	-2.00657				1.352	0.670307	0.372181	0.256881	-0.589263	0.0122704	-0.269437	-1.18957				-1.02556	-0.0270926	0.292511	-0.186619	3.20215	0.775996	0.106859	-0.939548
56	-0.299548	-0.695763	-0.787444	-1.68688	1.14833	-0.335863	-0.259011	-2.64546				0.647985	0.86187	-0.119744	-1.04141	3.02116	0.180644	-0.187344	-0.213467				0.9156	1.45301	0.531681	0.884981	1.00004	0.0951704	0.064663	0.50803				-0.380556	1.13441	0.423311	1.08698	4.02585	0.811096	0.913059	2.36015
57	-1.08785	-1.22446	-1.00844	1.43522	-1.08267	-0.438763	-0.805411	3.48574				-0.187215	0.0526704	-0.0369444	-0.506207	-0.888137	-0.109656	0.453156	0.180633				-0.259	0.632607	-0.113319	0.834481	-2.29036	0.10517	-0.471837	2.67213				-1.44376	-0.336293	-0.536189	-1.26382	-2.03555	0.0912963	-0.200641	-1.83525
58	-0.311248	-1.02096	-0.547444	0.104619	-1.45557	-0.245963	-0.153211	-0.153163				-0.457215	0.24167	-0.370944	-0.819307	1.92096	0.195744	0.119956	-3.06387				-0.2768	1.69821	0.110281	0.816081	-2.62776	0.26277	0.154163	1.07183				-0.405256	-0.458093	-0.859589	-1.04422	-0.231748	-0.208204	-0.764341	-1.08805
59	-1.02435	-1.46426	-1.10094	-1.57518	0.281626	-0.698563	-0.198711	0.248137				-0.0472148	0.25947	-0.382544	0.548793	2.31376	-0.421056	-0.0667444	-0.167567				-0.6386	0.0256074	0.223981	0.166781	2.75454	0.21197	-0.269437	0.30613				-0.308956	-0.857493	-0.977189	1.35198	-0.968348	0.119196	-0.138141	-1.56985
60	-2.25945	-1.26866	-0.991644	-0.805081	1.18313	-0.253863	-0.442211	0.668437				0.184785	0.58547	0.222356	-0.0331074	2.66826	-0.254856	-0.0519444	1.85003				0.1168	0.0505074	-0.0642185	1.35688	2.04404	-0.0390296	-0.463537	0.10363				-1.10106	0.847307	0.0821111	0.250981	2.62775	0.204996	-0.0730407	0.0293519
61	-0.653748	1.03104	0.404656	-1.58478	0.229426	0.108037	-0.000911111	-0.605963				-0.173915	-0.66703	-0.862144	-1.88281	0.276463	-0.750056	-0.748044	-1.23777				-0.0139	-0.449993	-0.425019	-1.05962	3.99564	-0.00132963	-0.291237	0.98533				0.895044	1.25471	0.392911	0.287781	1.37215	0.110096	-0.507241	-0.302348
62	-0.521848	0.513237	-0.243744	-0.119581	2.14733	-0.391263	-0.460811	-1.09346				-0.0312148	0.35607	-0.0223444	0.362193	1.70656	-0.509156	0.195456	-2.59947				-1.4227	-0.786593	-0.315519	-0.0858185	-2.03656	0.14817	-0.211737	-1.11737				1.30354	0.567107	0.156411	-0.400819	0.253952	-0.125404	-0.339741	0.244752
63	0.213652	-0.517663	-0.132644	0.665819	-2.81907	-0.513463	-0.240111	-0.555763				-0.0139148	1.42367	0.233856	0.667593	1.32736	0.446544	-0.272744	0.841533				-0.669	0.228207	-0.256019	-0.897219	0.801537	1.00457	-0.061437	-1.50707				1.03684	0.719807	0.0445111	-1.59512	-3.54195	-0.184704	-0.294641	-0.844348
64	0.0251519	-0.882963	0.334856	0.585419	-0.335074	-0.630863	-0.841211	0.610137				-0.393115	1.55087	0.261056	0.719493	0.438363	1.07034	-0.263544	0.179333				-1.0975	1.29211	0.0901815	1.53058	0.716637	0.27037	-0.196037	3.47453				-0.593056	0.0615074	-0.164189	-0.00941852	2.19745	0.446796	-0.198641	1.36745
65	0.417952	-0.170863	-0.497544	0.765119	2.34753	0.272837	0.235989	0.478137				0.298985	0.79897	0.343456	1.03019	-0.197137	0.906544	-0.0980444	-0.956067				-0.4761	0.644907	0.130581	-0.0843185	4.34524	-0.73293	-0.120537	0.84923				-1.21336	-0.419293	-0.254589	0.785981	0.193852	-0.155504	-0.956941	3.94195
66	0.0510519	-1.37556	-0.502844	0.509019	-1.02147	-0.417663	0.248789	1.83734				-0.364815	0.40027	-0.00174444	0.276593	-1.74024	0.0405444	0.0496556	-1.14147				-1.3624	0.00100741	-0.722919	-1.27712	1.51584	-0.40493	-0.189937	-0.74017				-0.907556	-0.484893	-0.987689	0.138381	-0.222048	-0.667104	-0.0409407	1.05235
67	-0.131948	-0.942563	-0.572944	0.0481185	0.831326	0.189637	0.202189	-0.819563				0.201885	-0.25813	0.268456	0.0603926	0.523663	0.610144	0.247756	-1.64007				-0.6918	-0.445893	-0.577619	1.43018	-0.632863	-0.74313	-0.150137	1.23203				0.0927444	0.144807	-0.216689	-0.197219	-2.87605	0.343596	0.234059	-2.86615
68	0.516452	1.24174	0.505456	-1.68678	-3.95437	0.378137	-0.272311	-0.381963				-0.188815	0.59567	0.322556	-0.257507	1.92716	-0.259256	-0.0171444	0.144333				-1.029	0.333707	-0.141219	0.593381	0.838437	-0.14993	-0.328437	0.0497296				-1.24346	0.500107	-0.188789	-0.972719	-1.24935	0.753496	0.298859	-0.872248
69	1.44135	2.35124	1.61016	-1.05908	1.19393	-0.375963	0.373589	-0.828063				-0.217115	1.56247	1.04226	-0.321207	-2.33574	-0.189756	0.793456	0.698533				-0.6043	1.11891	0.373281	0.188981	-3.69796	-0.26743	0.047763	-0.59577				0.188744	-0.187893	-0.118989	0.251881	-5.57345	0.0460963	0.474559	0.125052
70	0.818552	1.48994	0.119656	0.0895185	-2.97237	-0.451763	0.234989	-0.038363				0.665485	0.92027	0.442056	-0.575307	-0.655237	0.338344	0.123256	-1.48447				-0.6094	0.370807	-0.0362185	0.695481	1.45374	-0.14573	0.316063	-0.84667				-0.445156	-0.462593	-0.658489	0.119781	-0.0508481	-0.626004	0.290459	0.589952
71	-0.282348	0.570337	-0.505044	0.138419	2.94353	0.037237	0.646989	-0.553463				-0.924115	-0.41703	-0.593944	-1.33891	-1.64734	0.110844	0.125656	-2.07357				0.0573	-0.253793	-0.285219	0.757781	-4.19146	0.18897	0.338863	-0.0242704				-0.370656	0.172707	0.111111	0.722981	-1.01635	-0.199004	-0.0584407	-1.10645
72	0.995252	-0.548263	-0.971744	-0.232281	4.65703	-0.595063	0.466889	0.445037				0.814185	2.11287	1.15056	-0.0500074	1.40636	0.110544	-0.0207444	0.119733				-0.3852	-0.218993	-0.376019	0.378981	2.89244	0.25127	0.242763	1.38793				0.284844	0.542107	-0.100689	0.245581	4.17655	0.105596	-0.359941	0.290852
73	2.15745	-0.046363	-0.325544	1.04742	-0.0308741	0.126537	0.175989	-0.147763				0.787085	2.00767	1.24646	-1.33971	0.676463	-0.0452556	-0.178144	-0.392767				-0.5459	-0.340193	-1.16502	-1.52322	-1.81966	-0.14373	0.00276296	-2.62117				-0.871356	1.82381	1.32011	1.11708	-0.709348	0.158396	0.216359	0.861152
74	-0.0132481	-0.636163	-0.750744	0.319319	2.93323	0.418437	-0.446211	0.434837				0.306685	0.12997	-0.413444	1.08499	2.20676	-0.898556	-0.498444	3.70423				-0.0647	0.291807	-0.130019	1.20948	3.35404	-0.48583	-0.548937	-0.49917				-1.02366	0.499207	0.151911	-0.298819	6.22685	-0.118604	0.135859	-1.75875
75	-1.14375	-1.83646	-1.04234	-1.26478	-2.26137	-0.401163	-0.326811	-1.42996				-0.622715	-0.82573	-0.395144	-0.377207	3.94906	0.106544	0.203356	-1.67177				-0.4301	0.969507	0.148181	2.22298	0.815537	0.64587	-0.201437	1.86933				1.85054	1.30441	0.659011	-0.431419	1.21275	0.0224963	-0.0365407	0.397752
76	-1.06695	-0.615863	-0.0959444	0.131819	-2.47717	-0.379763	0.680789	0.978637				-0.00671481	-0.41243	-0.163644	-0.171607	-1.18894	-0.0206556	-0.146044	-0.254567				0.5246	1.83051	0.695181	0.575781	-2.23066	0.37587	0.469963	1.64803				1.76614	2.53691	1.20211	-1.58192	1.17235	-0.0485037	-0.111541	0.782252
77	-1.16955	-1.37516	-1.04804	0.418219	-6.11287	-1.01686	-0.0767111	3.06954				0.806985	0.75547	0.104556	0.624893	0.942463	-0.367356	-0.153644	1.40803				1.7125	1.34041	0.0291815	0.901081	-3.87986	-0.17153	0.084263	-1.61837				0.411044	1.12431	0.278411	-0.881119	3.02495	-0.0587037	-0.0839407	-2.20015
78	0.165652	-0.219963	0.358156	-0.183381	0.493426	0.214337	-1.20361	-1.55826				0.0861852	0.46467	-0.123044	-0.267407	-3.09654	0.155544	0.213456	-0.265067				0.8388	0.994407	-0.156119	0.0909815	-0.300663	0.27687	-0.058837	2.34443				2.90194	0.717907	0.321511	-0.749719	-0.199948	0.297896	0.676459	0.0545519
79	-0.264548	-0.639863	-0.0980444	-0.217981	-1.10047	-0.362163	-0.933011	0.636237				-0.340715	0.0568704	-0.168144	0.503193	-1.15964	0.141544	0.530756	0.903333				0.1379	0.754507	-0.163819	2.34828	-1.35436	0.20407	-0.054037	0.43213				2.61404	0.329007	0.281411	-0.222019	2.15955	0.138096	0.428559	0.446252
80	-0.897048	-0.735163	-0.642144	0.0916185	-2.13117	-0.049763	-0.190411	-0.517463				-1.37561	-0.66983	-1.07774	0.0736926	2.96956	-0.203156	0.476756	2.19883				-0.2339	1.10591	0.906681	-1.90412	1.09684	-0.10503	-0.054837	-0.61287				-0.0310556	0.612807	-0.134389	0.519881	1.37715	-0.270404	-0.575641	-0.625048
81	0.00145185	-0.566463	-0.636544	0.0444185	3.38453	-0.044463	0.152789	-0.402563				0.0903852	1.49057	-0.293044	1.15549	2.04516	0.216144	0.942956	0.250733				-0.3348	-0.159093	-0.506919	-1.23262	2.01924	0.82567	-0.190137	-1.36297				-1.91316	-0.278493	-1.10099	-0.266319	-1.56075	-0.583004	-0.129941	-1.13175
82	-0.410648	-1.66996	-0.808044	0.902819	1.78473	-0.599963	0.00878889	1.60894				-0.194815	1.04137	0.236456	0.887893	2.00486	-0.000755556	0.517656	2.21433				-0.7103	0.617507	-0.658919	-0.112019	-0.678363	0.54587	-0.220737	-0.36737				-1.18066	0.120307	-0.333589	1.40688	-2.95375	0.0795963	-0.123141	2.65555
83	-1.19905	-1.41146	-0.679344	-1.03758	-0.363274	-0.935863	0.377389	0.843637				0.447385	0.31017	0.0509556	1.02709	-2.90034	0.749544	-0.0101444	0.200133				0.2167	0.528707	0.787181	0.898981	1.67394	0.49767	-0.112237	1.90913				-0.287356	0.816807	0.562511	0.940781	-2.38645	-0.0468037	0.272059	-1.02005
84	0.00905185	-1.10176	-0.541344	1.36262	-4.08497	-0.034263	-0.173811	2.29084				0.155785	0.41817	-0.257244	1.67499	0.120863	0.290044	0.604256	2.93813				-0.5822	0.692507	0.353181	1.54678	0.304637	0.28897	-0.019637	1.28223				-0.223056	0.365707	-0.395089	-0.633019	0.559152	-0.184404	-0.110241	0.477352
85	1.53625	-0.073763	0.229156	0.512319	1.79823	0.357037	1.07919	0.369137				-0.115015	0.35377	-0.335844	0.456093	0.133563	-0.0147556	0.273056	0.231333				-0.3153	1.04351	0.990581	1.76218	4.29544	0.36197	0.045063	-0.37427				-1.41096	-1.50369	-1.02929	-0.211919	-0.479648	-0.610404	-0.314241	0.670752
86	0.873952	-0.586263	-0.176944	0.302019	2.68783	-0.231563	0.143889	-2.81926				0.709185	0.64577	0.00495556	-1.83471	0.063763	-0.609256	0.00845556	-2.52237				-0.2418	1.94691	1.38868	1.71268	-1.31956	-0.49203	-0.176337	1.21733				-0.528256	-1.01039	-0.546189	0.191981	1.99585	0.288896	-0.308841	-0.925648
87	-0.644148	-0.258463	-0.697344	1.49802	3.85013	0.471437	0.242789	-0.686863				-0.404815	-0.0901296	0.0411556	0.851193	3.87466	-0.581156	0.0388556	3.00673				0.3631	0.558807	-0.189319	0.818481	2.10034	0.40087	0.285463	1.81043				-0.709056	1.11491	0.394311	-0.345819	0.740252	0.538596	-0.484841	-0.773248
88	-0.257048	1.77934	0.471656	0.611919	5.57543	0.311437	0.128989	-1.87336				0.130385	0.57607	0.154856	1.40299	1.26486	0.0494444	-0.0539444	-0.194267				-0.7058	-0.301093	-0.253919	1.03128	2.56714	0.49027	0.115663	-0.70407				0.0404444	1.44061	0.0746111	-0.865519	2.49215	-0.425104	1.12596	-1.64445
89	-0.389848	0.534137	-0.149844	1.56662	-1.07727	-0.420263	-0.447511	1.56894				0.453985	0.80787	0.497156	0.543493	4.73696	-0.0872556	0.685656	1.96253				-0.4013	0.170807	-0.0224185	0.653981	1.13754	0.43757	0.679363	-1.02207				-0.818256	0.660907	0.0776111	-1.02002	-0.00304815	0.387396	-0.803541	1.09435
90	-1.00005	-0.981663	-0.756944	-0.184681	-3.07117	-0.744763	-0.107011	-1.20876				1.01769	1.79627	1.39776	-0.303407	4.32826	1.56084	1.04706	2.01553				-1.4288	0.459007	0.0773815	-0.00101852	-0.994763	0.38207	0.038263	1.31993				-0.378956	-0.268793	-0.677689	1.15848	2.94565	-0.417204	0.453659	2.13265
91	-0.0563481	-0.573063	-0.509244	0.610419	3.09063	0.044737	0.0483889	2.48724				1.25639	2.53507	0.665556	0.695293	-1.64954	0.959744	-0.0344444	1.42653				-0.0648	0.716107	0.0747815	0.307381	-0.525163	0.20197	-0.456437	0.67273				0.0202444	0.0173074	0.248111	0.939781	2.94195	0.895396	0.455359	1.89195
92	0.389852	0.803137	0.406656	0.312819	4.45143	-0.080963	0.235189	-1.03256				2.48489	1.43067	0.571356	1.02389	4.88706	0.0824444	0.219756	-2.03027				0.9926	0.909007	-0.101319	-0.745719	1.69274	-0.28423	0.298463	-0.52507				-0.577856	0.528007	1.21751	1.02508	1.13065	0.140996	-0.0513407	1.40665
93	0.885052	0.889637	0.317156	0.347919	-2.58657	0.487737	0.276389	0.183337				0.944285	0.79087	-0.487244	0.690493	3.08166	-0.370256	-0.193944	1.13403				-0.3353	0.193407	-0.350219	0.707881	-1.30136	0.22157	-0.027037	0.0321296				0.233444	-0.300093	0.104811	1.05418	1.00175	0.329396	0.350359	0.253252
94	0.830652	-0.392363	-0.380344	0.494119	-0.0372741	-0.106763	-0.00741111	-1.78146				-0.291615	-0.68073	-0.312244	0.447093	-0.135137	-0.0808556	0.0310556	1.51243				-0.0069	0.478107	-0.0179185	0.807581	3.06554	-0.20793	0.015063	-1.93327				0.291544	1.45231	0.693411	0.668281	1.94145	0.329096	0.415859	0.793152
95	0.0752519	-2.34156	-1.48934	0.569419	-2.11717	-0.274163	0.588489	1.50384				0.894585	0.41047	0.285656	0.153293	0.705563	0.736744	0.836056	0.803333				-0.8928	0.586807	-0.649119	-0.732419	2.54974	0.12067	0.680863	0.52413				-0.514256	1.48961	0.0950111	-0.460119	0.948452	-0.603204	-0.139041	1.04015
96	-0.133048	-0.973163	-0.829944	-0.497381	1.91973	0.018237	0.475189	-1.27046				1.53729	0.16737	0.0234556	1.91979	1.82026	1.02884	0.248456	1.32613				-0.5937	0.0165074	-0.582819	-0.978419	1.74864	-0.31653	-0.336337	-0.70647				0.660944	0.513707	-0.578889	0.233381	3.58265	-0.0228037	-0.0498407	-0.398948
97	-0.115248	-1.67756	-0.653644	1.74372	2.10103	0.200337	-0.00911111	1.28994				0.0645852	0.15017	-0.0959444	0.618193	-2.43374	0.587944	0.146056	0.559633				-1.0392	0.192007	-0.456919	-0.370919	4.95724	0.0887704	0.564963	2.63243				0.169044	-0.676393	-0.679489	-0.546219	-2.50925	-0.685304	-0.167141	-1.10945
98	0.275252	-1.14046	-0.166944	1.77492	2.02753	1.11184	0.853589	2.90454				0.381785	-0.60033	-0.115444	0.840293	0.172063	-0.171656	0.348256	-0.152967				0.6469	1.00511	0.611281	2.00308	4.02434	0.46527	0.490063	1.06793				0.346044	-0.908393	-0.625389	-1.17772	0.921952	-0.659704	0.00155926	-0.615948
99	-0.373248	-0.376763	0.156856	0.563219	2.13173	0.747637	0.402889	2.19624				0.908385	0.30717	-0.412544	-0.354807	2.51256	-0.159756	1.27116	0.500333				-0.58	0.399707	-0.0110185	-1.46532	-0.953963	0.10707	0.488363	-1.58547				0.549644	0.118907	-0.238689	-0.0264185	0.218952	-0.144304	0.0584593	-0.0527481
100	-0.465148	0.022837	-0.0879444	0.0741185	-0.111174	0.282937	0.0913889	0.314237				1.32479	1.26397	0.627256	0.728293	3.93376	0.140444	0.0764556	1.58003				0.2512	0.341907	-0.0776185	2.06048	-0.786263	0.0154704	1.18516	2.03733				0.952644	0.323207	0.0308111	0.919981	2.39825	0.147596	0.0701593	2.55925
101	0.784252	1.21084	1.31436	-0.673781	4.01173	0.382237	0.469889	-2.68436				0.324985	0.55197	-0.0472444	0.0431926	-0.267237	0.0436444	0.203356	-1.01367				1.2284	1.33381	0.310181	0.301581	3.27314	0.46797	-0.00623704	1.01893				0.610944	1.47321	0.638611	0.770981	1.48465	0.655896	0.0632593	2.68835
102	1.14935	2.63454	1.87856	-0.0192815	4.16933	0.041037	0.0663889	1.06334				0.00728519	0.93337	-0.192944	-0.463607	2.24716	0.512544	0.774256	-0.621267				2.8382	1.50551	1.02698	-0.0593185	3.94854	0.35367	0.899563	1.01453				0.000144444	0.765707	-0.152589	0.246081	-0.662448	0.948496	0.0255593	0.0398519
103	-0.155848	0.471737	0.291656	1.66082	-5.54467	0.605737	0.103989	1.26794				0.757885	0.37657	-0.194444	-0.00410741	-0.501137	0.355344	-0.0288444	-0.803167				2.1181	1.34851	0.632281	1.61418	4.93134	0.0804704	0.501263	0.71523				0.423444	0.697207	0.415811	0.655481	1.04975	0.440796	0.839559	-2.43715
scan 3											scan 3											scan 3											scan 3
1	-0.181115	0.739926	0.626381	-0.9298	1.58357	0.256659	0.0175333	-1.63077				-0.0226481	-0.616741	-0.933652	-0.47073	-1.96721	0.034	-0.0947148	1.23322				0.162756	-1.04527	-0.609211	0.363622	-4.48577	-0.0856333	-0.263963	-0.201719				0.32113	0.175493	-0.462441	-1.06174	0.829248	-0.214467	0.207	1.10323
2	-0.735715	-0.654474	-0.226319	0.946	0.449367	0.723459	0.535433	2.46673				-1.02435	-1.66674	-0.533452	2.12307	0.308089	-0.4273	-0.110115	1.57822				0.263656	-0.777574	-0.508411	0.595322	0.678326	0.353667	-0.472963	2.70678				-0.61287	-0.931607	-0.128741	-0.380541	3.42825	-0.806767	-0.0549	1.07913
3	-0.621515	-1.60797	-0.379519	-0.0379	-1.82633	-0.214441	-0.0181667	-1.18017				-0.651448	0.0301593	0.212948	-0.96113	-3.39461	0.7093	0.284185	-2.06468				-0.485844	0.774826	0.448189	1.20352	-0.898774	-0.237533	-0.641463	-2.19492				-0.59207	-1.68961	-0.482841	0.981059	-4.85305	-0.461467	-0.2924	-0.0903704
4	-1.15431	-1.79287	-1.25182	-0.3649	-0.306533	-0.0232407	-0.331167	-1.62337				-0.0373481	0.237659	0.781248	1.39647	3.64189	0.9002	0.519485	-0.888181				-0.735444	1.13163	0.520189	-0.218678	-0.191474	0.0966667	-0.062063	-1.68522				-0.82647	-1.01491	-0.0350407	-0.0991407	2.14185	0.0818333	-0.2233	0.97873
5	-0.923215	-0.0832741	0.380781	0.7554	-1.89733	-0.121041	0.00623333	2.07933				0.480052	0.604459	0.780248	-0.39433	2.25569	0.2147	0.330085	0.632619				-0.937744	-0.186474	0.0325889	1.73392	0.545326	-0.186833	0.358937	5.41638				0.20293	2.64379	1.89296	1.30136	-0.274352	1.22113	0.321	1.55853
6	-0.556415	1.11343	0.756181	-0.8504	0.108767	-0.499441	-0.245667	-1.04987				0.513152	0.0906593	-0.328952	-0.0998296	-0.899811	0.0026	0.309985	-0.00348148				-0.166544	-0.423174	-0.0108111	-0.182278	-1.32607	-0.167933	0.022437	-0.884019				0.54923	1.89369	0.628959	-0.424241	0.907048	-0.283167	0.1495	0.19633
7	-0.332115	-0.497674	-0.647319	-0.0466	0.765567	-0.320041	-0.348767	0.607633				-0.0751481	0.921559	0.221848	1.16607	1.59479	0.3549	0.160285	1.00502				-0.625844	-0.843174	-0.491811	-0.674378	-2.73467	-0.140733	-0.262263	-0.0101185				-0.77227	-0.113207	-0.214041	0.355859	-0.568052	-0.354967	-0.7945	-0.0637704
8	0.171985	-1.31287	-0.977119	-0.0748	1.77537	0.320759	-0.261767	1.30043				-0.131848	0.186059	0.0143481	0.00047037	-0.449511	-0.3988	-0.0884148	-0.836781				-0.640844	0.339026	-0.0853111	-0.983978	0.511326	-0.165133	0.277637	-1.00282				0.26233	-0.897507	-0.631341	-0.410841	-1.04425	-1.47717	0.2422	-1.19337
9	-1.28181	-1.69547	-0.610219	-0.8255	-4.38483	-0.260741	0.0724333	-0.692667				0.572152	-0.841741	-0.722052	-0.46263	-1.86701	-0.0667	0.00888519	-0.265681				-1.10544	-0.815274	-0.365711	-0.323378	-0.883874	-1.12543	0.192637	-3.03472				-0.61337	-1.30011	-1.29724	1.11176	-3.61525	-0.270367	-0.4334	-0.21967
10	-1.09641	-0.222674	0.0748815	0.5634	0.963067	0.476659	0.315633	-1.98787				0.671952	-0.639741	-0.372252	1.45377	4.05539	0.5042	0.289085	-1.05808				-0.333844	-1.04617	-0.816211	-0.428578	-1.75747	-0.0576333	-0.109663	-0.870419				-0.55727	-0.626607	0.0412593	1.58746	2.00445	0.149833	0.1977	3.24943
11	0.252785	1.43563	0.494681	0.4523	-4.87693	0.972159	0.366533	1.97463				0.455552	0.652559	0.370748	-0.0258296	-1.69031	0.0875	-0.0669148	3.04532				-0.0401444	-0.721974	-0.423211	0.107222	1.30663	-0.0785333	-0.282363	-1.30732				-1.59497	-1.04551	-0.0128407	-0.503541	-0.514952	-0.543467	0.1059	-0.70187
12	-0.120215	1.30723	0.123181	0.2087	2.64447	0.325059	0.550033	-2.25077				-0.261748	0.439759	-0.0391519	-0.58823	1.99249	0.2072	-0.0606148	-0.903581				-0.628944	-0.0656741	0.489989	0.735122	1.04293	0.486567	-0.382263	1.92928				-0.42967	1.92499	1.18126	0.739659	-3.16185	0.608533	-0.5362	3.62113
13	-0.255615	0.735826	0.0127815	-1.2862	5.05087	-0.613641	0.192133	-0.0616667				-0.766848	-0.0789407	-0.0146519	-1.26813	-4.98401	-0.1898	-0.0259148	-0.244281				2.34686	0.658226	0.686889	0.341922	4.61533	0.251767	0.529037	3.37148				0.42223	1.79629	1.11546	-0.00664074	-2.27805	-0.572867	-0.224	-0.51237
14	-0.820315	-0.588674	-0.896319	-0.7158	-0.0566333	-0.412341	-0.153067	-0.536067				0.606352	0.269259	-0.323752	1.04827	1.10369	0.3726	0.383885	0.870719				3.20456	1.03783	0.903989	-0.560578	-1.85987	-0.413133	-0.00536296	-2.18962				1.10383	0.0730926	-0.756541	0.552259	-0.796152	-0.183867	0.1473	0.48213
15	-0.791315	-0.991774	-0.673419	-0.0118	-1.37163	-0.723741	-0.405767	-0.490867				1.15565	-0.174541	-0.00575185	-0.44903	1.05379	-0.0441	0.0426852	-2.31648				1.64526	-0.182774	-0.546811	0.982022	0.195726	-0.624833	-0.457963	-0.529219				0.61553	-1.18941	-1.13884	-0.930241	-2.69315	-0.378667	0.7503	-1.26697
16	-0.770015	-0.780574	0.248081	-0.2779	-0.255233	-0.583741	-0.316767	2.14853				1.14865	-0.182741	0.101248	-2.34773	2.06399	-0.0588	-0.104015	-0.268581				-0.377044	-0.717274	-0.618311	0.520422	0.263826	-0.653633	-0.547763	-0.0414185				-0.35507	-1.36051	-0.348841	0.657259	0.151748	0.473833	-0.167	0.58653
17	-0.401615	1.00753	0.547981	0.9208	0.787167	-0.0655407	0.397033	1.15463				0.507952	1.27136	0.884848	0.74877	0.555289	0.0458	-0.314615	-1.27388				0.274256	0.844326	0.580889	-0.525578	0.417426	0.746467	0.000637037	2.24848				-0.0233704	-0.731507	0.0263593	-0.306241	3.16665	0.257833	0.1587	1.18883
18	0.134885	-0.0446741	0.139881	0.8981	1.08527	0.669359	0.371433	-1.04107				0.336052	1.95546	0.952048	-1.11873	0.548189	-0.1369	-0.116615	-0.0241815				-0.165844	0.850526	0.731389	-0.930378	1.00173	1.00227	0.181837	0.00148148				0.39083	0.0951926	-0.0216407	-1.12014	-3.77285	-0.224467	-0.2356	-0.79627
19	0.391885	0.119326	-0.240119	0.6332	3.38487	0.423959	-0.107567	0.472633				-0.472148	-0.160341	-0.711152	-0.21453	1.62959	-0.1796	-0.599315	0.595219				0.136256	0.544326	-0.0679111	-0.180978	-0.251774	0.845167	0.455637	-0.769819				-0.0972704	-0.436207	-0.812741	-2.01334	0.125548	-0.592367	-0.1187	-3.65777
20	1.21939	0.159826	0.0335815	-0.5637	-0.711533	0.442259	-0.0944667	0.407033				-0.708148	-0.589741	-0.477352	0.42017	1.40879	-0.4756	0.427385	1.34272				-0.468644	-0.452074	-0.649611	-0.203878	2.14093	-0.234733	-0.607963	-1.75152				-0.96447	-0.826007	-0.549941	0.206959	3.38035	0.522733	-0.0815	0.0543296
21	2.94399	1.43623	1.13458	-0.5629	-1.13393	0.0538593	0.359333	-1.54627				-0.861648	-0.567841	-0.566852	-0.14483	2.22519	0.3	-0.264515	-0.598981				-0.450944	-0.735574	-0.680411	-0.593378	0.301626	-0.346433	0.458637	-0.103619				0.96993	0.632293	0.622059	0.685859	2.96475	0.891433	0.3102	-1.37197
22	5.20079	1.66043	1.44188	2.1741	1.79137	0.779959	0.0861333	2.95993				-0.946248	-1.12584	-1.03855	-1.12753	-2.13281	-0.5621	-0.622715	-1.54608				-0.589144	-1.22047	0.218689	-1.29298	-0.654874	-0.0668333	-0.109663	-1.06962				0.65373	1.30269	0.313359	-0.397341	-1.71005	0.705933	-0.9561	-3.71807
23	2.49119	0.701626	-0.160819	0.8634	3.91307	-0.819141	0.475633	1.55733				-0.330748	-0.563941	-0.349652	-0.11813	-3.31661	0.1673	-0.197115	0.355519				0.517656	1.07573	1.06399	-0.0129778	-0.338074	0.854567	-0.398963	-2.01682				0.40723	0.403793	-0.450541	-0.0211407	-3.86205	-0.350867	-0.0329	-2.01727
24	0.238585	0.696826	0.453281	-1.4326	-2.52883	-0.243441	-0.783767	-1.33627				-0.0567481	0.637459	0.0520481	0.79147	2.29799	0.2889	-0.244415	3.29822				-0.145944	1.69903	0.641089	0.603522	-2.19337	-0.525633	-0.033663	0.654581				-0.68387	-0.644207	-0.899541	-0.658741	0.767948	-0.673367	0.0702	-0.37727
25	-0.477515	1.19503	0.310981	-0.9315	-3.10253	-0.461041	-0.287667	-1.09197				0.377952	-0.0640407	0.741448	1.32777	-0.666611	-0.5222	-0.173715	2.98962				-0.729344	0.265026	-0.252311	0.0803222	-1.11417	-0.120333	0.453337	1.79858				-0.0937704	0.0893926	0.398359	0.309859	3.24855	0.297033	0.611	0.69013
26	-1.05681	-2.07847	-0.545719	-0.2098	-1.68363	-0.414141	-0.137767	-0.158367				-0.342248	-0.520041	0.277548	-1.06433	-4.90781	-1.1286	-0.0244148	-2.67218				0.272356	0.243526	-0.165311	-0.0768778	3.76093	0.398567	0.857337	2.46838				1.84863	1.34149	1.09536	0.277059	5.95085	1.41113	0.3934	0.98183
27	-1.46941	0.0426259	-0.170419	0.7067	-0.166833	0.331559	-0.253167	-0.450867				-0.136148	0.496559	1.02665	0.37937	-0.458511	0.0013	0.352185	-1.98128				-0.196044	-0.231074	-0.0265111	-0.0780778	1.90823	0.195267	0.850237	-0.932519				0.46923	0.434693	0.927759	-0.432541	0.0768481	0.767033	0.4861	0.21673
28	0.117685	1.91733	0.993081	0.1351	2.06757	0.482259	0.324333	0.607333				1.22725	-0.118241	0.130948	-1.64243	-1.84471	-0.4252	0.516085	-3.27768				-0.467244	-0.929174	-0.374611	0.876422	0.245526	0.0379667	0.606137	0.950881				-0.0302704	-0.245907	0.246759	0.0611593	1.34625	-0.264067	0.0863	-0.33157
29	-1.30461	0.251526	-0.234719	-1.4056	4.11517	-0.659241	0.232233	1.67953				0.632852	-0.162541	-0.830252	0.12287	-1.27621	-0.09	-0.114515	-0.900481				0.0328556	-0.420574	-0.0526111	-0.430578	-1.88267	-0.248133	-0.034463	1.80118				-0.56427	-0.827107	-0.0684407	1.62706	-1.57085	0.239033	0.1159	1.67993
30	-0.163315	-0.852674	-0.761219	0.9606	3.31907	-0.769041	-0.120067	-0.453867				1.21465	0.686859	0.567648	0.15757	-0.303111	0.2709	0.996485	0.266119				0.521656	0.957926	0.941089	0.456822	1.37133	-0.0877333	0.200837	0.908981				0.00532963	1.00479	0.610659	0.544359	2.37305	-0.651167	0.8785	-0.35207
31	-1.46971	-2.57537	-1.32312	-0.9163	-0.543033	-0.365341	-0.382867	-1.05987				2.06335	2.85166	1.40175	1.71837	4.22599	1.0169	1.84799	0.617819				3.68186	3.23073	0.907789	2.90052	4.44083	0.625967	1.56884	2.82378				2.64083	3.33979	1.08476	0.976059	6.01345	-0.755067	2.1033	0.50013
32	-1.24951	-2.27447	-0.863819	2.4472	1.10717	-0.0476407	-0.109967	2.83683				2.44755	3.57046	1.15255	2.75757	5.90279	0.6369	1.55249	4.07602				3.20656	2.52353	0.173889	2.61192	5.66183	0.689667	1.77184	2.77768				1.51713	4.32159	1.72716	2.65876	7.51345	0.750433	1.3429	6.32933
33	-0.125515	-2.12507	-0.457419	1.5749	3.33567	0.452559	0.0498333	1.40653				1.79155	2.72196	0.0303481	5.53517	3.82149	1.2542	1.82239	2.78462				2.34976	2.83123	0.149389	4.02952	3.84923	1.29547	1.15804	5.11628				2.05003	5.79419	2.50756	2.90586	6.09305	1.64583	1.8249	4.92383
34	-0.249015	-2.19067	-1.02342	2.2959	5.15197	-0.190141	0.433133	0.0870333				2.95655	4.04366	1.11535	3.07257	5.69779	1.7704	1.37519	2.69722				1.24776	3.70883	0.764289	4.04122	7.07923	2.53197	0.666037	2.51608				1.42483	4.44809	0.874459	3.63196	5.92345	1.39963	0.8682	2.78083
35	-0.448415	-1.76097	-0.977319	0.5208	1.60997	-0.760041	0.567733	1.31673				3.51715	5.78656	2.11195	3.18697	8.87339	2.1589	1.05749	4.35272				2.16286	3.91233	1.06899	2.56802	5.12223	1.50577	1.04234	2.64748				1.69913	2.34819	0.0175593	1.31736	6.40345	0.380833	0.4299	0.69503
36	-0.377015	-1.23337	-0.338319	2.4822	0.736867	0.225959	0.159233	4.43413				2.19125	4.60146	1.13415	3.24007	7.00569	2.1902	1.28119	2.90172				0.143856	2.61473	0.138789	4.22532	1.92663	1.96347	0.558337	5.24038				1.59393	2.02709	-0.0797407	1.84236	2.42085	1.08563	1.0039	2.07483
37	-0.789315	-1.09897	-0.231319	2.7383	3.13727	-0.305741	1.11213	0.894533				2.10925	3.25116	-0.358852	2.51847	6.35189	1.8358	1.35769	0.456119				1.51006	3.35303	-0.322011	3.90652	8.66373	1.44617	1.35054	3.87568				0.0893296	2.83859	-0.145641	1.86796	4.53715	0.516833	1.0838	2.57643
38	-2.20461	-2.50327	-1.27082	1.3273	0.831867	-0.213641	-0.332367	0.837533				1.90525	3.55736	0.0144481	2.96517	8.85509	1.5243	0.397185	2.35612				0.680856	3.45603	0.0632889	1.68702	5.58313	1.00997	0.278537	1.95198				0.44633	2.77529	0.480559	1.27306	5.53325	0.519233	0.6616	1.77143
39	-1.20051	-1.57017	-0.641619	3.4172	0.625867	0.173659	0.485333	1.22383				4.02905	4.67916	0.515148	3.11537	5.14669	1.4753	1.15999	3.77712				1.33816	3.93313	-0.225411	2.57002	5.71003	0.0678667	0.765837	0.0676815				1.03423	2.26119	-0.300041	0.656659	3.39035	-0.0948667	0.9132	-1.16297
40	-1.33941	-1.38977	-0.426419	1.9573	4.65127	-0.430141	0.313333	0.0741333				3.67165	4.22236	0.458848	2.47707	6.62409	1.0441	1.32949	0.235619				0.0667556	4.09593	-0.622611	2.43762	4.78563	-0.582133	-0.00786296	3.11118				3.28843	2.22559	0.491459	1.28256	5.26085	0.336733	1.9842	1.51483
41	0.0414852	-1.24967	-0.384719	3.1827	0.563767	0.557559	0.910933	3.96213				3.03755	4.53396	0.351348	-0.0660296	7.63139	0.2952	0.994385	0.791819				0.314956	3.96523	-0.470511	1.31052	5.75783	0.455967	1.00474	-0.809419				4.05003	4.20379	1.49076	1.67996	0.692248	0.915933	0.7765	-0.40087
42	2.31609	0.645926	0.455381	2.4778	0.511967	1.40206	0.587333	3.11713				1.55725	3.79736	-0.287152	0.98787	3.35609	0.5728	0.652585	2.47562				0.388156	3.60073	-0.137011	2.24812	2.05133	1.03657	1.40784	2.12578				3.58213	2.91469	0.147359	2.28796	4.86995	0.351433	0.1366	2.24053
43	4.53399	0.991826	0.611981	1.6816	-0.272233	1.11806	1.04333	-0.271767				1.14955	3.95936	-0.536052	2.24977	2.79049	0.0225	0.367185	2.67262				0.762056	4.21593	0.433989	2.92582	6.15873	1.24317	0.818137	2.99338				3.62023	2.17419	-0.00514074	1.05036	2.32935	-0.178367	0.3951	0.98603
44	2.15279	-0.0281741	0.326081	0.6625	1.78717	0.957559	1.25883	-0.250867				1.08415	3.86746	0.551048	1.94057	4.74659	0.5436	1.15269	2.64342				1.41586	3.88203	1.11409	-0.0647778	5.99403	-0.0595333	1.29694	0.967781				2.66893	1.88099	-0.0240407	0.242559	3.83245	-0.643167	-0.0682	-0.50797
45	0.562885	-0.168474	0.147981	2.3739	4.15497	0.879459	0.216233	3.95063				0.129352	3.76026	1.02245	1.72607	-0.394911	0.637	0.508085	-0.808281				0.364856	2.74313	0.00928889	1.71342	2.46133	0.417067	0.029437	2.07398				0.56533	1.44929	-0.359841	0.547759	4.44905	0.0365333	0.4135	-2.05757
46	-0.237615	-0.208274	0.588281	0.6765	3.28477	0.369459	0.725233	-1.13377				0.815852	2.39956	0.0937481	1.37987	6.88089	0.3573	0.608285	0.621019				0.722256	2.07493	-0.0930111	1.65082	5.11083	0.752067	0.284037	1.18648				-0.76847	1.22759	0.604759	-0.524941	2.03595	-0.00366667	0.8346	-0.86347
47	-0.484715	-0.202374	0.257981	0.756	4.19077	1.52606	0.576333	0.385133				0.0957519	2.26116	-0.253652	0.27217	3.07849	0.6617	0.0472852	0.676719				0.301956	2.69813	0.690489	1.37102	6.98453	1.13577	-0.138563	3.49688				-0.42787	2.12279	-0.0246407	0.0672593	1.05275	0.313233	0.0657	-0.0407704
48	-2.00301	0.0193259	0.281781	0.3511	1.66597	0.877059	-0.653267	0.527333				-0.685048	2.47876	0.174048	0.53967	0.509889	0.7603	-0.376215	0.536119				1.48346	3.32483	1.15429	0.768122	1.56333	0.938467	0.600337	1.84168				-1.04647	0.546093	-0.599141	0.159659	0.652348	-0.623167	-0.1442	0.35503
49	-2.08721	-0.269574	-0.451619	0.8851	-0.758033	-1.03024	-0.197167	-0.596467				0.0191519	2.30756	-0.0634519	-0.48373	5.93079	0.3061	0.263085	0.530219				0.793156	2.20113	0.280289	-0.150178	1.92563	0.417067	0.389937	0.0138815				-0.63497	0.304693	-0.100641	-1.64574	1.36915	-0.546567	0.796	-1.83317
50	-1.46861	-0.422974	-0.492219	0.3188	1.06707	0.00545926	0.130933	-1.75137				-0.416648	2.21826	-0.0607519	-0.26233	1.80069	0.0583	-0.0599148	-1.40478				0.733356	2.19053	0.131989	0.538022	2.79083	0.616267	-0.263463	1.76058				-1.04757	1.53269	0.0400593	-1.32424	2.52925	-0.353567	-0.0116	2.39083
51	-0.862015	-0.292374	-0.351219	-0.625	0.763267	0.114159	0.0424333	0.250733				0.150152	1.82936	-0.0644519	-0.0970296	1.97319	0.0942	0.105385	-1.78818				0.959256	1.53443	-0.172011	-0.104478	-1.01467	0.331567	-0.434263	-0.712419				-1.21377	0.399093	-0.608541	-0.696141	2.51745	-0.795267	0.7626	-1.77037
52	0.546085	-0.545574	-0.397519	1.3184	-0.670333	0.0730593	0.276533	0.837933				1.12615	1.76806	-0.0334519	-0.79253	-0.923111	-0.4561	0.157285	0.288119				0.474756	0.535826	0.214089	0.0671222	0.933926	0.0386667	0.058937	1.60098				-1.20637	-0.188607	-0.592841	-1.18124	3.45895	-0.0932667	-0.1264	-2.10867
53	2.27619	-0.590974	-0.725719	-0.7627	-0.330733	0.100859	-0.441167	-1.15687				-0.935148	0.577959	-0.589052	0.68977	-1.98441	0.0865	0.117585	-0.820381				0.286556	0.678826	-0.545811	0.737822	1.29353	-0.0982333	0.163037	-0.394819				-0.97087	-0.614807	-0.397741	0.348959	2.36335	-0.398867	-0.6474	1.96093
54	1.76659	-0.276574	-0.592419	0.5192	-2.48193	-0.360741	-0.462567	-1.25717				-0.547448	0.423659	-0.152552	-0.60433	-2.15391	0.2763	0.295185	-1.80408				-0.0131444	0.305126	-0.477011	0.455422	-2.22567	-0.448633	0.035237	0.621981				-0.95757	-0.236507	-0.551341	-0.0798407	-0.632652	0.384733	-0.0457	-0.80337
55	-0.0552148	-0.886674	-0.360519	-0.3296	-2.42703	-0.381741	0.473133	-1.71427				-0.989348	0.785359	-0.166852	1.37067	-2.82491	0.7632	-0.0965148	0.935619				-0.220344	0.601926	-0.458011	-1.07618	-1.08227	0.0360667	0.252437	0.640281				0.13023	1.38339	0.746059	-1.73204	0.166148	0.159333	-0.2161	0.17903
56	-0.354515	1.33543	0.567281	-0.0853	1.47677	0.365359	0.350433	-0.150267				-0.671348	-0.191441	-0.702752	-0.76933	1.38219	0.4639	-0.398715	-1.47168				1.03526	1.21523	0.713289	-1.05988	-0.658474	1.14887	0.163337	-0.157719				0.29453	2.17039	1.34296	0.177759	0.136148	0.548133	-0.0974	-0.68157
57	-0.0767148	0.426826	0.0317815	0.4436	-2.24603	0.191359	-0.451467	1.53313				-0.341948	0.358159	-0.626052	0.88977	0.870789	-0.2673	-0.349215	-0.469681				1.23006	0.815726	0.723789	-0.108478	0.150526	0.673867	0.160437	0.601581				1.05773	2.10509	0.612259	-0.830241	-1.97335	0.466033	-0.0761	-0.23547
58	-1.46601	0.195726	0.00658148	0.0716	0.317567	0.402659	-0.842567	0.755733				0.252152	0.102059	-0.00505185	-0.63463	0.441989	0.0417	-0.388115	0.615319				0.316856	0.768626	-0.456411	1.05162	-1.39447	-0.140933	-0.249063	0.747081				-0.37677	1.83479	0.644259	-0.551341	-0.561352	-0.267867	-0.3389	0.11353
59	0.473585	2.10463	1.82748	0.3495	-2.01453	0.293459	-0.413467	3.26523				0.913852	1.29956	0.691548	-0.0144296	-0.237511	0.4452	-0.683915	-1.40778				-0.431344	0.550826	-0.336211	0.759522	-0.890474	-0.538833	-0.019063	-1.68202				0.38813	-0.287107	-0.702741	0.00775926	1.47305	-0.139967	-0.1997	-0.12067
60	-0.339115	1.35133	0.950281	-1.3384	-1.36353	-0.461641	0.375433	-0.0561667				0.688152	2.34186	1.80975	-2.01783	-2.70351	0.412	-0.837615	-1.72628				0.0409556	-0.276074	-0.774611	0.619522	-0.0118741	0.653567	0.303037	1.29708				-0.47567	-1.29881	-0.552541	0.105359	3.27975	-1.04917	0.0693	2.17713
61	-1.08401	-1.32067	-0.473119	0.3109	-2.26343	0.343859	-0.414967	0.681733				-0.160748	1.47076	1.17335	-0.0789296	-3.25771	0.3276	-0.616115	0.730719				-0.0723444	0.414326	0.292989	-0.0801778	-1.20647	0.576767	0.481837	-0.646919				0.82113	-0.408107	-0.414441	-0.515041	1.16415	0.142733	0.5848	0.68653
62	-0.625915	-2.19537	-0.782819	-0.7462	-1.07583	-0.495741	-0.0886667	0.442933				0.000551852	0.781159	-0.280552	-0.68713	-1.42981	-0.471	0.350485	-2.08728				0.113356	1.04453	0.282689	1.03082	-3.27847	0.0638667	-0.508063	-1.46222				-0.0523704	-0.382407	-0.204841	1.04846	1.01575	0.0643333	0.1239	-2.19747
63	-1.97971	-1.89377	-0.798119	1.2006	0.728667	0.460859	-0.0991667	0.202333				-0.782648	-0.382941	-0.759652	0.31737	-2.00101	-0.3239	-0.427715	-0.135781				-0.644244	0.544026	0.385089	1.47182	-1.80067	0.506367	-0.351063	2.08048				0.71173	2.24699	1.30896	-0.185941	0.111448	0.337333	0.2396	-1.26717
64	-1.12521	-1.06337	-0.614819	0.4441	-1.15863	-0.244541	-0.407867	0.219833				0.234552	0.462359	-0.521952	0.28997	0.390989	-0.2328	0.0758852	0.847819				-0.0977444	0.480926	0.194189	-0.969478	-0.293474	0.240167	-0.455663	-2.43192				-0.17457	1.15379	1.05506	-1.02354	1.36865	0.0227333	-0.2716	-0.99807
65	0.0144852	-0.583274	-0.475819	1.3367	0.159467	-0.00744074	-0.341767	1.58983				0.592752	1.07166	0.384648	-0.55753	-0.687411	0.4125	-0.483015	-0.0427815				-0.690244	-0.339674	-0.842411	0.369322	1.32883	-0.0302333	0.315137	1.39808				0.81773	1.38919	0.147559	1.23746	-0.834952	0.0555333	0.6391	1.25803
66	-0.667115	-0.548174	-0.640419	0.4402	4.72457	0.0236593	-0.182867	2.82643				0.342952	1.76306	1.14775	-0.13613	-3.15061	0.5416	-0.216815	-1.55208				-0.965944	-0.602974	-0.687711	-0.665478	0.267926	-0.394533	-0.310763	0.684881				-1.19177	0.318493	-0.341641	-0.0465407	-0.779952	0.442933	0.3248	0.66993
67	-1.36731	-1.21627	-0.855019	-0.5903	-2.37263	-0.607741	-0.457967	0.0471333				-0.297748	0.645059	0.190148	-0.32083	-0.328311	0.3732	-0.348515	-0.388781				0.600056	1.46983	0.292389	-0.214578	2.16573	0.663867	-0.158263	0.910481				-0.0930704	0.178993	-0.521941	0.336959	0.0218481	-0.264967	-0.6884	0.64573
68	0.0200852	-1.26517	-0.864519	-1.9255	-1.14053	-0.129041	-0.145767	-2.30797				-0.677448	-0.685241	-0.514152	0.0473704	1.68769	0.4536	-0.348215	-1.31598				0.269656	1.02313	0.157489	1.89152	-0.104274	-0.0430333	-0.183063	3.59918				-1.47727	-0.998407	-0.679641	0.973359	0.350148	0.0520333	0.7419	1.91623
69	-0.866415	-0.132074	-1.19042	-0.3399	-1.89803	-0.0593407	-0.656867	0.262133				-0.835748	-1.04374	-0.861352	-0.16663	-1.38241	-0.2722	0.355485	-1.79258				-0.135944	-0.230574	-0.879211	-0.178578	-0.429474	-0.503433	-0.135763	0.582881				0.55013	0.315093	-0.217241	1.12176	2.84285	0.288533	-0.054	2.61393
70	-0.904715	-1.41557	-0.647119	-0.3519	0.858167	-0.215141	0.116733	1.20263				-0.297048	-0.546341	-0.450352	0.30937	3.58539	-0.6195	-0.151715	-0.529581				-0.0612444	0.314526	-0.503611	-0.263978	-1.16127	0.139967	0.056737	1.03768				-1.10577	0.231893	-0.126541	0.201259	0.271948	0.140333	-0.4731	-0.26317
71	-1.21731	-1.40497	-0.478819	1.1613	-0.213633	0.542159	0.449333	-1.09697				-0.553148	-0.276741	-0.570252	-1.20533	-3.39681	0.0998	-0.361615	-1.21728				-0.0889444	0.0932259	-0.525711	0.143822	-0.988974	-0.463633	-0.379263	-0.615919				-0.42657	0.0946926	-0.488141	-0.881141	-2.00455	-0.513367	-0.9812	-0.81827
72	0.101585	1.12253	0.419681	0.6701	-0.212133	1.32936	-0.112767	-1.00847				-0.323748	-0.693541	-0.325752	1.85717	-0.352211	0.9577	0.0540852	2.31742				0.832756	0.317426	-0.0189111	0.569922	-1.61647	0.775467	0.00803704	2.00838				-1.16667	0.474693	0.0696593	-1.02684	2.12755	-1.03817	-0.3592	1.43083
73	0.734785	0.781026	0.252481	-0.3757	-1.46183	0.623359	0.0461333	-0.677567				-0.637148	1.10006	0.640048	0.50797	3.44169	0.3933	-0.284215	2.04882				0.289556	0.323726	0.0494889	-0.805878	2.77993	0.150267	-0.544263	0.0140815				1.13193	1.36709	1.02896	1.50166	0.406648	-0.0115667	-0.2118	2.82623
74	0.169385	0.606426	-0.0756185	2.6882	-4.34843	-0.0653407	-0.196067	2.01373				-0.317248	1.21076	0.141048	-0.21623	1.64239	-0.511	-0.231515	0.419819				0.770356	0.423526	-0.375911	-0.388778	-1.14597	0.372967	-0.00246296	1.02298				2.99023	1.37079	0.507659	1.13886	2.70815	0.511433	0.1191	-0.65127
75	-0.0657148	-0.293374	-0.514519	-0.1286	2.33677	-0.689941	0.347133	0.514233				0.0166519	0.208159	0.106848	0.16597	1.24499	-0.5661	0.0149852	0.367419				-0.587944	0.387026	-0.608411	-0.401878	0.981826	0.187367	0.799337	0.672381				1.87543	0.455093	-0.184441	0.203259	3.32475	0.291433	-0.1559	0.57233
76	-1.21231	-0.754074	-0.691419	0.1059	3.26057	0.188759	-0.525067	-0.351567				-0.0307481	-0.113741	-0.452052	0.23057	0.992889	-0.0344	0.237685	-2.22118				-0.320344	-0.0215741	-0.0187111	0.738622	-0.913674	-0.482533	0.031337	1.55258				0.0569296	-0.735507	-0.835041	-0.112341	0.271148	0.274133	-0.4425	-0.86447
77	0.225785	0.756626	0.619781	1.3531	2.32807	0.929459	0.145333	1.13103				-0.795148	0.524759	0.0893481	-1.03743	3.67839	-0.4331	0.124885	-0.0734815				-0.898544	-0.617474	-0.578011	0.109022	-0.00827407	-0.476533	-0.660763	1.91948				-1.26917	-0.765707	-0.184541	0.887359	-1.14325	0.268933	0.2932	0.87283
78	1.34409	1.15573	0.142281	1.3336	-2.17753	0.348159	0.332633	1.51393				0.0142519	1.59566	0.484248	1.18647	-2.79381	0.5052	0.397785	1.03162				-1.33134	0.776726	0.303089	0.991322	-0.389674	-0.165233	-0.132363	3.10578				-1.11297	-0.376407	-0.690941	-0.430641	2.01445	-0.189167	0.1161	-1.08627
79	-0.298315	0.204026	-0.691919	0.143	1.07387	-0.481541	-0.214567	1.37373				0.166652	1.45086	0.256348	-0.98123	1.22239	0.0322	0.108185	-0.284781				-0.351744	0.941426	0.152689	1.85462	0.807226	-0.296933	0.163137	1.38778				0.21573	-0.400407	-0.00434074	1.08736	2.96805	0.553933	0.6608	2.65873
80	-0.563815	-1.14247	-0.0862185	0.739	-2.97803	0.468959	0.796833	-0.988267				-0.815748	-0.433841	-0.376452	1.63217	1.38629	-0.1576	0.601085	1.16282				-0.188544	-0.0916741	-0.880511	0.703322	-4.94307	-0.360033	-0.159563	-0.865519				0.34343	1.30469	1.08276	0.0805593	-0.228352	1.12443	-0.4745	-1.01837
81	-0.419115	1.72343	0.711481	-0.1241	2.07637	0.159259	0.483433	-0.0424667				0.427052	-0.665741	0.134548	0.31177	1.69259	-0.163	0.293785	-0.218381				-0.551744	-0.332374	-1.15711	0.170622	2.04543	-0.101933	0.528137	-1.13912				-0.22827	1.96119	0.386359	2.83516	-4.35665	0.361133	0.4165	0.70333
82	0.203885	1.64483	0.670181	1.8332	-1.15123	0.207759	-0.184567	5.04563				0.541652	1.07096	0.312248	0.87297	2.26399	0.2896	0.0328852	-0.272481				-0.843444	1.08093	0.270189	1.23462	3.63023	0.514467	0.290037	1.25758				1.04543	1.32009	0.813059	0.182659	2.66555	0.106533	-0.5307	-0.20417
83	-0.0742148	0.277926	-0.158719	-0.8327	-0.0585333	-0.919341	-0.379167	-1.38257				1.13675	0.172959	-0.0285519	0.63287	-2.23931	0.3172	0.499385	2.97782				0.672956	1.02003	-0.122411	0.182522	-1.36027	0.361067	-0.407463	-1.98002				1.96153	2.43529	0.958059	-0.137841	2.64775	0.449233	0.6335	2.28443
84	-0.120815	-1.65417	-0.628419	0.1998	-2.47363	-0.302941	-0.408067	-0.0801667				0.564152	-0.378841	-0.564252	0.11397	0.215389	-0.5185	-0.0338148	1.47192				-0.199844	0.128126	-0.405211	0.885222	0.138926	0.712067	0.167837	-1.48922				0.40093	0.159593	0.400959	-0.603041	-0.618452	-0.601367	0.5033	0.26123
85	-0.321015	-1.72017	-0.634719	-1.0436	1.74157	-0.159141	-0.467367	-1.96767				-0.261548	-0.0673407	-0.108452	0.47807	1.72989	0.3126	0.415185	3.69122				0.651256	1.21073	0.321189	0.829622	-0.504674	0.403867	-0.221063	-1.84452				-1.21527	-1.05841	-0.765241	0.539759	0.386748	-0.522967	0.2213	-1.51047
86	-0.391115	-0.828274	-0.573919	0.949	-1.01453	-0.502541	0.224233	-0.582067				0.0446519	1.80936	1.57565	1.63617	2.32969	0.5464	0.328785	0.254419				-0.662744	0.444526	-0.0429111	1.64792	-0.639974	-0.0354333	0.868837	2.72648				-0.42657	-1.38251	-0.738241	1.88456	-0.648052	-0.712267	0.3794	2.35083
87	-0.798715	-0.496074	-0.654819	-0.1214	0.158267	-0.676341	0.195133	-0.313467				-0.857948	0.547759	-0.0355519	0.26247	3.22589	-0.0676	0.349185	0.303419				0.0484556	0.697926	-0.220211	0.535422	3.77773	0.420567	-0.210263	1.42448				0.47603	0.255893	0.586959	1.11956	-0.790352	0.741633	0.6418	1.24903
88	0.563785	-0.127874	-0.747319	-0.5474	5.38757	-0.389041	0.196233	1.42363				-0.736348	0.741759	-0.336952	0.59327	0.144389	0.988	0.145985	-1.54008				-0.456644	-0.133774	-0.319711	-0.377378	2.16583	-0.357233	0.254937	2.84788				-0.10337	0.968293	1.40486	1.11416	0.160148	0.749933	0.8216	-0.64757
89	0.0718852	-1.79587	-0.589819	-1.1411	-0.674733	-0.0272407	-0.0117667	-0.969467				0.0441519	0.817759	0.0547481	-0.0855296	5.55099	0.0951	-0.0843148	-1.39128				0.377356	-0.0575741	-0.159511	0.851322	2.07343	-0.104333	-0.631963	2.01848				0.0583296	1.05919	0.315759	0.369359	0.558248	0.138233	0.442	2.19513
90	0.126685	-0.401274	0.0458815	0.3033	-0.895633	0.822459	0.0635333	-1.12347				-0.563748	-0.191641	-0.358752	0.94247	2.45239	-0.5821	0.317985	1.65612				-0.726044	-0.110374	-0.396811	0.161622	-3.39597	0.815767	0.066637	2.03838				0.16123	-0.442507	-0.429041	-0.332041	-1.19005	-0.111867	0.247	-1.10197
91	-0.558215	0.362926	0.489781	0.7382	3.30477	0.713759	0.531433	-2.57457				-0.686848	-0.846341	-0.249852	-0.66013	1.29419	-0.1358	0.758485	0.113619				-0.176044	0.377826	0.0747889	1.14612	1.88573	0.473867	0.663737	2.31888				-0.37147	-0.427107	-0.848641	-1.15254	-0.294052	-0.372567	0.3159	-1.64147
92	1.27619	0.627326	0.891981	-0.2845	2.13507	1.11076	1.08153	-0.430467				0.0966519	1.86586	1.01955	-0.10243	-0.943911	0.0899	0.865685	2.89672				-0.168144	0.151926	0.105589	0.784522	3.56953	0.115067	0.607937	1.20528				0.75253	0.612793	0.434059	0.820959	1.13315	-0.00646667	0.5974	-0.93337
93	3.37609	1.01933	0.996981	0.5661	3.90987	0.523959	-0.106467	2.49983				-0.0402481	1.29156	0.315048	0.14497	1.38839	0.2684	0.580385	0.863519				-0.469044	0.456326	0.277289	0.946122	2.21973	-0.145833	0.334337	-0.399619				0.23113	1.33529	0.133759	1.54086	0.596148	0.0611333	0.626	0.29193
94	2.39299	-0.339074	0.380681	-0.4459	5.01747	-0.105141	0.447233	2.00303				0.310552	0.225659	-0.0467519	0.63757	0.258689	-0.0317	0.271085	-0.452781				0.605056	-0.0725741	0.109689	0.925622	-0.491574	0.181467	0.014237	2.13208				-0.19867	0.284193	-0.335441	1.04136	2.47875	-0.341967	-0.4425	1.46693
95	0.538885	-1.86017	-0.944219	1.0486	0.701567	-0.523941	-0.112467	0.536333				0.221252	0.273259	-0.579152	1.35857	0.0777889	1.053	-0.301615	0.959919				0.345956	0.447026	-0.00971111	0.315722	-0.263074	0.129267	0.965137	0.0828815				-0.88927	-0.153907	-0.749241	0.0991593	0.861048	-0.630067	-0.9807	-1.31987
96	-0.389515	-1.18087	-0.216119	-0.253	0.264267	-0.00404074	0.528733	-0.0592667				0.219252	1.45016	0.707548	0.56747	0.0450889	0.71	0.269185	0.204019				0.190156	0.345526	-0.492111	0.204622	-0.251274	0.206167	-0.00476296	-1.69792				1.33483	0.875193	0.0939593	-1.21404	-1.45195	0.380833	-0.4584	-0.0182704
97	-0.00431481	0.331226	0.502881	0.8358	3.20447	0.476559	0.675733	1.28473				0.906252	1.37046	0.0484481	-1.08083	0.257389	0.3652	0.720985	-1.56308				0.471556	1.30423	0.292689	0.139822	3.79733	0.203567	-0.075963	0.998681				3.43653	2.13369	1.58446	0.355759	2.63775	1.67403	1.2063	-0.0163704
98	-1.37001	-0.782374	-0.0186185	-0.0517	-2.20263	0.102259	0.0969333	1.34723				0.770852	0.875359	0.271448	2.18507	1.62079	0.7982	0.685985	1.23832				3.47726	2.90343	2.60809	2.13692	-0.561874	1.37217	0.812537	2.37498				1.57603	0.799093	0.511859	-0.622341	3.99205	0.787333	0.1341	-1.10257
99	-2.24681	0.443826	0.459281	1.0397	2.16377	0.146759	-0.458167	0.869433				0.677652	1.52536	0.484848	0.35897	1.06669	0.7673	0.638285	0.766719				2.88846	1.92803	1.49939	0.516822	8.43023	0.875167	0.478037	-2.14052				1.12983	0.213793	-0.236641	-0.0568407	-1.15025	-0.814267	0.5231	1.37563
100	-1.31041	1.42853	0.851081	0.1478	-2.88443	0.415259	0.256233	-0.503667				2.80255	1.85776	1.06835	1.18497	3.27639	0.8339	0.761485	1.31962				2.31206	1.16873	0.392489	0.575122	3.62153	0.368067	0.102937	-1.93232				-0.69217	0.704693	0.121259	-0.747241	0.431748	-0.763867	0.578	-1.19077
101	-0.687615	0.231326	0.178681	-0.0399	2.35377	-0.382441	-0.283367	-0.290567				3.64055	1.32366	0.200848	0.67817	0.291789	-0.2212	0.0566852	0.0848185				1.22806	0.903326	0.322389	-0.928678	0.121026	-0.191233	0.582437	-0.979819				-0.48507	0.655493	-0.254641	0.880859	0.486748	-1.03657	0.3187	2.43283
102	-0.960415	-1.37477	-1.25422	0.5646	0.789667	-1.17524	0.0919333	-0.0565667				3.38415	0.526059	-0.455652	1.06417	1.06259	0.7083	0.264385	-0.955481				-0.106844	0.195526	-0.104211	-0.0179778	0.667926	-0.684233	-0.097663	0.914481				-1.14157	-0.0803074	-0.269741	0.363359	3.08885	-0.520467	-0.0228	-1.23387
103	-0.412115	-1.39887	-0.658919	1.0826	-2.17993	-0.366041	0.0632333	-0.579467				1.71255	0.358959	-0.429352	1.01697	1.69379	0.1437	0.261085	0.00651852				-0.991344	-0.166774	-0.327511	1.02012	-0.895874	-0.162033	0.266137	0.100781				0.37473	1.22039	0.682959	1.11636	2.24525	0.670833	0.3799	5.04483
Rat 2											Rat 2											Rat 2											Rat 2
scan 1											scan 1											scan 1											scan 1
1	-0.604337	-0.0916259	-0.0514222	-1.43807	0.933185	-0.845311	-0.163904	-0.823507				-0.962904	-1.09079	-1.29925	-0.821574	-1.16673	-1.00747	-0.387685	-0.568148				0.172656	-0.152707	-0.125689	0.604919	-2.09601	0.320052	-0.64503	0.416937				0.548656	-0.0761519	0.483896	1.39622	-3.34565	0.0441259	1.04358	2.42224
2	-0.352637	0.305174	0.0906778	0.98323	1.72309	0.657889	0.0641963	2.63459				-0.138304	-0.0123852	-0.278652	1.62903	-3.43403	0.0868259	-0.842985	-0.495348				0.497556	-0.135507	-0.347489	0.979319	-0.779615	0.0775519	0.0857704	-0.834763				-0.0497444	-0.725352	-0.487404	1.36452	0.565352	-1.22757	-0.0545185	0.516744
3	-0.150637	0.0233741	-0.137522	2.88173	1.07019	1.14499	0.254096	4.18999				0.0936963	1.07081	0.223548	-0.980774	3.94947	-0.254174	0.128915	-0.788348				0.735556	-0.0833074	0.0520111	-0.114581	-2.80701	-0.262548	0.12137	0.795537				0.345756	-0.127052	0.380296	2.03572	0.929752	0.876326	0.282981	3.58184
4	-0.390237	0.688574	-0.0790222	-1.20927	2.05729	-0.316811	0.0515963	-0.000807407				0.0984963	-0.159885	-0.126552	-1.55007	-2.00733	-0.565774	-0.385085	-0.385748				-0.135944	0.251593	-0.0225889	0.586519	0.244885	0.297352	0.33577	-0.254063				0.181256	-0.381052	0.0903963	-0.899878	-1.12635	-0.463574	0.742681	-0.768956
5	0.465463	-0.321526	-0.0823222	-0.0850704	-3.72421	-0.114511	0.000796296	0.866393				0.983896	0.803415	0.991548	0.795726	-3.48343	-0.200774	-0.208885	0.554552				-0.527844	0.296993	-0.0342889	-0.382781	-0.278015	0.0879519	-0.38413	-0.948763				0.203556	-0.981852	-0.171004	-0.0503778	2.72465	-0.595074	0.406981	1.14164
6	0.462863	-0.155126	-0.100122	-0.33957	-0.0715148	0.552389	0.266196	-2.91281				3.9647	3.39031	4.31405	-0.396474	-1.13273	0.778726	-0.223585	1.15905				-0.266644	-0.495307	-0.365189	-0.927381	-3.20921	-0.287448	-0.0222296	0.537137				0.210956	-0.576552	-0.733804	1.83542	-8.10045	0.234526	0.181081	3.72944
7	0.385263	-0.140126	-0.709322	2.49503	-2.62441	-0.488411	-0.0411037	1.80919				3.1933	2.56171	3.94855	1.32323	-6.08683	0.592326	-0.566385	0.562252				-0.312844	-0.661807	-0.268089	1.05802	2.86019	-0.0985481	0.0110704	2.22124				0.631956	1.33615	0.415096	0.0206222	5.36935	0.665126	-0.519319	0.864644
8	-0.677437	-0.379026	0.172978	1.52353	2.08549	-0.0176111	0.546396	2.39979				1.3326	1.02321	1.81765	-0.425474	4.40107	0.148826	0.0872148	-1.36565				-0.254944	-0.560607	-0.0899889	1.35402	-2.93551	0.575552	0.00857037	0.713637				-2.03704	-1.01335	-1.5873	-0.614078	6.82985	-1.22417	-2.06902	-0.906856
9	-2.54664	-2.31233	-2.11912	-2.48967	2.98119	-1.50331	-1.1451	1.00229				-0.110804	-0.0630852	0.586248	0.272526	2.87817	-0.0677741	0.767815	-1.12495				-0.322344	0.491093	-0.0659889	-0.429981	-0.752815	0.196352	0.0474704	-1.67696				-0.578844	1.16795	0.274096	1.03242	-4.12135	0.410226	-0.731119	3.72424
10	-0.369637	-0.127926	-0.140322	1.32643	0.405385	0.0409889	0.0464963	1.91449				-0.840704	-0.0588852	-0.168952	1.25433	0.0367704	0.368826	-0.295885	0.604852				0.369356	0.107993	-0.168989	1.00822	-0.935015	-0.0402481	-0.61553	0.042037				-0.302144	0.617148	0.476296	-0.0389778	-3.29155	0.129026	-0.0307185	0.184544
11	-0.619637	0.258774	0.0956778	1.98323	0.232485	0.141289	-0.685304	-0.393907				-0.795204	-0.674185	-1.28075	-1.05067	-0.60973	-0.174474	-0.333785	0.237952				-0.510144	-0.186707	-0.158389	-0.743481	0.0868852	-0.0579481	0.37097	0.562537				0.107656	0.112748	0.400596	-0.813978	-4.96625	0.320626	0.249881	-0.507656
12	-0.525337	-0.234726	-0.254722	0.23933	-3.71191	0.00208889	0.0992963	0.592493				-1.0537	-0.839285	-1.35675	0.393426	-0.96773	0.243526	0.0593148	0.638552				0.0794556	0.326193	0.914011	-0.0580815	0.542785	0.306352	-0.20463	1.12624				0.100656	0.482248	0.400196	-1.37398	-0.328448	0.905926	-0.398719	-5.69086
13	-0.748137	-0.517326	-0.0623222	0.75813	2.41519	-0.0718111	0.0263963	-2.07791				-1.104	-0.692785	-0.865552	-0.465274	1.39117	-0.167874	0.108215	-0.445948				0.150956	0.0102926	0.210711	-0.939381	-0.944615	-0.359148	-0.15533	-2.09376				0.476656	0.795948	-0.0469037	-3.22018	-4.56785	-0.514374	-0.958219	-4.58906
14	-0.704337	-0.369526	0.0618778	-0.68347	4.99649	0.0223889	0.0373963	-0.358307				-0.402004	-0.815485	-0.307952	-0.439774	0.66497	-0.188774	0.349115	-2.83755				0.598456	0.211093	0.268211	0.343919	-0.433815	-0.304748	0.34227	-1.29886				-1.03134	-1.10205	-0.282004	0.0354222	1.03995	-1.14307	-0.897919	0.907244
15	0.210463	0.600274	-0.0794222	-0.42557	2.34069	0.484889	-0.284804	0.902493				-0.610904	-0.573285	-0.434252	-1.06957	-0.25893	-0.432774	0.0974148	-2.07315				-0.0925444	0.505593	0.831011	-0.577481	-5.28811	-0.207348	-0.16533	1.21854				-0.305644	-0.636652	-0.0134037	0.0154222	4.51855	-0.0965741	0.268781	-3.18026
16	0.211163	0.301774	-0.133922	0.89073	-4.16081	0.229389	-0.286104	1.78539				-0.269904	-0.682685	-0.726552	-0.0710741	-4.68553	-0.0132741	-0.126985	-0.131548				-0.175244	-0.353507	0.160211	-0.733281	-0.0330148	-0.253148	-0.44723	-0.357063				-0.689844	0.316848	0.416296	0.403722	0.519452	0.942526	0.118381	0.820644
17	0.601463	1.44277	0.722278	-2.25187	-1.64231	-0.0969111	0.471796	-3.00591				-0.0133037	-0.361785	-0.148752	0.896126	2.27767	0.945426	0.147915	-0.644348				0.173356	-0.0686074	0.287211	-0.889481	3.14019	0.277452	-0.0376296	-0.552563				-0.347044	0.697948	-0.621104	-1.44188	-1.00815	-0.150174	-0.722219	-1.66326
18	0.700263	0.216074	0.498378	-0.86427	-0.0638148	-0.221311	-0.472104	-0.206707				-0.403804	-0.336485	-0.158152	-0.504474	-1.47313	0.200026	0.337515	-0.0658481				0.870756	0.484593	0.750411	-1.75048	3.72319	0.126052	0.34727	0.869437				-0.0575444	0.353548	0.0232963	0.517622	0.293252	-0.0743741	0.658181	0.783444
19	1.59906	0.538974	0.926578	1.46443	1.78329	-0.368811	0.0622963	-0.0749074				-0.574704	-0.394885	-0.527152	-0.153974	2.07257	-0.508474	0.292815	-0.408748				0.338856	0.910393	0.168711	0.285319	3.82099	-0.0114481	0.55817	0.913237				1.01676	0.395348	0.402596	-1.34208	5.39945	0.184526	0.959581	-0.482456
20	0.226963	0.854574	0.782478	0.36833	-4.47251	-0.280611	-0.468304	0.508893				-1.1356	-0.761585	-1.09635	-0.335874	1.26407	-1.19737	-0.352685	2.27035				-0.188944	0.283993	0.0452111	0.0209185	5.32809	-0.0872481	-0.23753	0.466137				1.36246	0.502448	1.0144	1.18082	0.628552	0.607526	0.769081	2.76364
21	1.10646	1.63967	1.29988	0.77523	4.75739	0.153689	0.146796	-0.319607				-0.0867037	0.0103148	-0.643852	0.444826	2.57357	0.0631259	0.441915	1.66365				-0.269244	-0.0778074	-0.364789	1.49902	0.320685	0.335552	-0.0247296	1.69414				0.445156	0.890048	0.628596	1.62112	-1.95605	0.446426	0.0743815	1.38014
22	1.91596	1.16517	0.122778	-2.84707	0.530185	0.797489	0.193796	-0.352007				0.598596	0.202015	0.0956481	-1.30417	1.48477	-0.0136741	0.0193148	-1.21565				-0.769844	0.303893	-0.133589	0.761019	-3.17941	-0.177848	0.48547	-0.783063				-0.464244	-0.0641519	0.165896	-2.69608	1.75675	-0.532274	-0.343919	-4.54836
23	-0.019437	0.298374	-0.0234222	-0.0693704	-3.76841	0.0113889	0.206996	-0.134707				-0.425304	-0.432485	-0.957652	1.63523	-5.39503	0.306826	-0.191685	2.17105				0.0805556	-0.684207	-0.353789	0.0200185	0.790785	-0.0285481	0.39407	-0.485463				0.699256	-0.485052	-0.426704	0.375522	-3.41055	0.565126	0.0657815	-2.33446
24	0.622663	-0.667726	0.0596778	-1.22497	-1.54421	-0.0152111	0.522396	-1.23541				-0.447104	-0.101985	-0.241752	0.854226	1.34017	0.290426	0.251515	1.36045				-1.06024	-0.829007	-0.863889	-1.44308	-4.20221	-0.360948	0.23097	-0.839763				-0.855244	-1.04365	-0.470604	-0.618678	1.96295	-0.332474	0.334781	-0.802356
25	-0.119237	-1.07033	-0.540822	0.12053	-0.362815	0.512389	0.0365963	-1.37571				-0.111604	-0.189585	-0.354252	0.201026	3.11117	0.232126	0.250715	0.0681519				0.416556	0.0298926	0.0708111	1.12242	3.88569	-0.468348	-0.20553	0.184037				-0.486344	-0.432752	-0.463304	1.16752	1.85885	0.403226	-0.191519	2.55194
26	-0.083337	-0.739926	-0.0516222	0.12593	-0.587215	-0.464211	0.326496	-2.07161				-0.343004	-0.793285	-0.578052	0.876026	-0.52143	0.328526	0.299215	2.44945				0.107056	0.0606926	-0.0543889	-0.607981	1.83229	0.177852	-0.40693	-0.485963				-0.139244	-1.06995	-0.345104	-0.531578	3.84195	0.253526	0.148181	1.74444
27	-0.597037	-1.20633	-0.267822	-2.00757	-1.57731	0.0535889	0.186696	-3.26221				-0.435704	-0.0269852	-0.426052	-1.00647	3.77697	0.207126	0.276715	-1.18935				0.295656	0.0147926	-0.341389	-0.0461815	1.29779	0.227452	0.21257	-1.14976				1.01356	1.04725	0.0766963	0.639622	-2.01605	-0.635074	0.612881	-1.64236
28	-0.461237	-0.956526	-0.980622	1.31733	2.57549	-0.837511	-0.545004	1.96809				-0.538404	-0.259085	-0.0111519	1.46133	3.90247	0.507226	0.0608148	1.99945				-0.0686444	-0.249807	-0.563889	-1.38588	-1.47751	-0.725848	0.31717	0.874637				1.09316	-0.281552	0.731996	1.05602	3.71785	-0.674574	-0.213919	-0.0796556
29	0.487263	-0.290726	-0.0432222	0.98073	-0.108915	0.305889	0.175196	-2.71971				0.577596	0.726915	0.252048	0.625426	-0.26593	0.640626	0.694215	0.323452				0.389756	-0.516007	-0.154589	-0.328881	0.170985	-0.0524481	0.31317	-0.533863				0.527856	0.252148	0.122796	1.54922	-2.45855	0.383626	-0.215919	2.16954
30	2.14026	0.622274	0.750678	2.50033	6.76389	-0.0871111	1.1565	1.99779				3.7111	3.33781	1.34625	2.58723	2.15897	1.76583	3.08831	2.14315				2.07806	2.03709	0.734611	0.698519	3.94189	0.224052	2.93477	1.75254				0.247256	1.10125	0.0494963	1.45982	3.69885	0.959726	1.47408	4.30354
31	0.996063	0.0453741	-0.398222	3.58403	4.40809	-0.0577111	2.7151	1.18949				5.4031	6.90531	1.41095	3.88933	3.86127	2.65393	3.93301	1.22655				3.37066	4.65749	1.19271	5.19742	10.8776	1.20875	3.21187	2.48954				1.27676	2.40045	-0.0937037	2.35252	7.80205	0.296326	0.890181	2.58144
32	0.743663	-0.691026	-0.324722	1.29483	7.62949	-0.287211	2.3323	-0.754507				5.2047	7.28531	1.87605	4.76283	10.0636	3.49123	3.96401	5.17685				2.08536	3.97729	0.140411	3.11662	3.29739	1.70055	3.15917	2.45914				2.08216	2.97655	1.2383	1.42062	10.9413	0.774926	1.88678	1.58584
33	0.048363	-0.668226	-1.06442	2.36403	6.89369	0.223989	1.6657	3.18259				4.3902	6.83371	2.92575	5.33583	7.22477	3.87093	3.94541	4.39425				2.14366	3.54199	0.826211	4.86192	11.4112	2.89185	2.71327	2.02844				1.97396	3.39835	1.7086	4.67422	8.80715	1.37293	2.01888	3.07564
34	-0.525237	0.553974	-0.565322	4.04673	9.91509	1.03259	1.502	1.55569				4.6184	6.35171	2.29315	4.91753	12.526	4.39703	4.76721	3.70355				2.42736	3.97069	1.18361	7.15292	7.27589	3.76595	2.90107	4.70274				1.25606	3.10905	0.812196	2.83292	14.0906	1.68663	1.25828	0.662244
35	0.737363	0.726574	-0.967222	5.23233	10.2221	1.56769	2.55	3.86899				3.3105	5.74961	1.72295	6.01673	8.11037	4.56863	3.85571	5.68315				2.72266	3.48889	0.462211	5.19752	7.54409	4.22765	2.37857	6.39094				1.00926	2.18505	0.759996	5.49362	8.20555	1.50623	2.00028	5.73294
36	0.450363	0.367374	-0.976622	5.21623	8.03779	2.69969	1.7075	3.64769				4.5596	7.00071	3.72395	5.90403	10.6314	5.14383	3.99941	6.24365				2.98156	4.06769	-0.0630889	6.15142	8.58049	3.64645	3.02387	4.27884				0.372356	1.72765	0.207796	3.21092	1.88195	1.15423	1.28228	1.32334
37	1.84606	1.37747	0.424678	4.57853	8.89909	2.93859	1.9883	1.66769				6.3361	8.41841	4.88855	5.22703	8.71847	4.64973	4.30721	5.19525				3.07856	4.51689	-0.0434889	6.88352	10.1019	3.51675	2.99917	6.64574				0.540756	1.95445	0.560796	3.46612	10.8563	0.231726	1.59718	2.05834
38	1.76286	2.01827	0.562178	3.35633	8.31759	3.18949	2.7224	4.18569				5.9818	7.83031	4.27805	8.28523	6.76987	4.14103	4.08081	6.16145				3.76126	5.04869	-0.0358889	5.39572	5.33999	3.07455	2.55727	5.73024				0.621956	3.15905	0.854596	4.79962	14.7553	1.22303	1.19438	4.23934
39	2.26056	1.84967	0.715878	7.20653	3.45899	3.53589	2.8446	3.46059				5.6862	8.49851	3.58385	6.33593	9.44467	3.78743	3.47161	5.56265				3.68726	5.36149	0.376811	7.26382	6.58719	2.46735	2.63977	6.68384				1.04226	2.95695	0.667696	5.48182	10.546	0.589026	1.78798	6.50504
40	2.53916	2.91277	0.0549778	5.28603	11.8746	2.79599	2.3602	-1.30821				6.4639	8.67401	3.61345	5.28163	11.1718	3.48693	3.75681	4.81605				3.85796	4.90629	0.390211	6.72252	9.33579	2.15035	3.26477	5.45484				0.767556	2.77605	-0.0960037	4.15472	8.20155	-0.256374	1.41078	5.07214
41	1.72856	3.12957	0.324978	4.91663	7.43029	3.42489	3.2774	-1.36531				6.6678	7.99361	3.16025	6.01293	11.0281	2.81923	3.23991	4.27325				3.45706	4.83139	0.601311	5.77942	11.3049	2.07105	2.69807	3.17764				1.92656	2.84375	0.272296	5.68692	13.1217	-0.121974	1.14178	3.29124
42	2.10636	2.88527	1.36828	6.27733	11.503	4.08149	3.8284	4.08089				6.5454	8.46671	3.86435	7.21483	10.5162	2.92873	2.90291	6.16685				5.07606	6.03589	1.79141	6.33422	12.5953	2.39125	3.08217	4.67604				1.10166	2.52095	0.694396	6.30512	12.6962	0.0214259	1.42798	3.80754
43	2.37236	3.40437	1.38488	5.51543	6.14149	3.09449	3.4104	4.06649				3.4271	5.03271	-1.24145	1.05523	6.01817	0.207726	-0.804185	-2.87845				3.70296	5.03549	1.47641	4.77642	8.59279	2.36085	2.47607	2.45664				1.68466	1.70915	1.158	5.50352	7.08745	-0.631774	1.47888	7.35234
44	2.85946	3.69707	1.65048	3.60003	13.2429	3.08069	3.221	0.0600926				5.999	7.75691	3.18805	5.97463	10.6243	2.96023	1.95771	3.62625				3.03276	3.95489	-0.223789	4.78232	2.84619	1.60835	1.24817	3.01624				0.377056	2.58155	0.186596	5.01302	6.73405	0.163926	0.925381	3.13784
45	4.13576	4.15067	2.22658	7.93343	8.86999	4.41439	2.2055	2.80529				4.2795	6.93101	1.40455	4.44463	10.5547	2.11913	0.141515	3.79695				3.11906	4.52449	0.397011	6.45132	6.29369	1.06415	0.64257	4.58684				0.578056	2.22155	0.413396	3.37252	11.6392	-0.375474	0.425381	-0.559256
46	3.31256	4.06897	1.88518	3.94663	1.27989	4.24439	1.5173	3.23389				3.8954	5.93071	1.07215	4.61503	9.98787	0.805726	-0.0224852	3.07235				2.32876	3.40719	0.643011	6.04872	7.41089	1.43945	0.35647	4.25104				0.888356	2.01745	0.557396	4.46192	4.57685	0.381326	0.260781	3.84364
47	3.31766	3.61827	1.69258	3.44063	-3.34451	3.17749	1.5237	-1.44041				4.2507	6.46771	1.12705	3.22403	8.59417	0.713026	0.509415	2.88735				2.22706	3.11619	0.491111	3.62642	2.57679	1.15035	1.11627	3.85334				0.269656	1.67535	0.905596	5.13942	1.01315	0.324226	-0.153319	1.90294
48	2.70926	2.22807	1.86178	2.80323	7.80829	2.15389	1.1089	-0.629407				3.8795	5.71531	1.17495	0.478126	6.89007	0.452026	-0.613185	0.715552				2.24096	3.11619	0.349611	4.68532	5.77589	0.622752	0.82697	1.88984				0.445156	2.09555	0.390196	1.49262	2.11035	-0.681974	0.255881	-1.42276
49	1.86126	2.47687	1.49868	0.84663	1.91539	1.81209	-0.0809037	-2.44071				3.5722	5.77421	1.30475	0.219226	7.16107	0.312426	-0.278185	1.41995				1.80526	2.70219	-0.0667889	3.47192	5.62839	0.948952	0.22027	0.712337				-0.0714444	1.29095	-0.0789037	4.45932	3.77505	0.193326	0.0210815	3.59864
50	2.02906	1.38417	1.09388	1.30433	7.42249	0.977089	0.555296	-2.54961				3.0618	4.62061	1.02255	0.701326	3.21257	-0.101874	-0.837285	-0.749748				0.755956	2.56389	0.272511	3.18372	7.40109	-0.0491481	-0.39523	1.08834				0.886756	2.26565	1.069	3.59982	3.94725	0.449926	0.319681	-0.693456
51	1.22206	1.04227	1.09218	0.43313	0.989485	1.18459	0.620796	-0.0788074				3.2321	4.46011	0.994948	0.323326	4.99727	0.145226	-0.968985	-1.02875				0.895856	2.11909	-0.180989	1.69192	6.90699	-0.587248	0.48037	1.07234				-0.00714444	1.32145	1.2	2.60282	3.10435	0.626726	0.438781	2.89834
52	2.08596	1.45817	1.79508	-2.35627	1.75659	1.32089	-0.0809037	-3.19231				2.9502	4.05421	0.618048	-0.226674	4.44427	0.381926	-0.918585	0.806952				0.991356	1.79139	-0.0243889	1.24142	2.37319	-0.475148	-0.15253	2.04044				-0.0248444	0.235548	0.498696	0.579922	3.91925	-0.248574	-0.676219	-1.24556
53	1.56316	1.77677	0.593978	1.02653	1.97509	0.806289	-0.412804	-2.23291				2.9008	3.36711	0.973448	-0.0283741	4.87467	-0.0901741	-1.32519	0.997652				0.541556	1.45649	0.228111	2.22842	5.00639	-0.861148	-1.04043	0.074837				1.06176	0.952148	0.350196	-1.46408	0.851052	0.170026	-0.0972185	2.93404
54	0.324363	0.868374	0.610178	0.00412963	2.65069	0.273089	-0.280604	-0.101707				3.012	3.29521	0.807548	-1.20037	2.40127	-0.192274	-1.49399	0.968552				0.653656	1.21759	-0.102389	0.0921185	2.20219	-0.525548	-0.58813	-0.723063				0.318556	1.20575	0.536296	2.76782	-1.55345	-0.0950741	-0.214919	3.57024
55	0.236163	0.592574	0.862678	3.30483	0.883485	1.32639	0.296996	2.26109				2.0478	2.85001	-0.109052	1.55423	5.96347	-0.169174	-1.55769	1.07135				0.224356	0.769493	0.224311	-1.50908	2.16439	-0.579348	0.0675704	-3.75116				0.970856	0.385048	0.660696	1.81982	-3.30925	0.416626	0.301981	2.52774
56	0.370463	0.628174	0.514978	2.07143	-0.458015	0.747789	-0.348504	-1.14481				1.7862	3.23171	0.572348	-2.37837	-1.28993	0.161626	-1.48139	-1.16635				0.845356	0.732893	-0.518589	1.02352	-1.06141	-0.395248	-0.11063	2.27364				-0.360044	0.871548	0.406896	-1.62388	1.08235	1.40843	0.141881	0.321244
57	-1.08384	0.518674	0.0499778	3.06083	-5.65091	0.990489	-0.0166037	0.331893				1.1717	2.62271	0.482048	-1.38697	3.19257	0.0538259	-1.17129	0.345552				-0.00574444	1.14229	-0.320189	0.00171852	4.27169	-1.10495	-0.51203	0.712437				0.282256	1.18695	-0.122704	-1.61028	-3.29515	0.241626	0.257081	-1.53486
58	0.205963	0.332674	-0.0565222	0.93763	-0.386715	1.14679	-0.183204	1.42179				0.986396	1.83811	0.168948	-1.42627	0.84557	0.627626	-1.09259	0.326452				0.454856	1.40069	0.00831111	-0.957081	5.07709	0.0371519	0.0537704	-0.481563				-0.00754444	0.387748	-0.500204	-0.473978	2.26455	0.00352593	0.139481	-4.03296
59	-0.699337	-0.567326	0.394178	-0.43927	3.74609	-0.255711	-0.817104	-1.75251				1.3474	2.25271	0.406648	0.149826	2.14957	0.276726	-1.03699	0.864952				0.345556	0.909093	-0.124089	-0.794381	3.11609	-0.168948	-0.40643	0.428737				0.138856	0.868448	-0.815304	-2.45058	1.63495	-0.619174	0.0688815	-3.09576
60	-0.471637	-0.243626	-0.108022	-1.29637	-3.00681	0.423189	-0.820104	-4.53771				0.552796	2.13811	0.0805481	0.394026	2.26137	0.569026	-1.02419	0.809852				-0.0808444	0.711393	-0.504889	-0.105981	-0.880615	-0.105248	-0.12733	1.12864				0.422356	0.170548	-0.0712037	-1.24658	-0.916748	-0.621374	-1.39312	-0.263356
61	0.261363	0.508174	0.647078	-1.12947	-1.43981	0.749089	-0.422404	-1.69361				-0.401604	1.85351	0.0104481	-1.29657	1.87307	0.140526	-0.938585	-0.272548				-0.0476444	0.00889259	-0.299889	-0.782081	0.640785	-0.293748	-0.44403	-0.013763				0.660156	0.599448	0.605196	-0.439678	-1.38415	-0.0918741	0.188181	-0.396056
62	-0.745737	0.863874	0.533278	-1.94597	-0.155615	-0.375111	-0.946604	-2.74021				-0.0329037	1.55701	-0.122452	0.189826	0.60297	0.175426	-0.564085	0.0460519				-0.648344	0.551793	-0.0805889	0.776219	-0.514515	0.0755519	-0.50183	0.890337				0.388656	0.758948	0.0674963	-1.57738	-5.17605	-0.247974	-0.674019	-4.28136
63	-0.719737	-0.275626	0.407778	0.60493	0.122885	0.455089	0.173396	0.0183926				-1.0296	1.25361	-0.169752	-0.0874741	1.15157	-0.221774	-0.683685	1.18025				0.0608556	1.08699	0.309311	-0.907381	0.770185	-0.0133481	0.15887	-0.425363				1.36446	0.773948	0.0852963	1.16872	2.29365	0.742326	0.0448815	1.01984
64	0.685863	0.765174	0.0673778	1.82793	4.48999	0.661289	0.681196	0.959793				-0.399204	1.04151	-0.151452	-0.301774	0.0627704	-0.458874	-0.766185	1.32295				-0.113544	0.757293	-0.0970889	-2.11828	4.52079	-0.166648	-0.34803	-0.928263				0.500756	-1.08665	-0.416304	-1.76308	2.48385	0.667726	0.359181	-1.43116
65	0.789963	0.650774	-0.133622	1.18673	2.48279	0.693689	-0.673304	-1.99181				0.232796	0.697915	-0.597252	-1.47517	2.26787	0.619826	0.184615	0.232552				0.429956	-0.0241074	-0.487989	-0.149481	1.34999	0.608352	-0.0212296	1.31284				1.13416	0.255448	-0.466804	2.27512	-3.62045	0.512426	0.628181	2.75084
66	-0.798537	-0.888026	-1.10192	2.06453	1.43839	0.230889	-0.900904	2.21969				0.699896	0.486315	-0.490752	-0.779574	0.97577	0.457426	-0.0489852	-1.74935				-0.259244	0.662293	-0.158689	-0.696481	3.30169	0.359252	-0.11543	1.16894				0.413656	0.164248	0.199596	2.10132	1.88525	-0.226674	0.989281	5.11294
67	-0.557437	-0.0164259	0.134078	0.31703	-1.62311	0.148989	0.113796	2.71809				-0.499804	0.315315	-0.378452	-0.950574	-0.31623	-0.167874	-0.306585	1.73335				-0.395244	0.603993	0.459811	0.135219	-2.43341	0.803952	-0.30173	-0.959663				1.07626	0.859448	0.737396	1.04532	3.78115	0.924626	-0.389819	-0.133756
68	-0.556337	0.124774	0.248578	0.49513	1.05539	0.265889	0.0036963	-2.93001				0.430696	0.724515	0.145348	-0.545774	0.80367	-0.327574	-0.265585	0.612852				0.555956	1.48489	0.678111	1.53092	-0.319915	0.379952	-0.79863	1.60324				0.124956	0.454048	0.858096	-2.18218	0.187452	0.877926	-0.424319	-2.20626
69	-0.196337	1.16387	0.581978	1.55603	1.15959	1.33669	0.430696	-2.28101				0.185996	0.563815	0.453148	-0.708274	1.58297	-0.241074	-0.781285	-0.471548				0.182956	0.690093	0.228111	0.324819	1.48159	0.671852	0.16087	0.464937				0.968356	2.49755	1.651	0.472122	-3.69455	1.83883	0.352581	-0.417856
70	0.341663	-0.289026	0.245478	0.88553	-2.19041	0.420989	-0.000303704	-0.667107				0.387296	0.995615	0.113348	-0.179374	4.34847	0.159326	-0.0802852	0.768552				-0.0489444	0.389993	0.0241111	0.205219	3.39289	-0.0149481	-0.33373	-0.116363				0.605456	1.33225	1.0316	-0.290878	5.93145	0.572626	-0.188119	0.437044
71	-0.515137	0.0509741	-0.600022	-0.12147	4.16809	0.850789	0.0765963	-1.12001				0.648196	1.04571	-0.0837519	-1.45737	-1.93523	0.133826	0.108115	-1.01745				-0.440344	0.616193	-0.0685889	1.33762	-0.751115	-0.0877481	0.20207	-0.930763				1.19106	0.606448	0.804496	-2.50208	7.62615	0.441626	0.445981	0.918044
72	-0.215437	0.682674	1.06218	0.98193	7.68939	0.587389	-0.210304	0.397193				0.512196	1.09761	-0.0333519	1.27033	2.16817	-0.300374	-0.235185	-0.209148				0.438556	0.182093	-0.310689	1.80522	1.66549	0.554552	0.41517	1.62594				0.861156	0.976448	0.474196	0.131422	-0.201848	0.528826	0.666281	-0.286756
73	-0.147237	0.978174	0.497178	0.68333	-0.203515	1.19629	0.715296	3.85529				-0.273004	0.786315	0.191148	1.10603	-2.57433	0.672626	-0.138985	2.59595				0.446756	0.398693	-0.286989	0.438319	-0.760315	0.573652	0.0290704	0.892037				-0.971744	-0.442152	-0.735304	-1.16888	5.36085	-1.57937	-0.518319	-2.13586
74	-0.554337	0.929274	-0.158122	1.30923	0.169285	0.904989	-0.334804	0.912693				-0.133404	0.833215	-0.0463519	-0.941474	4.64167	0.296026	-0.497385	-0.405248				0.428456	0.686593	0.274811	0.257519	1.60139	0.597652	7.03704e-05	-0.172063				-0.271544	-0.238552	-0.962104	0.529522	-5.23305	-1.43727	-0.291819	-1.77466
75	0.336963	0.432474	0.126378	0.93983	1.87349	0.892089	-0.661004	1.91029				0.337296	1.05881	0.390648	0.563926	1.72327	-0.301374	0.414515	0.654952				0.0316556	0.189393	-0.134589	0.749519	0.792585	0.383852	0.71817	-0.938963				0.303456	-0.400652	-0.192404	0.0464222	6.93345	0.200426	0.755681	-0.571756
76	2.51456	1.78417	1.09828	2.58553	0.571985	0.992189	0.429096	1.89589				0.766396	0.629415	0.250448	-0.472274	-1.24463	0.0170259	-0.297285	-0.153748				0.131456	0.149893	-0.233589	-0.230581	0.844285	0.770152	0.19227	-0.769263				-0.505944	-0.124752	-0.0669037	1.67842	-0.777448	0.116126	-0.604719	4.57654
77	1.67206	1.45977	0.516178	-0.55067	3.22759	0.615389	-0.135704	-0.104307				0.546696	1.21071	-0.0742519	-0.127374	4.83397	0.341926	0.952115	0.450752				0.135756	0.0303926	-0.127089	1.77772	2.57359	0.462652	0.44427	1.49654				1.21256	0.804448	-0.299104	1.38602	4.47595	0.573926	0.0876815	2.33014
78	0.474763	-0.0693259	0.359478	-0.58617	2.73469	0.222789	0.309996	-0.775407				0.645996	0.818315	0.291048	1.65803	-0.39203	-0.0256741	-0.236985	0.839352				-0.571744	0.470193	-0.493089	0.142419	-4.36841	0.950152	-0.34833	-0.304063				0.209156	1.00745	0.536096	2.12212	-1.85955	1.06383	0.101581	2.02114
79	1.67016	1.61507	0.720478	2.38843	1.29319	1.16269	0.0718963	5.62209				0.165696	1.68671	0.429348	0.547126	-0.42863	0.851426	0.146515	0.174652				0.805356	1.05979	-0.0444889	0.202519	8.90839	0.663152	0.58417	1.55324				-2.17674	-1.01525	-1.5009	0.0359222	5.35485	-0.755774	-1.07112	-2.32026
80	0.562563	0.158974	-0.0798222	-0.0976704	0.420285	-0.234011	-0.311204	1.20869				0.296496	1.84011	0.592748	-0.178174	1.69677	0.139626	0.130015	-1.44945				1.35266	1.28379	0.687311	1.21432	1.25889	1.22345	0.30017	0.053937				0.807356	0.807548	0.150496	0.914822	2.83925	0.111726	0.414981	3.01854
81	-0.185737	-0.398526	0.183178	0.91363	9.09879	0.906089	0.173696	-0.998507				1.0374	1.59081	0.996348	0.970726	3.88267	0.783526	0.0518148	-2.02025				0.676256	1.05609	0.154511	0.848819	4.63129	0.323452	0.27627	1.80604				-0.457444	-0.180552	-0.837804	-1.22468	-1.10575	-1.45197	-0.834719	-0.443556
82	0.055363	-0.174026	-0.0659222	1.13073	-0.705615	0.152389	0.481896	0.997693				1.6429	1.83261	1.24325	0.260926	0.67857	1.42813	0.972815	-2.45505				0.449756	0.739993	0.0777111	1.91072	-0.381915	0.405252	0.39357	2.58844				0.772156	0.398748	0.520596	0.610822	-6.02985	0.273826	0.494881	1.65984
83	-0.312837	-0.643426	-0.239022	-1.37567	-0.821415	-0.108311	1.0516	-1.74921				1.5913	1.86171	0.398148	3.13673	2.32047	1.22173	0.494715	2.49465				0.344256	0.700693	-0.245189	0.789019	-1.85201	0.0860519	0.76547	1.61104				-0.252644	0.484248	0.0412963	2.65312	5.47605	0.416026	0.644681	3.38244
84	-0.525037	-0.110226	-0.397522	0.72973	-3.21151	0.135489	0.354096	0.478693				0.892796	1.32621	0.208648	1.80263	3.55587	0.524926	0.536315	2.55745				1.56116	0.778693	-0.104889	1.43042	-0.749215	0.802552	0.32757	0.811137				0.202356	1.46225	0.529996	0.505922	-4.17495	1.34493	0.571881	1.73314
85	-0.391237	1.06387	-0.317822	1.20413	1.10989	0.842289	0.837596	-0.707507				0.593296	1.05241	0.863548	2.22763	4.81037	0.238126	0.617715	3.25785				1.98226	1.11769	0.291311	0.523819	-0.769715	1.14145	1.11217	1.29024				0.420656	0.522048	0.888396	1.81482	-1.40505	0.474326	0.785281	-0.574356
86	-0.104237	-0.375226	-0.624022	2.64743	2.62269	0.296689	-0.0764037	1.37869				0.457296	0.679315	0.245748	0.568226	0.53767	0.238126	1.01041	-0.388948				1.27386	1.12529	0.261611	1.49572	1.65269	0.0185519	0.38717	0.176737				0.149156	0.0373481	-0.149504	0.0684222	-1.89655	0.804526	-0.431019	-1.46176
87	0.505563	-0.559526	-0.846622	3.45833	0.0925852	0.487889	0.779896	1.30359				0.545796	0.540715	0.0374481	1.75273	0.98457	0.548126	0.565315	1.72455				1.13316	0.651293	0.000111111	0.391919	-0.530615	-0.230948	0.18717	0.981837				0.983556	0.774548	-0.0235037	1.11902	6.80445	0.311126	0.320581	3.72414
88	0.061463	-0.113626	-0.330322	1.52553	4.62539	-0.230511	0.987696	0.247893				0.316796	0.726415	0.409048	-0.756674	-1.50803	0.568926	0.554615	-1.84025				1.00746	0.714493	0.119611	1.27642	0.577885	0.122752	0.25927	2.33784				0.417356	0.578648	0.117396	1.80192	1.33385	0.594226	0.188981	1.60004
89	0.923663	-0.190926	-0.0402222	0.98533	0.566685	0.480089	0.745396	0.136793				0.313296	1.37141	0.834448	1.22553	0.93877	0.711026	1.01171	0.802852				0.542956	1.10239	-0.0764889	0.491019	-2.16561	0.639952	-0.19413	-0.110563				0.370956	1.72175	0.797596	3.75742	-2.90555	0.571726	-0.344619	3.95504
90	0.244263	1.15827	0.851578	0.44933	0.825185	1.14739	0.484396	0.646493				0.717596	1.26561	0.454048	0.376526	6.73717	0.772126	0.291415	1.23545				0.587256	0.688293	-0.0709889	0.436919	0.510885	0.505652	0.0718704	-1.13746				2.39376	2.53645	2.2952	0.803422	1.43795	1.31283	0.700881	-0.750856
91	-0.120237	-0.351126	-0.613822	1.43463	-0.362015	0.748389	0.300796	2.56849				0.814496	1.23021	0.819648	1.47393	4.96987	0.846026	0.516215	-1.63385				0.465356	0.358293	-0.255989	0.380319	6.53409	0.764652	0.60507	-1.16996				0.371056	1.68045	0.786396	1.80302	3.59815	0.0106259	0.327681	2.35894
92	-0.396937	-0.410226	-0.659122	2.07663	7.03369	0.927289	0.122596	0.815593				1.9015	0.446115	0.282348	1.53563	0.66137	0.966526	1.16991	1.23925				0.461156	0.654493	0.0608111	2.48272	-0.976815	0.821852	1.03077	2.14184				0.761556	1.25415	0.943696	2.31692	0.523952	0.0656259	0.952581	-0.512956
93	0.106363	0.412574	0.217378	1.07513	3.73499	-0.179211	0.937896	0.00959259				1.2698	1.24991	0.406748	2.36883	-0.14443	0.538826	0.698015	4.80375				0.841556	1.10509	0.624511	0.908019	1.20589	0.0612519	0.38307	0.669337				0.0145556	-0.00625185	-0.241004	0.319222	3.41695	-0.382674	0.0497815	-1.36506
94	0.099763	0.645474	-0.00402222	0.57163	-0.443615	-0.147411	0.740396	1.13539				1.6256	1.66671	0.444048	0.495726	1.16237	1.09283	0.963815	0.265552				0.570356	0.726593	0.531811	0.997419	5.60919	0.728952	0.81957	0.00143704				0.643556	0.0722481	0.752196	0.913222	-0.924448	-0.0994741	0.498781	4.45574
95	0.495263	0.825774	-0.293022	0.36373	0.0891852	0.644989	0.223296	0.201193				1.9933	2.06561	1.32355	1.67113	4.60917	0.855526	1.58641	1.11185				0.706856	1.78909	0.581011	1.43912	1.76549	0.481352	0.72907	1.66684				-0.728744	-0.442852	-0.576104	-0.776478	5.46415	-0.542574	-0.340719	0.0625444
96	0.426563	0.304674	0.594078	0.39643	6.14189	0.0140889	0.731996	0.506193				1.7559	1.82621	0.972548	1.70973	2.91327	0.678426	0.838015	1.97015				0.934356	1.23979	0.763211	2.13272	6.08789	0.513252	0.85047	3.12394				0.281856	1.22855	0.368296	0.336722	2.54015	0.908226	1.05508	-0.150056
97	0.733363	1.22467	-0.449322	-0.0317704	4.06619	-0.262011	0.665896	0.586193				1.093	1.35741	0.867348	0.727526	-3.74953	0.994126	0.901515	2.40275				0.266956	0.816293	0.421411	1.28672	-0.452815	0.114452	0.45807	0.345437				-0.277544	0.228548	0.397296	1.08462	-1.13465	1.35353	0.593481	0.787144
98	0.233763	-0.0309259	-0.189022	-0.50407	2.76179	-0.348111	0.413896	-0.739307				1.4529	1.52321	0.493248	1.56163	1.44727	1.15703	1.53211	1.30235				-0.244644	-0.300007	-0.280589	1.30192	-1.67451	-0.0237481	0.0762704	0.500737				-0.264344	0.281348	0.306896	-0.356778	4.53315	-0.146074	0.448881	-2.48206
99	0.930063	0.842374	0.427578	2.01043	-0.865415	0.436589	0.234496	-0.459107				2.4869	2.01271	1.18105	0.971026	3.89957	1.76073	1.68081	0.0380519				0.299356	0.0387926	-0.0339889	2.07452	-0.132815	0.0804519	0.38207	1.60294				0.701356	1.10725	0.335596	1.52562	-3.90455	-0.0448741	0.945081	-1.50956
100	0.229163	-0.410326	0.208178	0.52323	-0.252615	0.227189	1.1898	3.47349				1.7375	1.70691	1.55175	1.35563	-1.03253	0.706726	1.07471	0.190752				0.354556	0.0732926	-0.411089	1.65352	-0.768415	0.231252	1.54547	0.446037				0.410656	0.0285481	-0.408204	0.385222	11.9859	-0.305574	-0.0718185	-0.948556
101	1.26846	-0.204026	-0.0140222	0.42603	2.60869	-0.393611	0.979096	1.32929				0.840396	1.28931	0.919648	2.93023	0.85397	0.553926	0.898515	1.46285				0.843456	0.951593	-0.141989	2.24662	4.05929	0.703552	1.25537	1.60804				-0.846344	-0.330652	-0.851904	2.20132	-1.25075	-1.09087	0.504681	4.46304
102	-0.366237	-0.830126	-0.595022	0.44133	-3.83851	-0.289711	0.585796	0.923593				1.9121	1.98351	0.593448	1.51123	0.66627	0.906526	1.24651	1.11795				0.621856	1.64379	0.667611	1.86062	-0.569815	1.03035	1.55047	1.82734				0.460956	0.224648	0.0971963	2.73032	0.579152	-0.0509741	1.01368	4.78664
103	0.060363	-0.0893259	0.0599778	1.76533	4.14859	0.263089	1.0093	-2.20791				1.782	2.03951	1.07065	2.41823	1.40437	0.681026	1.39831	1.01885				1.59576	1.45569	0.303511	-0.642781	5.24259	0.440452	1.54747	0.057737				-1.32974	-1.76515	-1.3919	0.223422	7.89565	-1.57167	-0.468519	-1.00796
scan 2											scan 2											scan 2											scan 2
1	-0.0880222	0.98713	0.322941	0.759707	3.27019	1.2881	-0.147537	-1.20063				-0.375076	-0.38756	-0.350127	-1.14931	1.11486	-0.441059	0.450822	-0.309142				-0.920337	-0.212693	-0.221652	2.26613	1.33712	0.0694148	0.304504	1.14212				3.49422	1.64144	1.53206	1.81667	-0.286719	1.2645	0.288037	4.37247
2	-0.437122	0.15743	0.161241	-0.869693	1.37679	0.244104	0.233563	1.71827				-0.0657956	0.823093	0.303802	-1.05758	1.27529	0.356963	0.89101	-1.94336				0.176063	-0.0793926	-0.0918519	-0.350867	0.213622	1.09901	-0.135296	0.225419				0.538619	0.856337	0.854063	-1.84383	1.93748	-0.227704	-0.504463	-1.76193
3	0.547378	0.49823	0.531641	1.51671	1.24879	0.771304	0.745563	2.99447				-0.684356	-1.59821	-1.00406	-1.24104	0.954431	-1.23908	0.0106333	1.32507				0.688563	0.781507	0.595848	0.483633	-3.53808	0.219515	-0.843196	-0.745581				-0.397081	0.252537	-0.368537	0.467574	0.426281	-0.107204	-0.425863	3.60757
4	-1.89512	-1.88017	-1.54276	-1.81169	8.50359	-1.4753	-1.39944	-6.60503				-0.0973962	0.266533	0.527365	0.168611	-0.880706	-0.0216419	0.228349	0.563142				1.39026	0.959907	0.833948	0.0804333	-0.383078	0.242515	-0.337296	0.426619				-0.703681	0.824737	0.028163	-2.23843	1.11998	0.541696	-0.337763	-4.72583
5	0.210078	-0.35807	0.412141	-1.86939	-2.75281	-0.116896	0.574063	-2.85063				-0.487568	-0.203641	-0.00600706	0.809405	-2.39498	0.296804	0.112818	0.279586				1.11296	0.427507	-0.0616519	0.247933	-1.58228	-0.142885	-0.240096	0.894119				-0.823081	0.056337	0.275563	-0.469626	-1.13002	0.630596	0.787437	-0.97743
6	-0.0196222	-0.00717037	0.270641	1.87421	-3.12071	0.544704	0.679463	2.79317				-0.0333145	1.08027	0.475946	1.15198	3.16883	0.757011	0.124959	0.651593				-0.299437	0.871307	0.0566481	0.679133	1.60462	0.942615	0.292404	-0.0330815				0.529619	0.172937	-0.419337	1.35977	-2.08122	0.167896	0.095437	2.10837
7	-0.0318222	0.58303	0.288641	-0.880593	-2.99201	0.0325037	0.274163	0.0956704				-0.045511	0.369292	-0.167702	1.21509	-5.05713	-0.0486462	-0.583091	2.68199				0.125963	1.02011	0.538348	-0.236467	0.734322	0.942315	0.253404	-0.434881				-0.315381	-0.180863	-0.613937	2.54777	4.20078	0.755096	-0.390663	-0.68063
8	-0.000222222	-0.13407	0.223541	1.47331	-1.14251	-0.262796	0.074163	0.92817				-0.108384	0.414927	0.441092	2.89929	2.16662	0.862454	0.182041	1.41324				-0.698337	0.525407	-0.180052	-0.303767	5.14082	0.228715	-0.0443963	0.562219				-0.0225815	-0.312763	0.018063	-0.0793259	-1.94872	0.0550963	-0.496463	0.16947
9	-0.189222	0.0315296	-0.324859	-0.612993	-4.07351	0.108004	-0.567037	0.25647				-0.259414	-0.259087	0.0635849	0.6722	1.26347	0.82003	0.0225654	0.420937				-0.270837	0.0481074	-0.188352	1.33583	-4.83068	-0.695585	-0.137296	0.762819				-1.63688	-1.09866	-0.682237	0.561574	4.02538	-0.246304	-0.591263	1.20977
10	0.197078	0.39583	0.410741	2.19621	1.68629	0.537104	0.805063	2.48057				-0.0441846	0.887343	0.269841	0.556417	-3.33428	-0.289915	0.027675	-0.790931				-0.015037	-0.913993	-0.392752	-1.47377	-0.936478	-0.480485	-0.457496	-1.06698				-1.08698	-0.415363	-0.195037	1.02557	-1.25332	-0.121004	0.151337	-0.58393
11	-2.95112	-2.26157	-2.04846	-3.82449	5.63319	-1.8466	-2.30294	-5.36363				-0.630311	0.0992535	-0.489177	-0.386762	4.00106	-0.702373	-0.0120193	-1.58017				-0.666537	-0.362393	-0.0751519	-0.0285667	-2.23168	-0.253285	-0.161296	0.763919				-0.577981	-1.02426	-0.105237	-0.758426	-0.888019	0.518996	-0.300663	-1.71963
12	0.409378	0.0893296	0.202141	0.675507	2.69379	0.796204	0.216463	-0.53363				-0.144633	-0.0546954	0.181753	-0.517896	-1.53564	-0.191659	0.0317996	-1.16322				-0.943937	-1.04959	-0.258252	0.581333	-1.99888	-0.690085	0.0984037	1.03762				0.00881852	-0.226263	-0.036437	0.125074	-0.730919	0.206496	-1.20416	-1.57813
13	0.111578	-0.16957	0.251141	-0.252293	-3.89651	-0.316896	-0.193537	2.85277				-0.391827	-1.06096	-0.208194	-1.03008	-5.08563	-0.672425	0.0595677	-2.1487				0.047763	-0.464793	0.0655481	0.296633	-0.238078	-0.361585	0.446304	0.241719				-0.680981	-0.688963	-0.559637	0.306574	-2.38862	-0.354904	-0.902163	-0.62953
14	-0.341122	-0.39527	0.538841	-1.44499	3.22159	-0.865596	0.583563	1.87157				0.415187	0.634144	0.968346	1.38211	2.40439	0.223466	0.178698	3.57248				-0.366937	-0.567693	0.0247481	-0.239067	-2.85758	0.237815	0.192104	0.177719				-0.367281	0.104037	0.034763	-0.889326	-1.09392	-0.143204	0.657637	1.37167
15	0.142378	-0.0924704	0.0244407	-0.751893	-1.72311	-0.906796	0.345763	-3.93383				1.06854	1.09188	-0.0414733	0.700582	-2.51943	0.429919	-0.340562	-1.10606				0.298763	-0.352893	0.00874815	-0.354267	4.96292	-0.192485	-0.184996	-0.134481				-0.832681	-0.501263	-0.029437	0.927974	1.77228	1.4129	0.241837	-0.87613
16	0.135378	0.23583	-0.153759	-0.488993	1.43729	-0.945696	-0.227437	1.11037				0.476357	0.0270223	-0.118246	0.191194	-1.55789	-1.10774	0.616577	-0.31483				-0.138537	0.153207	0.122948	0.395633	3.86562	0.0204148	0.178504	-0.0651815				0.823419	-0.218163	-0.299637	-0.832526	-2.85262	-0.341404	-0.658263	-0.89743
17	1.29258	0.44603	-0.0700593	-0.434393	-3.87281	0.193704	0.011263	-2.38573				0.0964923	-0.376455	-0.00111575	-1.43911	3.86096	-0.0263162	-0.68173	-2.10632				-0.080237	0.892907	0.448648	-1.39537	0.0178222	0.0615148	0.0804037	-0.548281				0.382519	0.044137	-0.100037	0.249074	4.34708	0.256896	0.792537	1.39947
18	0.833778	0.79023	0.324341	1.11451	0.269293	1.2458	-0.569737	0.99637				0.15427	0.36731	0.299753	1.01375	-5.2073	0.590913	-0.466229	0.841578				0.936463	0.581307	0.167048	-1.11567	2.36662	-0.670785	0.0554037	-0.779181				-1.22118	-0.099563	-0.055737	0.258674	-1.59422	-0.491904	-0.449263	1.08007
19	0.825778	0.73003	0.283741	-0.744593	-2.04811	1.3044	-0.439237	-0.43503				0.140149	-1.00404	-0.362715	-0.534612	-4.49953	0.00435197	-0.119534	0.349835				-0.293237	-0.467993	-0.550352	-1.32817	-2.48238	-0.266785	-0.355796	-2.34848				-0.784381	-0.852563	-0.645637	0.141574	0.753081	-1.6307	-0.380563	1.28587
20	-0.257022	0.54533	0.198941	2.60221	1.86249	0.587504	0.991863	1.26967				-0.186047	-0.899671	-0.543545	-0.801791	3.76467	0.278116	-0.265328	0.518774				0.020763	-0.536193	-0.148652	0.884133	0.768622	0.388015	-0.127496	1.56102				-0.563381	-0.357163	-0.019437	0.158774	-6.23212	0.220996	3.7037e-05	0.20517
21	0.546178	0.0199296	0.407941	1.36741	-4.69711	0.278404	-0.031737	-1.59883				-0.431339	-0.645367	-0.226741	-2.24658	1.5899	-0.406099	-0.272831	-3.34436				-0.284737	-0.398493	-0.115752	0.843233	1.69992	-0.178885	0.499204	0.852719				-0.217181	1.15624	-0.151237	-0.953426	0.237581	-0.159104	0.542137	-1.87983
22	0.0221778	-0.55587	0.338141	-1.38499	3.44179	-0.0705963	0.721663	-2.48043				1.05903	0.166417	0.648929	0.225172	6.92845	0.543753	0.288983	1.06228				-0.262137	-0.561393	-0.261452	0.131033	-2.13908	-0.238785	-0.712396	-2.31558				0.735319	-0.519963	0.446363	-2.74133	0.558881	-0.628804	0.348537	-0.10573
23	-0.0115222	-0.13407	0.304241	1.08721	-3.14571	-0.305896	-0.359237	2.23267				0.28855	0.644735	-0.410177	0.582617	-0.880011	0.0432615	0.00148868	1.63337				0.399563	-0.155693	-0.647352	0.397933	3.66732	0.182615	0.692404	0.226319				1.63772	0.922737	0.452163	0.210774	1.45778	0.0957963	0.696537	-1.31013
24	-0.229822	0.47203	0.448441	0.0378074	4.05049	0.422904	-0.107437	0.54167				-0.258616	-0.202396	0.154615	-0.215579	0.314793	0.0641946	0.0563861	0.61206				-0.121437	0.165807	0.146748	0.0181333	-4.43858	0.0930148	0.460604	1.80502				0.0310185	0.120837	-0.165737	0.0386741	2.47098	-0.850204	-0.010563	-1.28103
25	0.556478	0.15713	-0.299359	1.20291	-1.09501	0.131604	0.222563	3.71157				0.545193	-0.18012	-0.40575	-0.948071	0.144802	-0.124282	-0.543045	-1.11885				0.161663	0.528007	0.422048	-1.33207	-0.669478	0.00161481	0.206904	-3.38548				0.813619	0.549237	-0.069237	-0.525326	1.14158	-0.668404	0.929637	2.20827
26	0.495278	0.35303	-0.696359	0.00400741	-3.19761	-0.594996	-0.00453704	-0.16113				0.465311	-0.370271	-0.385741	-0.311439	-2.07064	0.509597	0.316942	1.06171				-0.217337	-0.272493	-0.287652	-0.321367	1.81902	-0.137385	0.247404	1.52472				0.418819	-0.075763	-0.123037	0.237974	-1.77982	-0.639504	0.466537	-1.34423
27	0.126278	-0.50377	-0.808259	-0.540693	-0.938107	-0.778296	-0.129337	1.69507				0.522479	0.420894	0.224073	0.787231	0.732991	1.17725	-0.0491051	-0.105789				0.220263	-0.559393	0.0496481	-0.161767	0.127922	-0.420085	-0.270896	-0.346881				0.817019	-0.129963	0.998363	0.897474	-0.188919	0.483396	0.654437	1.33337
28	0.0909778	-0.41927	-0.380459	0.132607	4.10489	-0.339996	0.541463	-0.78593				0.319469	0.317972	-0.159848	0.851024	0.00366402	6.87079e-05	0.256105	-1.98716				-0.612837	0.0321074	0.518248	1.27673	-0.209778	-0.222985	0.427704	0.729419				0.434719	-0.602663	0.542963	0.0440741	-1.21052	0.0413963	0.551537	-0.24943
29	1.52968	1.68933	2.31614	-1.39959	-1.61801	0.697104	0.609263	0.30627				-0.217354	-0.332769	-0.543679	-0.0113053	3.01344	-0.528169	-1.94865	0.631116				0.010263	-0.822293	-0.0485519	-1.18717	0.587722	-0.626085	-0.103196	-2.67658				1.28482	0.143737	-0.243437	1.69697	1.38018	-0.535204	1.47924	1.44897
30	2.63158	1.96043	2.93464	0.172807	1.97469	0.437804	2.06076	-1.31553				0.372294	0.249033	0.113921	-1.073	-0.734006	-0.0969394	0.0517721	-0.166652				1.91916	1.30171	0.946048	1.34783	4.85452	0.239415	1.8901	1.85412				0.877419	0.703837	-0.151637	1.68827	3.83888	-0.672404	2.74054	1.88857
31	1.95338	0.92033	1.07754	0.128307	10.0355	-0.187696	2.37076	2.48857				3.53014	3.62199	2.57732	1.68811	4.01879	1.13615	3.07772	2.90724				3.77016	4.43531	1.11295	3.84963	8.12002	0.997415	3.1175	6.19102				1.54052	2.99684	1.15046	0.134074	6.88098	0.661596	2.42714	-2.96173
32	0.112778	-0.48867	-0.621759	1.91901	6.10319	0.262404	2.09566	2.80597				6.48209	6.89048	3.39196	4.7398	0.605759	2.31017	1.69885	4.78207				3.52336	5.13051	0.741348	5.88313	9.62182	2.22601	3.0842	5.24712				1.23792	3.85574	2.27316	2.19077	6.99418	1.1384	1.70444	-0.49743
33	-0.837222	-1.52787	-2.04956	2.80951	10.4573	0.176104	0.065963	1.33777				4.63322	6.82412	2.02996	7.18276	0.272729	2.83597	0.521663	7.34033				0.388463	1.71241	-1.34445	2.84833	0.348822	1.30861	2.0081	4.29292				0.891619	2.91194	1.49036	4.27717	12.6516	1.4993	2.00274	1.80867
34	0.259378	-0.89387	-2.09716	4.98581	9.20809	1.2278	0.772063	1.41497				5.81464	7.74962	3.7496	7.14435	6.869	3.71771	1.82823	7.24761				2.26286	4.12961	0.687748	3.86923	12.8757	3.44161	2.6175	4.25172				0.662019	2.16394	0.741763	3.59527	8.64828	1.4487	2.52884	2.58307
35	1.16178	0.69863	-2.33626	2.52251	9.70489	1.4998	0.584763	-0.50993				6.39218	8.47911	5.82965	8.3384	3.8408	5.28494	1.66098	6.68278				3.10116	3.58291	0.841448	4.44093	15.0789	4.01821	2.9161	4.83392				-0.0835815	2.33184	0.380763	6.04257	7.12538	1.2058	1.72344	4.90067
36	0.738078	0.10123	-1.29496	5.65271	18.5104	2.394	1.20546	4.75517				6.50652	10.3208	6.67745	11.4035	8.66242	5.95815	2.58444	12.181				3.85616	4.20181	0.638848	5.17173	8.89402	3.72971	2.2721	5.24722				0.472919	1.69384	0.178463	4.57747	9.32608	0.186596	1.66694	2.50377
37	0.433678	1.25553	-0.864859	4.12261	7.28469	2.3814	2.34836	4.37567				5.86973	8.71927	5.61558	9.38815	3.01448	5.49518	1.37096	7.10825				2.74796	4.72211	0.269748	5.77673	10.0668	3.95101	3.2744	3.46322				0.456419	2.02514	0.109263	4.66297	7.07028	0.471796	1.77224	3.70927
38	1.87638	2.65303	-0.381759	4.50251	10.4311	2.4723	2.08866	3.21477				6.3081	10.4604	5.82743	9.25408	7.52637	5.50299	1.72752	7.08948				3.66676	5.06381	0.408648	5.99963	11.6676	2.92201	2.5279	3.50132				1.65492	2.18664	0.568063	4.74007	7.26838	-0.0549037	1.35294	4.98807
39	1.93398	1.88983	0.329241	5.22661	6.48489	2.9002	2.34816	4.93897				5.77582	9.03415	5.33725	7.27794	5.47814	4.18698	0.699576	5.31903				4.84866	5.61131	2.07445	6.42353	8.34952	3.10231	2.8848	2.83682				0.561919	2.48014	0.042263	5.46147	4.58738	0.172496	2.00274	6.27157
40	1.63148	3.01973	0.235441	4.80021	9.10409	2.934	2.65646	4.72827				6.83479	10.4044	6.03591	5.23568	0.0777091	4.02238	0.546082	3.25593				4.70516	5.12891	1.50575	5.96123	10.7536	2.06291	2.3646	4.63232				1.84232	3.70744	0.826963	4.73537	9.90478	-0.0552037	1.19144	2.73277
41	2.56118	4.21173	1.32584	5.78081	7.36689	3.6278	3.36286	4.84227				5.68192	9.34903	5.05891	5.16772	7.94179	2.87879	0.0281883	3.52982				4.91206	5.77671	1.75195	6.22843	9.17022	2.11921	2.4781	6.08182				0.577319	2.30204	-0.559637	4.47647	8.28218	-0.0153037	1.36774	1.89747
42	3.03078	3.23473	1.43114	5.13221	9.07969	4.0978	3.11586	0.21637				7.80522	10.832	6.46804	5.61113	-4.3431	3.16478	0.887733	5.327				5.01326	6.27131	2.27695	7.40593	11.4636	2.56401	2.7498	6.57852				1.36542	2.10794	0.112463	6.08587	12.635	0.0116963	1.03494	4.84337
43	1.78838	2.64683	1.43174	3.56621	8.96009	3.0669	3.01646	3.80187				6.46699	9.48694	5.26824	6.03677	9.20785	3.26752	0.293071	4.73884				4.20316	4.88051	1.58635	6.12453	8.82662	1.13991	2.0242	6.89172				1.63452	2.04164	-0.319037	5.70947	16.1404	0.386996	1.49514	3.83147
44	3.32238	3.94633	2.25914	7.51071	7.31769	4.5262	3.15026	7.20347				5.50582	8.02816	3.89126	4.04026	-3.15177	2.29789	-0.402972	3.7582				1.93026	3.44561	-1.93625	3.41303	14.4905	-0.880185	1.546	2.68312				1.61862	1.92404	1.05326	5.88837	13.6763	0.100296	0.811537	3.98447
45	3.26528	5.03993	2.58084	7.52751	7.30689	4.3423	2.53466	6.14867				7.25205	9.62485	5.47756	6.90582	10.4739	3.65626	0.557954	5.94786				3.74316	4.49411	1.33355	4.90553	10.5961	1.37891	0.793704	3.90122				1.42952	2.24574	1.56756	3.00587	8.68488	0.757296	1.12334	1.60367
46	2.87998	3.76223	2.34074	4.69101	3.47499	3.3441	1.31546	0.0207704				3.20642	5.2243	1.31448	2.46939	-1.96044	1.43099	-1.69368	2.18939				2.66336	3.71961	0.357248	4.69933	6.97252	0.381015	0.223004	3.56822				0.992519	2.56424	0.997063	5.71827	8.94758	0.163196	1.03074	5.67077
47	2.83568	3.36023	1.78074	4.95391	3.63709	3.1539	2.26616	3.07167				4.76838	6.34742	1.78627	3.39551	4.13107	1.34825	-1.0947	1.50937				2.41026	3.44441	0.116348	3.63573	5.15632	0.409115	0.976904	1.15452				0.423419	2.21264	0.171463	1.20847	6.91458	-0.0063037	1.01504	-2.13293
48	2.43498	3.18153	2.31384	2.05761	2.71419	2.7578	1.24346	-0.23403				3.39897	4.77255	1.04543	1.10115	-3.00994	0.70541	-1.90342	0.952214				2.40026	3.74991	0.377548	4.76403	9.39692	0.197815	0.138704	3.95702				0.637719	1.84504	-0.019937	4.54867	6.29468	-0.587104	0.123637	1.97317
49	2.94088	2.55793	1.85134	2.29081	4.01149	1.7321	1.44326	3.38617				4.12208	5.5664	2.05549	2.46352	1.34482	0.90522	-1.23865	1.08901				1.68426	3.06971	0.655648	2.45243	6.31752	0.0883148	0.628304	1.34952				0.272219	0.509137	0.130663	1.95557	8.80328	-0.625104	-0.176563	-0.75153
50	3.33128	3.00193	1.86064	2.01451	4.45249	1.0759	0.919663	0.25797				4.22652	6.03704	1.53267	1.72679	4.02574	0.631395	-1.7101	0.854946				1.26576	2.44221	0.774348	2.48553	1.52092	-0.388685	0.790904	2.10262				-0.0447815	2.03284	0.983963	2.12297	3.82068	-0.0990037	0.038437	3.04497
51	3.42478	2.82243	1.17414	1.92421	3.78349	1.6486	1.57516	2.47127				3.89359	6.07766	1.80714	1.21481	-1.57701	0.685065	-1.83117	0.167528				1.01096	2.21981	0.406448	2.07203	6.71612	-0.0469852	-0.524996	1.89682				0.197119	0.906337	0.575963	0.301974	0.0665815	-0.593504	0.199637	-1.87183
52	2.72148	1.83663	1.15624	3.02251	-2.43871	1.336	0.810063	4.29067				3.01871	5.27147	1.20174	0.35037	5.45554	0.40968	-2.47494	-1.27471				0.620063	1.47361	0.186348	0.179733	2.06792	-0.390185	-0.642596	0.746519				0.492519	0.592737	0.336763	0.508074	2.21738	-0.212904	-0.245863	-2.98463
53	2.34608	2.06573	1.16374	2.05141	-2.30441	1.3802	0.512463	-0.83513				2.16534	3.42961	1.19946	1.61019	-0.0634285	0.496004	-1.67886	1.47837				0.016663	1.25481	-0.0638519	-0.977267	2.42302	-1.00199	-0.506396	-1.88388				-0.462781	0.935937	0.104963	-1.21533	-0.129319	-0.495504	0.122737	-1.42143
54	1.65908	1.17073	1.59994	0.956407	3.68959	1.6467	0.383463	2.05567				2.59763	3.6697	0.278644	-2.47692	-1.51756	-0.236178	-2.17637	-3.14413				1.10406	1.72361	-0.0890519	-1.01687	2.98762	-0.228585	-0.855696	-2.37738				-0.716981	-0.058063	-0.063437	-0.754926	3.52268	-0.0493037	0.267337	-1.68813
55	2.24898	1.61003	1.55844	-0.712293	0.0306926	1.0949	0.544863	0.67837				1.03379	3.80289	0.497155	-0.85726	3.29885	-0.111309	-2.14315	-2.87935				0.385963	1.00711	0.208948	-0.412267	0.990922	-0.203885	-0.422696	-1.95788				-0.241481	0.263537	0.079663	-1.63953	-5.41222	-0.303204	-0.305463	-1.46173
56	3.23948	0.78543	1.52274	0.629807	3.65959	1.4976	0.980863	-0.34613				0.820419	3.51483	-0.229804	-0.648347	1.37958	-0.564926	-2.15372	-0.202772				0.557163	1.27301	-0.375452	-1.15657	0.199222	0.146515	-0.806496	-1.06708				-0.488581	0.863237	0.209663	-1.30963	6.76298	-0.148904	0.292137	-2.18243
57	3.02318	2.10143	1.03084	1.05331	0.603093	0.773704	1.07736	1.34567				1.24715	2.86789	0.53953	-1.40731	2.51494	-0.28926	-1.94962	-0.49031				-0.00253704	0.406707	-0.692152	-2.38787	6.68962	-0.532585	-1.0447	-1.76288				0.454319	1.78074	1.42816	-1.70963	2.17038	0.234596	0.621937	-0.12623
58	1.85798	1.31443	0.684141	1.73651	0.502993	1.0534	0.639063	0.85137				0.0870426	1.70549	-0.233588	-1.00559	3.36385	-0.18886	-2.15264	-0.228369				0.373963	0.668307	0.157048	-0.480867	4.55322	-0.519985	-0.932996	-0.663681				0.244219	0.877037	0.120263	0.0853741	1.02858	-0.709304	-0.425063	0.23997
59	2.11588	0.82763	0.844141	0.959807	4.41089	1.1598	0.196763	-0.19903				0.988741	1.30371	-0.562928	-0.230998	-2.61712	-0.191189	-1.30988	-1.58187				-0.295737	0.816007	-0.0651519	-1.14207	2.99602	-0.0561852	-0.406196	1.02552				-0.0463815	0.119137	0.284763	1.08217	0.860281	-0.626104	0.309037	1.05337
60	2.37088	1.06903	0.796041	-0.150293	1.30699	1.1134	0.227063	2.97527				0.904774	1.13159	-0.944838	-1.58266	-0.856719	-0.961218	-1.8555	-3.391				-1.42314	-0.844293	-0.883952	-3.29607	-2.18768	-0.364385	-1.2765	-0.208081				-0.184381	-0.047363	-0.506637	1.16217	0.149581	-0.979504	-0.184863	1.32327
61	1.30538	1.88403	0.767741	-0.516693	3.23739	0.224604	0.318563	-4.83003				0.410644	0.755973	-0.742126	-2.41196	0.92384	-0.397378	-1.82803	-5.93646				-0.527637	1.00971	-0.152452	-2.74567	3.86032	0.359215	-0.614896	-3.92888				0.394819	0.020637	0.465363	-0.853326	-1.27662	0.0254963	0.505037	-1.63533
62	2.09058	1.78623	0.950341	1.77941	0.0190926	0.324604	0.882763	-1.77043				0.0139339	0.0797283	-0.85047	-0.562449	1.59685	-1.29925	-1.85256	-1.91947				-0.265937	0.589607	0.187148	-1.28287	0.245422	0.128215	-0.450196	-3.17568				-3.65498	-1.77716	-1.81124	-0.545126	5.53018	-1.8961	-1.47326	-2.97743
63	1.30288	1.36973	1.22694	0.699007	2.52119	0.679704	0.226363	2.17007				-0.368842	0.0402881	-1.10305	-1.53476	-3.23033	-0.559975	-1.78856	-2.23687				-0.678637	0.287407	-0.319252	-1.74947	3.71472	0.222515	-0.585296	-1.27598				-0.126681	0.367037	-0.105437	-1.23813	-3.02052	-0.468404	0.778337	-1.74673
64	0.837878	0.62033	-0.200059	-0.309193	-1.57281	1.1372	0.169163	-2.29133				-0.725078	-0.358294	-0.705955	-0.399248	0.95756	-0.767087	-2.18953	-0.195378				0.433563	0.0991074	-0.226652	-1.46747	0.498522	0.318115	-1.0345	1.28262				-0.833581	-0.039863	-0.778437	1.68977	7.03478	-0.493804	0.537737	0.87587
65	0.165078	-0.76967	-0.632759	-1.09869	-0.222607	-0.241996	-0.558137	-0.00012963				-0.0357092	1.0053	-0.704467	-0.854531	0.804603	-0.133982	-1.14645	-2.74767				0.328963	1.13461	-0.102052	-0.735967	1.51722	0.411715	-0.124096	-1.30408				-0.497281	-0.259763	0.590463	-0.792026	3.41268	0.682596	0.570237	-1.21833
66	0.876878	1.20423	0.698141	1.73621	-4.62341	1.1005	0.655763	2.66337				-0.631978	-0.449682	-1.20934	-0.930332	-1.37851	-0.512468	-1.7392	-2.09153				0.247163	0.621407	0.0804481	-0.749267	0.946622	0.340015	0.152604	0.0787185				-0.110381	0.463337	0.024463	-0.980426	5.01818	0.0068963	0.041237	-3.12443
67	0.649178	0.75403	0.508941	0.955407	4.59489	0.661104	0.130763	-1.23093				-0.179391	-0.229036	-0.728748	-1.53135	0.632178	-0.933664	-1.44635	-1.30401				-0.510837	-0.172793	-0.465552	-1.20617	-3.50648	-0.362185	-0.919096	-1.14658				0.0461185	0.185637	0.440763	0.909474	1.82408	0.154596	0.289337	-0.75643
68	0.426378	-0.11327	0.0195407	-0.489893	-2.12371	0.563904	0.043363	0.50837				-0.359991	0.539518	-0.802238	-0.792785	0.467402	-0.627273	-1.94342	0.659841				-0.101837	0.889807	-0.170052	-1.98927	4.44212	0.100115	-0.326296	0.123519				-0.491181	0.376937	0.384663	0.479074	2.92818	0.467296	-0.119863	0.52697
69	0.630778	-0.0831704	0.185341	0.939907	-1.47911	0.566504	0.106863	1.83657				-0.657498	-0.180207	-0.574371	-0.663835	0.291849	-0.535506	-1.34757	-2.24938				0.505163	1.20591	0.932848	-0.00256667	3.56602	0.641615	-0.163696	-0.711881				-0.102081	0.492937	0.036263	-0.305026	1.31148	0.735696	-0.662063	-1.48463
70	0.445478	-0.63397	0.500941	0.738207	-0.711807	-0.469996	0.389263	-3.97323				-0.797588	-0.390045	-1.21427	-0.890214	1.01944	-0.0266017	-1.22708	-1.26333				1.40546	1.84801	0.562048	-0.296967	2.46282	0.152215	-0.0264963	1.54642				0.597219	-0.029763	0.345563	0.343074	2.68248	0.408696	0.437137	0.35137
71	0.696178	0.47903	0.0685407	-0.488893	0.551993	0.551904	0.082463	-0.96563				-0.0806098	-0.507305	-0.187247	-1.49942	-0.309203	0.631136	-1.52725	-2.72719				0.541963	0.951707	0.173148	-0.202867	4.16252	0.495015	-0.239996	-0.00828148				0.652819	0.361037	-0.751637	0.500974	3.49928	-0.132404	0.435337	0.77497
72	0.764778	0.27553	0.164641	1.62391	1.22449	0.869604	0.886863	3.79077				0.346961	1.3561	0.0669878	1.64874	-2.33032	0.731816	-1.67997	0.990325				-0.019137	1.03811	0.0593481	0.425133	0.236222	-0.0155852	0.0382037	0.674019				-0.643581	-1.50336	-0.605937	-1.76303	9.40008	-1.4852	-0.026263	-1.81673
73	1.03498	0.70343	0.288741	0.505807	1.36429	1.4441	-0.205037	-1.01043				-0.289583	0.588693	0.190663	-0.280941	0.650603	-0.355257	-1.8837	-0.944796				-0.282137	0.146807	0.0706481	1.14413	4.98322	-0.277285	0.253004	2.06512				-0.146481	0.364237	0.224063	0.0202741	-1.32322	0.981396	0.252737	-1.23043
74	-0.496422	0.33793	0.483841	1.92041	-0.155407	1.4525	0.509563	4.53167				-0.22597	0.638151	0.0449306	0.231108	0.480264	0.562182	-1.32129	-1.71668				0.759863	0.327707	-0.217852	0.526833	-0.104478	-0.128185	-0.492896	-0.567381				-0.246281	-0.316363	-0.343437	-0.839726	-4.59062	0.355396	0.259937	0.60107
75	0.00427778	0.24543	0.431441	1.28511	-0.562307	1.2957	-0.341737	0.99437				-0.388282	0.861082	-0.701507	0.0359765	-0.710367	0.600362	-1.34325	-1.0597				0.146563	0.163407	-0.295552	-0.276867	-0.0491778	-0.386785	0.660504	1.57622				-0.991581	-0.365463	-0.699937	-0.528626	3.98118	-0.576704	-0.309163	-3.56143
76	-0.780122	0.18793	-0.521059	-1.68329	9.70749	-0.409896	-0.150737	0.0586704				0.0436094	0.407108	-0.367135	-1.8641	-3.23068	-0.657115	-1.87995	-2.45529				-0.048037	0.544007	0.244948	1.82473	-0.939878	0.718915	0.652204	1.22652				-0.620481	-0.348063	-0.438237	0.384374	1.60798	-1.1556	0.396737	-1.42273
77	0.751878	1.09633	0.711941	1.56451	-1.02181	1.1487	0.451763	2.29147				-0.00419072	0.671418	-0.20586	-0.493266	4.35286	-0.177359	-1.57208	-0.564825				0.367963	0.980507	0.178248	0.487933	-0.637278	0.603815	0.0962037	0.528719				-0.539281	-0.204063	0.018263	-1.21503	-1.61252	-0.114304	-0.208263	-1.89343
78	0.803078	1.01473	0.467241	0.785207	2.81909	0.467004	0.683963	2.22367				-0.218152	0.316954	0.0560125	-0.667656	-0.891482	-0.266811	-1.21501	-0.864308				0.329763	-9.25926e-05	-0.538252	1.36403	6.65072	0.0818148	-0.223896	1.63622				0.125419	0.787637	0.762463	2.61267	0.201181	0.718396	0.663237	0.87817
79	0.182778	0.58423	0.417041	0.503407	6.17189	1.0767	-0.085437	-0.36993				1.17615	1.85075	0.789842	-0.316556	3.36837	0.968968	-1.63164	-3.10716				0.311463	0.600607	-0.304952	-0.544667	3.93512	0.521615	0.542604	-0.912881				0.120719	1.05684	0.321063	1.89737	-2.58532	1.8916	1.23114	3.21407
80	-0.186622	0.36743	-0.0515593	-0.516293	-0.914807	0.645204	0.449963	2.67227				1.00961	0.647171	-0.373766	-1.03936	-2.39463	0.0300252	-1.52897	0.176345				-0.461937	-0.486893	-0.421952	1.26653	-2.91048	0.0966148	0.484604	1.97302				-0.135081	0.817237	-0.341437	-0.910426	-1.65712	0.315796	-1.27696	-2.73693
81	0.912078	0.0225296	0.0935407	0.437107	1.36139	-0.167896	0.679163	-1.55973				-0.544172	0.734434	0.180137	-2.07506	1.70914	0.0666811	-1.31279	-1.75252				0.401963	0.367807	-0.375752	-0.149767	3.27722	0.929315	0.198004	0.766419				-0.110981	0.903737	0.065963	0.613174	0.930581	0.0582963	-0.558863	-1.45343
82	0.00237778	0.0473296	-0.256559	-0.400693	0.784393	-0.146096	0.703863	-0.95663				-0.423545	-0.227401	-1.12366	-1.65948	1.56974	0.431334	-1.60222	-0.660387				0.248963	0.138207	0.0297481	2.04403	1.42602	0.607615	0.344804	-0.171181				0.297919	0.627237	0.056963	2.75887	0.835581	0.0191963	-0.346563	0.79987
83	0.387678	-0.25717	0.0255407	1.51901	5.86369	1.0637	0.694063	0.67017				-0.106247	0.220682	-0.378581	-0.965947	-0.963442	0.52293	-1.06731	-1.21499				-0.108837	0.702207	-0.107352	-0.494967	3.82142	-0.177685	0.352804	-0.670981				0.297619	0.094537	0.115363	1.78587	5.01528	0.0329963	0.717337	5.66727
84	1.60418	1.66273	0.712741	-0.619593	-1.59401	1.4313	0.069063	-1.04903				0.229328	1.05832	0.625061	0.29183	-1.24189	0.577602	-1.31936	-2.3677				0.165263	0.298707	0.0934481	2.77863	1.45802	0.519815	0.218604	4.05782				0.631319	1.06644	0.583863	1.62917	4.01138	1.0817	0.375337	1.23197
85	0.820578	1.93583	0.254641	1.18651	2.35009	0.995504	-0.382337	1.34177				0.276377	0.273128	0.504569	-0.351011	-1.47515	-0.0633235	-1.04633	-1.61458				-0.551237	0.172107	-0.325752	0.441533	-0.311678	-0.199485	0.425504	-0.121581				0.550019	0.690337	-0.342737	-0.275026	2.68198	0.769696	-0.288663	0.0710704
86	0.0631778	0.40363	-0.259359	-0.312593	1.79819	0.225204	0.552463	-0.55053				-0.128011	-0.146679	-0.538372	-2.41667	1.11156	-0.150004	-1.52507	-2.71411				-0.444137	0.828607	0.720248	0.0197333	-0.620278	0.102415	0.618904	-0.502581				1.43162	1.29964	0.733463	0.959774	5.26968	-0.0480037	0.504637	1.29487
87	0.269778	0.27363	0.220941	0.230707	-2.94571	0.505104	0.300363	-0.59893				-0.126966	-0.179947	-0.670585	0.222647	-0.251149	-0.143647	-1.29394	-2.41804				1.39136	2.05501	0.858948	1.47953	-0.154578	1.24581	0.708304	3.30682				0.0199185	0.251237	-0.402637	0.996574	2.87308	-0.177504	0.627137	-1.29913
88	-0.250622	-0.20667	-0.432959	-0.746293	2.83919	-0.843196	0.249863	2.41087				-0.689169	0.18265	-0.150268	-1.10759	-3.06695	0.493057	-1.55492	-2.19989				0.781063	0.782007	0.286148	0.722433	-2.66648	1.24901	0.0869037	1.72712				0.576019	-0.170563	-0.485137	0.252074	-0.438319	-0.168904	0.378637	0.34427
89	0.488478	0.30833	0.0400407	-2.26369	0.956893	0.674204	0.254063	-3.17603				-1.16184	-0.194729	-0.384824	-0.406002	-0.860196	-0.213905	-1.92689	-0.612037				0.876463	0.622007	-0.0521519	1.00633	6.02432	0.175715	0.401304	2.80762				0.415819	0.056637	0.248763	2.37097	-1.27212	-0.323604	0.187737	1.71707
90	-0.0465222	-0.0460704	-0.274259	-0.306293	1.33099	1.2418	0.873163	-0.49303				-0.191412	0.230515	-0.308715	2.02488	0.224409	0.0614313	-1.54425	-0.658681				0.817863	0.641907	0.360948	0.151633	2.81102	0.129815	0.550304	-1.07998				0.803419	1.04214	0.893663	0.589874	2.22738	0.787196	0.980437	-1.17043
91	-0.497722	0.47943	-0.0635593	-0.653693	1.39549	0.486504	0.951563	-0.91583				0.676761	2.4879	0.903755	2.03723	4.62818	1.51676	-0.854797	1.92575				1.17156	1.09461	0.525448	1.58653	1.61482	0.534815	0.350504	3.71352				0.591419	0.560937	-0.256737	-0.398826	0.584281	-0.0727037	0.354437	-1.95303
92	-0.649622	-0.58457	-1.38416	-0.375393	8.46059	-0.0282963	-0.485137	1.15907				-0.624559	0.321384	-0.470942	-2.17828	-3.69303	-0.27124	-1.67314	-2.55199				0.403463	0.972207	0.104448	0.194233	3.56772	0.108515	0.373204	0.624419				0.139419	0.449937	-0.405137	2.15097	-2.68312	-0.360304	0.673637	3.30187
93	-0.162722	-1.30227	-0.813559	-1.36409	4.22149	-1.0564	0.010363	-1.37393				-0.133622	-0.0790829	-1.25546	-1.26867	0.216066	0.303482	-1.68764	-2.86171				0.979063	0.810207	0.554948	1.71373	1.78352	0.523715	0.934404	2.16352				-0.610081	-0.816663	0.117763	1.56657	0.0980815	-0.309004	0.697637	1.65257
94	-0.428422	-0.14347	-0.313359	-0.805993	5.44059	-0.330496	0.771763	-1.54133				-0.130687	1.05283	-0.23859	0.448549	1.25617	-0.246181	-1.5401	0.18829				1.50976	0.520007	0.211348	0.264433	1.95812	0.325115	1.0462	0.733919				-0.388181	0.328137	0.00296296	-0.0907259	-3.52702	0.180896	0.432137	-0.88183
95	-0.122822	0.21113	0.0938407	1.28121	-0.374307	0.697104	1.09566	2.80817				0.956154	1.91933	0.208134	-0.390378	-1.38442	-0.091224	-1.58098	-1.04661				1.33976	0.720407	0.378348	1.93913	-3.51088	0.180515	1.0943	1.00752				0.355819	1.30754	0.507663	1.21587	6.83038	0.417496	1.10764	-0.0776296
96	0.549478	0.83533	0.372241	3.61061	1.71789	1.3545	0.705463	0.75347				-0.110673	0.210687	-0.121714	0.122216	1.29476	-0.147398	-1.47607	-2.72719				0.814963	0.674207	0.126848	3.43883	0.648222	0.226515	0.814704	2.54242				-0.333781	0.295137	-0.013637	0.482874	1.81848	0.260496	-0.135963	-1.63753
97	1.17898	0.77793	0.293441	1.91931	4.00249	0.792504	1.80596	2.52527				-1.6848	-0.300736	-0.354661	0.937059	-3.73266	0.638942	-1.61332	0.792091				1.12846	0.960407	0.614148	2.85013	4.70832	0.875815	0.835104	1.91962				0.0934185	0.556037	0.630863	1.53727	3.18358	-0.0815037	0.744237	0.87267
[truncated: 1,988 more rows]

## Sheet: Figure 6
Figure 6 b
			BOLD response
	Averaged mobile speed change		Cg	MCx	SCx	GPe	STN	CPu	THL	GPi
rat 1	4.1426		0.756676	3.17618	0.0618451	2.10497	5.38432	0.663406	0.88755	1.87893
[truncated: 5 more rows]

## Sheet: Figure S1
	Raman shift(cm-1)	Intensity(a.u.)
[truncated: 1,014 more rows]

[truncated: 7 more sheets: Figure S2, Figure S3, Figure S4, Figure S5, Figure S10, Figure S12, Figure S14]
